# Supplementary material for: Temperature-pressure phase diagram of confined monolayer water/ice at first-principles accuracy with a machine-learning force field
Source: Nat Commun. 2023 Jul 11;14:4110. doi: 10.1038/s41467-023-39829-z (PMC10336112; doi:10.1038/s41467-023-39829-z)
Supplement: Supplementary file 39 — Source Data [file 41467_2023_39829_MOESM39_ESM.zip]

Archive with 18 entries (17 files):
- Source_Data/
- Source_Data/Fig.3c.json
- Source_Data/Fig.1b.json
- __MACOSX/Source_Data/._Fig.1b.json
- Source_Data/Fig.3b.json
- Source_Data/Fig.2d.json
- __MACOSX/Source_Data/._Fig.2d.json
- Source_Data/Fig.2c.json
- __MACOSX/Source_Data/._Fig.2c.json
- Source_Data/Fig.2b.json
- Source_Data/Fig.2a.json
- __MACOSX/Source_Data/._Fig.2a.json
- Source_Data/Fig.3f.json
- __MACOSX/Source_Data/._Fig.3f.json
- Source_Data/Fig.4a.json
- __MACOSX/Source_Data/._Fig.4a.json
- Source_Data/Fig.3a.json
- __MACOSX/Source_Data/._Fig.3a.json
