# Supplementary material for: Temperature-pressure phase diagram of confined monolayer water/ice at first-principles accuracy with a machine-learning force field
Source: Nat Commun. 2023 Jul 11;14:4110. doi: 10.1038/s41467-023-39829-z (PMC10336112; doi:10.1038/s41467-023-39829-z)
Supplement: Supplementary file 39 — Source Data [file 41467_2023_39829_MOESM39_ESM.zip › Source_Data/Fig.3c.json]

{
    "0.000000 (GPa)": {
        "x": [
            2.2,
            2.2140000000000004,
            2.228,
            2.242,
            2.2560000000000002,
            2.2700000000000005,
            2.2840000000000003,
            2.298,
            2.3120000000000003,
            2.3260000000000005,
            2.3400000000000003,
            2.354,
            2.3680000000000003,
            2.3820000000000006,
            2.3960000000000004,
            2.41,
            2.4240000000000004,
            2.4380000000000006,
            2.4520000000000004,
            2.466,
            2.4800000000000004,
            2.4940000000000007,
            2.5080000000000005,
            2.5220000000000002,
            2.5360000000000005,
            2.5500000000000007,
            2.5640000000000005,
            2.5780000000000003,
            2.5920000000000005,
            2.6060000000000008,
            2.6200000000000006,
            2.6340000000000003,
            2.6480000000000006,
            2.662000000000001,
            2.6760000000000006,
            2.6900000000000004,
            2.7040000000000006,
            2.718000000000001,
            2.7320000000000007,
            2.7460000000000004,
            2.7600000000000007,
            2.774000000000001,
            2.7880000000000007,
            2.8020000000000005,
            2.8160000000000007,
            2.830000000000001,
            2.8440000000000007,
            2.8580000000000005,
            2.8720000000000008,
            2.886000000000001,
            2.900000000000001,
            2.9140000000000006,
            2.928000000000001,
            2.942000000000001,
            2.956000000000001,
            2.9700000000000006,
            2.984000000000001,
            2.998000000000001,
            3.012000000000001,
            3.0260000000000007,
            3.040000000000001,
            3.054000000000001,
            3.068000000000001,
            3.0820000000000007,
            3.096000000000001,
            3.110000000000001,
            3.124000000000001,
            3.138000000000001,
            3.152000000000001,
            3.1660000000000013,
            3.180000000000001,
            3.194000000000001,
            3.208000000000001,
            3.2220000000000013,
            3.236000000000001,
            3.250000000000001,
            3.264000000000001,
            3.2780000000000014,
            3.292000000000001,
            3.306000000000001,
            3.320000000000001,
            3.3340000000000014,
            3.348000000000001,
            3.362000000000001,
            3.3760000000000012,
            3.3900000000000015,
            3.4040000000000012,
            3.418000000000001,
            3.4320000000000013,
            3.4460000000000015,
            3.4600000000000013,
            3.474000000000001,
            3.4880000000000013,
            3.5020000000000016,
            3.5160000000000013,
            3.530000000000001,
            3.5440000000000014,
            3.5580000000000016,
            3.5720000000000014,
            3.586000000000001,
            3.6000000000000014
        ],
        "y": [
            8.421585511381542e-111,
            9.346362620138722e-106,
            7.86168514547418e-101,
            5.012023090284531e-96,
            2.42178182030895e-91,
            8.869142613513883e-87,
            2.4618017097329336e-82,
            5.179042093040249e-78,
            8.257924109697848e-74,
            9.979701309481186e-70,
            9.140912355643452e-66,
            6.345809562072968e-62,
            3.3389519122776044e-58,
            1.3315549739745598e-54,
            4.024704865915953e-51,
            9.220091090260963e-48,
            1.6008952621613004e-44,
            2.106772117025448e-41,
            2.101356298013182e-38,
            1.5885837674913155e-35,
            9.10227618417292e-33,
            3.952948110978167e-30,
            1.3011461560599784e-27,
            3.2461527629085365e-25,
            6.138410315111032e-23,
            8.798254137597918e-21,
            9.558845977633973e-19,
            7.872373417665336e-17,
            4.915105016992932e-15,
            2.3267110898013454e-13,
            8.352603290307034e-12,
            2.2746157792619585e-10,
            4.701291417798582e-09,
            7.380589288361218e-08,
            8.811935634572886e-07,
            8.017088821474713e-06,
            5.575508223207361e-05,
            0.00029785259258104216,
            0.00123151266351593,
            0.003985294971090629,
            0.01025407749777032,
            0.02140684440261636,
            0.03712020475832004,
            0.05481232718683176,
            0.0708858797880147,
            0.0836076905305495,
            0.09591342315978213,
            0.11546350027297225,
            0.15075501521873688,
            0.20493234073475006,
            0.2709741327225712,
            0.332801832600693,
            0.37379372078795475,
            0.3870390888442883,
            0.37875088707656396,
            0.3630322110966842,
            0.35451836067740755,
            0.3630460323084462,
            0.38773813286033526,
            0.41335995221349875,
            0.4185764415884503,
            0.3929381903432371,
            0.3449122606143759,
            0.2930044355506813,
            0.25051811230006,
            0.21798911717786332,
            0.18803029313462546,
            0.15527697342130725,
            0.12054882523771589,
            0.08793089763712016,
            0.060959365719409596,
            0.040942553678089987,
            0.02711439507057693,
            0.018055363365210776,
            0.012814080324708264,
            0.010473625095433035,
            0.00937340209199152,
            0.007796330737441865,
            0.005336610126471488,
            0.0028502744422153965,
            0.0011652526732099714,
            0.00036225947474683215,
            8.545150844866706e-05,
            1.528236378969534e-05,
            2.0716627247248877e-06,
            2.1284639058485943e-07,
            1.6573672771150576e-08,
            9.780741671374047e-10,
            4.3744529955375474e-11,
            1.4827710377633649e-12,
            3.80910210118624e-14,
            7.415991857556587e-16,
            1.0942434666405845e-17,
            1.2236487181380484e-19,
            1.0370450751409297e-21,
            6.66095627397312e-24,
            3.2424523848672385e-26,
            1.1962135203562665e-28,
            3.344582255643109e-31,
            7.087174578456021e-34,
            1.1381577380864105e-36
        ]
    },
    "1.000000 (GPa)": {
        "x": [
            2.3000000000000003,
            2.313,
            2.3260000000000005,
            2.3390000000000004,
            2.3520000000000003,
            2.365,
            2.378,
            2.3910000000000005,
            2.4040000000000004,
            2.4170000000000003,
            2.4300000000000006,
            2.4430000000000005,
            2.4560000000000004,
            2.4690000000000003,
            2.482,
            2.4950000000000006,
            2.5080000000000005,
            2.5210000000000004,
            2.5340000000000007,
            2.5470000000000006,
            2.5600000000000005,
            2.5730000000000004,
            2.5860000000000003,
            2.5990000000000006,
            2.6120000000000005,
            2.6250000000000004,
            2.638000000000001,
            2.6510000000000007,
            2.6640000000000006,
            2.6770000000000005,
            2.6900000000000004,
            2.7030000000000007,
            2.7160000000000006,
            2.7290000000000005,
            2.742000000000001,
            2.755000000000001,
            2.7680000000000007,
            2.7810000000000006,
            2.7940000000000005,
            2.807000000000001,
            2.8200000000000007,
            2.8330000000000006,
            2.846000000000001,
            2.859000000000001,
            2.8720000000000008,
            2.8850000000000007,
            2.8980000000000006,
            2.911000000000001,
            2.924000000000001,
            2.9370000000000007,
            2.950000000000001,
            2.963000000000001,
            2.976000000000001,
            2.9890000000000008,
            3.0020000000000007,
            3.015000000000001,
            3.028000000000001,
            3.041000000000001,
            3.054000000000001,
            3.067000000000001,
            3.080000000000001,
            3.093000000000001,
            3.1060000000000008,
            3.119000000000001,
            3.132000000000001,
            3.145000000000001,
            3.1580000000000013,
            3.171000000000001,
            3.184000000000001,
            3.197000000000001,
            3.210000000000001,
            3.223000000000001,
            3.236000000000001,
            3.249000000000001,
            3.2620000000000013,
            3.2750000000000012,
            3.288000000000001,
            3.301000000000001,
            3.314000000000001,
            3.3270000000000013,
            3.340000000000001,
            3.353000000000001,
            3.3660000000000014,
            3.3790000000000013,
            3.3920000000000012,
            3.405000000000001,
            3.418000000000001,
            3.4310000000000014,
            3.4440000000000013,
            3.457000000000001,
            3.4700000000000015,
            3.4830000000000014,
            3.4960000000000013,
            3.5090000000000012,
            3.522000000000001,
            3.5350000000000015,
            3.5480000000000014,
            3.5610000000000013,
            3.5740000000000016,
            3.5870000000000015,
            3.6000000000000014
        ],
        "y": [
            9.095956162747208e-86,
            1.4566898675434938e-81,
            1.8136624765073697e-77,
            1.7555770423072616e-73,
            1.3211783464347717e-69,
            7.730115248251324e-66,
            3.5164075885650166e-62,
            1.2436781513495665e-58,
            3.419955811284657e-55,
            7.312171495426815e-52,
            1.2156181568405963e-48,
            1.5713998640430746e-45,
            1.57954298443606e-42,
            1.2346706650847548e-39,
            7.505324026632854e-37,
            3.5482557811720834e-34,
            1.3047340266320624e-31,
            3.731920768497201e-29,
            8.30418589053424e-27,
            1.437732925391003e-24,
            1.9371025794307913e-22,
            2.0314934952049403e-20,
            1.6587676601263905e-18,
            1.0549032703726649e-16,
            5.227408847615654e-15,
            2.0195262403967568e-13,
            6.087141784317531e-12,
            1.4327845033595004e-10,
            2.6367779689295327e-09,
            3.7998600432211684e-08,
            4.296719289753244e-07,
            3.822127676234542e-06,
            2.6835238203120314e-05,
            0.0001493319777987081,
            0.000662126089684309,
            0.002355024585590599,
            0.006778815046252248,
            0.01598254820966788,
            0.031390170484457795,
            0.05255762452398801,
            0.07721743849311291,
            0.10263977935523998,
            0.12678708484179935,
            0.14877236037853558,
            0.1693858910754691,
            0.19145033112116494,
            0.2191438466317216,
            0.2557000452082387,
            0.2994533774023589,
            0.34189791780414164,
            0.37314689916517496,
            0.39162053164264116,
            0.40624045435889933,
            0.42668038075305376,
            0.4521271822183855,
            0.4704702404085359,
            0.467179771106433,
            0.43508251333225717,
            0.379245686463896,
            0.31481172542045505,
            0.25811223840468517,
            0.21755493790927938,
            0.1920988666062278,
            0.1756734428461997,
            0.16075428544824066,
            0.140980640787224,
            0.11489781201311781,
            0.08664475973666896,
            0.06124170336626685,
            0.040636437295080506,
            0.02482721268321292,
            0.014123738029547956,
            0.008780444484576228,
            0.007626574881433303,
            0.008152106199702877,
            0.008000236805552762,
            0.006357305909799928,
            0.00396255769096833,
            0.001923834733777545,
            0.0007264297787673682,
            0.00021326096527577427,
            4.867321821332715e-05,
            8.636204967379725e-06,
            1.191265361961554e-06,
            1.2774574707845205e-07,
            1.0649682899890224e-08,
            6.902067084704733e-10,
            3.47755450267592e-11,
            1.362137606615345e-12,
            4.1478237123119294e-14,
            9.81910412402084e-16,
            1.807073051449145e-17,
            2.585424274095644e-19,
            2.8756776578115415e-21,
            2.4865709357637862e-23,
            1.6715284451812288e-25,
            8.735322808295493e-28,
            3.548921674071393e-30,
            1.1208981149038087e-32,
            2.752251592980343e-35,
            5.253665203538908e-38
        ]
    },
    "2.000000 (GPa)": {
        "x": [
            2.3000000000000003,
            2.313,
            2.3260000000000005,
            2.3390000000000004,
            2.3520000000000003,
            2.365,
            2.378,
            2.3910000000000005,
            2.4040000000000004,
            2.4170000000000003,
            2.4300000000000006,
            2.4430000000000005,
            2.4560000000000004,
            2.4690000000000003,
            2.482,
            2.4950000000000006,
            2.5080000000000005,
            2.5210000000000004,
            2.5340000000000007,
            2.5470000000000006,
            2.5600000000000005,
            2.5730000000000004,
            2.5860000000000003,
            2.5990000000000006,
            2.6120000000000005,
            2.6250000000000004,
            2.638000000000001,
            2.6510000000000007,
            2.6640000000000006,
            2.6770000000000005,
            2.6900000000000004,
            2.7030000000000007,
            2.7160000000000006,
            2.7290000000000005,
            2.742000000000001,
            2.755000000000001,
            2.7680000000000007,
            2.7810000000000006,
            2.7940000000000005,
            2.807000000000001,
            2.8200000000000007,
            2.8330000000000006,
            2.846000000000001,
            2.859000000000001,
            2.8720000000000008,
            2.8850000000000007,
            2.8980000000000006,
            2.911000000000001,
            2.924000000000001,
            2.9370000000000007,
            2.950000000000001,
            2.963000000000001,
            2.976000000000001,
            2.9890000000000008,
            3.0020000000000007,
            3.015000000000001,
            3.028000000000001,
            3.041000000000001,
            3.054000000000001,
            3.067000000000001,
            3.080000000000001,
            3.093000000000001,
            3.1060000000000008,
            3.119000000000001,
            3.132000000000001,
            3.145000000000001,
            3.1580000000000013,
            3.171000000000001,
            3.184000000000001,
            3.197000000000001,
            3.210000000000001,
            3.223000000000001,
            3.236000000000001,
            3.249000000000001,
            3.2620000000000013,
            3.2750000000000012,
            3.288000000000001,
            3.301000000000001,
            3.314000000000001,
            3.3270000000000013,
            3.340000000000001,
            3.353000000000001,
            3.3660000000000014,
            3.3790000000000013,
            3.3920000000000012,
            3.405000000000001,
            3.418000000000001,
            3.4310000000000014,
            3.4440000000000013,
            3.457000000000001,
            3.4700000000000015,
            3.4830000000000014,
            3.4960000000000013,
            3.5090000000000012,
            3.522000000000001,
            3.5350000000000015,
            3.5480000000000014,
            3.5610000000000013,
            3.5740000000000016,
            3.5870000000000015,
            3.6000000000000014
        ],
        "y": [
            1.9392318491081322e-88,
            4.371185210186966e-84,
            7.590157682171245e-80,
            1.0153160437606617e-75,
            1.046331071076081e-71,
            8.307588595451059e-68,
            5.082081100623809e-64,
            2.3954887214993503e-60,
            8.700824798928131e-57,
            2.4354049819525193e-53,
            5.253639981774801e-50,
            8.735044086699319e-47,
            1.119506548154462e-43,
            1.1060889633449979e-40,
            8.425679196124133e-38,
            4.949092431708267e-35,
            2.24187572713633e-32,
            7.832997963427374e-30,
            2.111282475270105e-27,
            4.3908098038247585e-25,
            7.047068054690937e-23,
            8.730355343539078e-21,
            8.350620926366409e-19,
            6.168566804054363e-17,
            3.5201217402338588e-15,
            1.5523366466127734e-13,
            5.292232658412857e-12,
            1.3954615350861647e-10,
            2.8475225695829572e-09,
            4.4997969659434026e-08,
            5.511762329643522e-07,
            5.239457477404635e-06,
            3.871692193214467e-05,
            0.0002229165989790084,
            0.0010033375156218544,
            0.0035471761435289448,
            0.009918520322623933,
            0.022156735049227747,
            0.04013222499792645,
            0.060276981704995576,
            0.07775534764241553,
            0.09088579433286166,
            0.10290559845127017,
            0.11849503769201669,
            0.1393511214910177,
            0.16522890404076393,
            0.19866013600231613,
            0.24459687416283674,
            0.3037093098509806,
            0.36788661858399946,
            0.42318540994723836,
            0.45784178387172614,
            0.4699161964501983,
            0.4678168603225872,
            0.4611850573530833,
            0.4507151337402702,
            0.4291589951258705,
            0.39283755767108786,
            0.34858750767656604,
            0.3073050619583228,
            0.2740408197246051,
            0.2463831506663744,
            0.21887342455041428,
            0.18718609054553936,
            0.15109000119727203,
            0.11496562491002386,
            0.08442919122725388,
            0.062464620121240905,
            0.04857352567586573,
            0.03993378514408405,
            0.0331855381111979,
            0.02642148511571155,
            0.0196819427438533,
            0.013610340439291454,
            0.008515292810171712,
            0.004598562329613844,
            0.00204633693596879,
            0.0007267684731962778,
            0.00020232850756705015,
            4.3749173444244695e-05,
            7.314597667079328e-06,
            9.436029325602294e-07,
            9.382623947468702e-08,
            7.187621746525463e-09,
            4.2410328542588967e-10,
            1.9272386910872934e-11,
            6.744561205587217e-13,
            1.817670069838417e-14,
            3.772368974929063e-16,
            6.029043198319447e-18,
            7.420214632650347e-20,
            7.032629753400162e-22,
            5.1327716907648136e-24,
            2.8848211711301904e-26,
            1.2485861938717464e-28,
            4.161508691596319e-31,
            1.0681093364448327e-33,
            2.111121532368548e-36,
            3.2132415475709945e-39,
            3.7662238084328257e-42,
            3.3993938647151135e-45
        ]
    },
    "3.000000 (GPa)": {
        "x": [
            2.1,
            2.115,
            2.13,
            2.145,
            2.16,
            2.1750000000000003,
            2.1900000000000004,
            2.205,
            2.22,
            2.2350000000000003,
            2.25,
            2.265,
            2.2800000000000002,
            2.2950000000000004,
            2.3100000000000005,
            2.325,
            2.3400000000000003,
            2.3550000000000004,
            2.37,
            2.3850000000000002,
            2.4000000000000004,
            2.4150000000000005,
            2.4300000000000006,
            2.4450000000000003,
            2.4600000000000004,
            2.4750000000000005,
            2.49,
            2.5050000000000003,
            2.5200000000000005,
            2.5350000000000006,
            2.5500000000000007,
            2.5650000000000004,
            2.5800000000000005,
            2.5950000000000006,
            2.6100000000000003,
            2.6250000000000004,
            2.6400000000000006,
            2.6550000000000007,
            2.670000000000001,
            2.6850000000000005,
            2.7000000000000006,
            2.7150000000000007,
            2.7300000000000004,
            2.7450000000000006,
            2.7600000000000007,
            2.775000000000001,
            2.790000000000001,
            2.8050000000000006,
            2.8200000000000007,
            2.835000000000001,
            2.8500000000000005,
            2.8650000000000007,
            2.880000000000001,
            2.895000000000001,
            2.910000000000001,
            2.9250000000000007,
            2.940000000000001,
            2.955000000000001,
            2.9700000000000006,
            2.9850000000000008,
            3.000000000000001,
            3.015000000000001,
            3.030000000000001,
            3.045000000000001,
            3.060000000000001,
            3.075000000000001,
            3.0900000000000007,
            3.105000000000001,
            3.120000000000001,
            3.135000000000001,
            3.1500000000000012,
            3.165000000000001,
            3.180000000000001,
            3.195000000000001,
            3.210000000000001,
            3.225000000000001,
            3.240000000000001,
            3.2550000000000012,
            3.2700000000000014,
            3.285000000000001,
            3.300000000000001,
            3.3150000000000013,
            3.330000000000001,
            3.345000000000001,
            3.360000000000001,
            3.3750000000000013,
            3.3900000000000015,
            3.405000000000001,
            3.4200000000000013,
            3.4350000000000014,
            3.450000000000001,
            3.465000000000001,
            3.4800000000000013,
            3.4950000000000014,
            3.5100000000000016,
            3.5250000000000012,
            3.5400000000000014,
            3.5550000000000015,
            3.570000000000001,
            3.5850000000000013,
            3.6000000000000014
        ],
        "y": [
            8.59466946378027e-107,
            1.2019222575652475e-101,
            1.2442507835768302e-96,
            9.535068446482477e-92,
            5.4090880833128025e-87,
            2.2714785455449335e-82,
            7.061184698739539e-78,
            1.6249157582494053e-73,
            2.7680152353426106e-69,
            3.4905225549534956e-65,
            3.258342760683998e-61,
            2.251580267254783e-57,
            1.1517612065259842e-53,
            4.361358693547236e-50,
            1.222546853588236e-46,
            2.536842852576078e-43,
            3.896780693999268e-40,
            4.431009808316395e-37,
            3.7297850561256454e-34,
            2.324070213087825e-31,
            1.0720104803245246e-28,
            3.6604389218961376e-26,
            9.252341303215067e-24,
            1.7312288138415747e-21,
            2.3979584039528703e-19,
            2.4587431657248505e-17,
            1.8662466146398867e-15,
            1.048598535486559e-13,
            4.361479218238668e-12,
            1.3428970347876162e-10,
            3.0608071633450713e-09,
            5.164325059752583e-08,
            6.450234747334245e-07,
            5.96378294832872e-06,
            4.081807800216083e-05,
            0.00020680832073270654,
            0.0007756576158937261,
            0.0021536224328592415,
            0.004427211543190789,
            0.006744189820414879,
            0.007652864699576763,
            0.00667063198229629,
            0.005238406496770136,
            0.0057488157491523174,
            0.009948152915269104,
            0.01837029036276518,
            0.030869228361364933,
            0.046968345776484045,
            0.0652630734281668,
            0.08448832186440142,
            0.10787650783850505,
            0.14365277415267,
            0.19560835365700094,
            0.25476623289359507,
            0.3056505886475679,
            0.33895581549207976,
            0.3551371518123792,
            0.36077543041346716,
            0.36563438703361734,
            0.377841971958472,
            0.3962310675565747,
            0.4097331768856047,
            0.40660795580356024,
            0.3834910449050872,
            0.3478484340283398,
            0.31119762621031005,
            0.2765670629211608,
            0.2374249298836004,
            0.1915964845861006,
            0.14766032362406026,
            0.11498301433836743,
            0.09428246203792841,
            0.07922211162359337,
            0.0635545535461099,
            0.045992887775006326,
            0.02935713815322968,
            0.016490765456312697,
            0.00808486620446529,
            0.003359996990528094,
            0.001135893055622857,
            0.0003010765321814122,
            6.100900350229966e-05,
            9.31107019951125e-06,
            1.0615290888859162e-06,
            9.001259003462837e-08,
            5.664061155750162e-09,
            2.6417610803434735e-10,
            9.127120600359018e-12,
            2.335124780505582e-13,
            4.423338371591518e-15,
            6.203206258362676e-17,
            6.440038895703196e-19,
            4.949446071617387e-21,
            2.815886169638016e-23,
            1.185935644301296e-25,
            3.6973722167140344e-28,
            8.533171127540763e-31,
            1.4578490223117689e-33,
            1.8437381300568035e-36,
            1.7261176818834458e-39,
            1.1962611003448434e-42
        ]
    },
    "4.000000 (GPa)": {
        "x": [
            2.2,
            2.2140000000000004,
            2.228,
            2.242,
            2.2560000000000002,
            2.2700000000000005,
            2.2840000000000003,
            2.298,
            2.3120000000000003,
            2.3260000000000005,
            2.3400000000000003,
            2.354,
            2.3680000000000003,
            2.3820000000000006,
            2.3960000000000004,
            2.41,
            2.4240000000000004,
            2.4380000000000006,
            2.4520000000000004,
            2.466,
            2.4800000000000004,
            2.4940000000000007,
            2.5080000000000005,
            2.5220000000000002,
            2.5360000000000005,
            2.5500000000000007,
            2.5640000000000005,
            2.5780000000000003,
            2.5920000000000005,
            2.6060000000000008,
            2.6200000000000006,
            2.6340000000000003,
            2.6480000000000006,
            2.662000000000001,
            2.6760000000000006,
            2.6900000000000004,
            2.7040000000000006,
            2.718000000000001,
            2.7320000000000007,
            2.7460000000000004,
            2.7600000000000007,
            2.774000000000001,
            2.7880000000000007,
            2.8020000000000005,
            2.8160000000000007,
            2.830000000000001,
            2.8440000000000007,
            2.8580000000000005,
            2.8720000000000008,
            2.886000000000001,
            2.900000000000001,
            2.9140000000000006,
            2.928000000000001,
            2.942000000000001,
            2.956000000000001,
            2.9700000000000006,
            2.984000000000001,
            2.998000000000001,
            3.012000000000001,
            3.0260000000000007,
            3.040000000000001,
            3.054000000000001,
            3.068000000000001,
            3.0820000000000007,
            3.096000000000001,
            3.110000000000001,
            3.124000000000001,
            3.138000000000001,
            3.152000000000001,
            3.1660000000000013,
            3.180000000000001,
            3.194000000000001,
            3.208000000000001,
            3.2220000000000013,
            3.236000000000001,
            3.250000000000001,
            3.264000000000001,
            3.2780000000000014,
            3.292000000000001,
            3.306000000000001,
            3.320000000000001,
            3.3340000000000014,
            3.348000000000001,
            3.362000000000001,
            3.3760000000000012,
            3.3900000000000015,
            3.4040000000000012,
            3.418000000000001,
            3.4320000000000013,
            3.4460000000000015,
            3.4600000000000013,
            3.474000000000001,
            3.4880000000000013,
            3.5020000000000016,
            3.5160000000000013,
            3.530000000000001,
            3.5440000000000014,
            3.5580000000000016,
            3.5720000000000014,
            3.586000000000001,
            3.6000000000000014
        ],
        "y": [
            7.642606694807343e-72,
            2.406716055465532e-68,
            6.1453351323926345e-65,
            1.2723439624610708e-61,
            2.136007823302895e-58,
            2.907648296162178e-55,
            3.209396563086452e-52,
            2.8724307446096994e-49,
            2.084602224594427e-46,
            1.2267265701064569e-43,
            5.853662841856098e-41,
            2.265001869279417e-38,
            7.106853914287747e-36,
            1.808269121353262e-33,
            3.7310995989634785e-31,
            6.24328194287243e-29,
            8.472457713915157e-27,
            9.325005301893342e-25,
            8.324554417259823e-23,
            6.028121728242053e-21,
            3.541270177055266e-19,
            1.6879202750034553e-17,
            6.528853158749434e-16,
            2.0497997703377614e-14,
            5.225167825181262e-13,
            1.0818400547829328e-11,
            1.8201399336182314e-10,
            2.4899380931073687e-09,
            2.771741894792385e-08,
            2.513237652977955e-07,
            1.8586370584029971e-06,
            1.1229719971593624e-05,
            5.5554573678005325e-05,
            0.00022570222274164312,
            0.0007561172002899904,
            0.0021009252786744884,
            0.004883954844168884,
            0.009626860286021202,
            0.016426424474747844,
            0.02501138399276297,
            0.03531683090630895,
            0.047954895048027114,
            0.06376106172844238,
            0.08252275062045757,
            0.10214148377258679,
            0.11955552901596261,
            0.13335097834664245,
            0.1459582022074565,
            0.16280577235017998,
            0.18828966729909757,
            0.22192496818690152,
            0.25839763990013126,
            0.291320366422793,
            0.31683830522355744,
            0.3344852725017265,
            0.3462685056562625,
            0.35527291664411836,
            0.36352411518112265,
            0.36988656677920145,
            0.37025118552893993,
            0.3604511118394375,
            0.3396341249426778,
            0.3114907408522179,
            0.28225092238919436,
            0.25662231310255496,
            0.2347518242945622,
            0.21277044791388303,
            0.18639623679086612,
            0.15444462287871635,
            0.11963780319684043,
            0.08681127676948124,
            0.060279066100097534,
            0.041867281545054987,
            0.030480272780305167,
            0.02339984013254777,
            0.018318618097133175,
            0.014371935958243973,
            0.011515383137489794,
            0.009456835894342614,
            0.007543422578291096,
            0.005417660322231665,
            0.0033173564375907068,
            0.0016833580433555408,
            0.0006989308282750226,
            0.00023617660535658034,
            6.480795657045696e-05,
            1.442844075855747e-05,
            2.605266688473528e-06,
            3.814719922221064e-07,
            4.5292349513706525e-08,
            4.360419102613162e-09,
            3.4038352823646445e-10,
            2.1544877166439982e-11,
            1.1057424688156564e-12,
            4.601486508263514e-14,
            1.5526601085796238e-15,
            4.248040703149857e-17,
            9.423993036195412e-19,
            1.6951777713519845e-20,
            2.472461531856708e-22,
            2.9240031653807118e-24
        ]
    },
    "5.000000 (GPa)": {
        "x": [
            2.2,
            2.2150000000000003,
            2.2300000000000004,
            2.245,
            2.2600000000000002,
            2.2750000000000004,
            2.29,
            2.305,
            2.3200000000000003,
            2.3350000000000004,
            2.3500000000000005,
            2.365,
            2.3800000000000003,
            2.3950000000000005,
            2.41,
            2.4250000000000003,
            2.4400000000000004,
            2.4550000000000005,
            2.4700000000000006,
            2.4850000000000003,
            2.5000000000000004,
            2.5150000000000006,
            2.5300000000000002,
            2.5450000000000004,
            2.5600000000000005,
            2.5750000000000006,
            2.5900000000000007,
            2.6050000000000004,
            2.6200000000000006,
            2.6350000000000007,
            2.6500000000000004,
            2.6650000000000005,
            2.6800000000000006,
            2.6950000000000007,
            2.710000000000001,
            2.7250000000000005,
            2.7400000000000007,
            2.755000000000001,
            2.7700000000000005,
            2.7850000000000006,
            2.8000000000000007,
            2.815000000000001,
            2.830000000000001,
            2.8450000000000006,
            2.8600000000000008,
            2.875000000000001,
            2.8900000000000006,
            2.9050000000000007,
            2.920000000000001,
            2.935000000000001,
            2.950000000000001,
            2.9650000000000007,
            2.980000000000001,
            2.995000000000001,
            3.0100000000000007,
            3.025000000000001,
            3.040000000000001,
            3.055000000000001,
            3.070000000000001,
            3.085000000000001,
            3.100000000000001,
            3.115000000000001,
            3.130000000000001,
            3.145000000000001,
            3.160000000000001,
            3.175000000000001,
            3.1900000000000013,
            3.205000000000001,
            3.220000000000001,
            3.235000000000001,
            3.250000000000001,
            3.265000000000001,
            3.280000000000001,
            3.2950000000000013,
            3.3100000000000014,
            3.325000000000001,
            3.340000000000001,
            3.3550000000000013,
            3.370000000000001,
            3.385000000000001,
            3.4000000000000012,
            3.4150000000000014,
            3.4300000000000015,
            3.445000000000001,
            3.4600000000000013,
            3.4750000000000014,
            3.490000000000001,
            3.5050000000000012,
            3.5200000000000014,
            3.5350000000000015,
            3.5500000000000016,
            3.5650000000000013,
            3.5800000000000014,
            3.5950000000000015,
            3.610000000000001,
            3.6250000000000013,
            3.6400000000000015,
            3.6550000000000016,
            3.6700000000000017,
            3.6850000000000014,
            3.7000000000000015
        ],
        "y": [
            4.4974098715594695e-56,
            5.136197765889307e-53,
            4.769877741563984e-50,
            3.6021860402246313e-47,
            2.2122064610596641e-44,
            1.1048241714576416e-41,
            4.4872078472862934e-39,
            1.482116758617282e-36,
            3.981253318701821e-34,
            8.697544223986018e-32,
            1.5453314308535943e-29,
            2.233079058922075e-27,
            2.6245456794129194e-25,
            2.5088975344578322e-23,
            1.9507565241535307e-21,
            1.2337553991340078e-19,
            6.347137858077315e-18,
            2.6562563464143263e-16,
            9.043361574935896e-15,
            2.5048862781107086e-13,
            5.645236043414232e-12,
            1.0352842041633539e-10,
            1.5451848072798134e-09,
            1.877244961958921e-08,
            1.8568586058799538e-07,
            1.495822176613097e-06,
            9.8172063193275e-06,
            5.2519164816048616e-05,
            0.00022916987704088996,
            0.0008163980398377802,
            0.0023774485812573295,
            0.005670410482920856,
            0.01110985565378113,
            0.01797048357366779,
            0.024216520422661366,
            0.027688401514437088,
            0.027952957510910027,
            0.02710453447704834,
            0.028760151798241707,
            0.036200767426270146,
            0.05109240108858735,
            0.07349039683564416,
            0.10269796291097888,
            0.13771811313054,
            0.17665015336906975,
            0.21608670793516124,
            0.25194533480460884,
            0.2814840336414779,
            0.30460941704185024,
            0.32297978717521275,
            0.3376761429610671,
            0.34780358129410166,
            0.3511511694258794,
            0.3459050048844736,
            0.33213070106629294,
            0.31228846018039563,
            0.2902278859727614,
            0.26918973113691264,
            0.25057810985893436,
            0.23437399602914114,
            0.2202136412544454,
            0.20776051545464247,
            0.1958880851744816,
            0.18166427216946246,
            0.1612624004899239,
            0.13329337547900352,
            0.10131165989343953,
            0.07198297814135192,
            0.050281958535995264,
            0.03659766376994591,
            0.02807573846201783,
            0.02185872356626258,
            0.01679394167281299,
            0.012819450628933778,
            0.009773986187818245,
            0.007188152315664845,
            0.004800611748362794,
            0.0027662663904208305,
            0.0013337642787666626,
            0.0005297805097804392,
            0.00017209329864734034,
            4.556431077984611e-05,
            9.817783992125637e-06,
            1.7203845639216255e-06,
            2.450872304460365e-07,
            2.838139569817392e-08,
            2.6713712644636675e-09,
            2.0436562150481611e-10,
            1.2707137509239311e-11,
            6.421710010426498e-13,
            2.6376379400472694e-14,
            8.805225164139458e-16,
            2.389055237419255e-17,
            5.2683204878307e-19,
            9.442312513825844e-21,
            1.3754496682521507e-22,
            1.6284377647930534e-24,
            1.5669594170472578e-26,
            1.2254749784019973e-28,
            7.789530138809955e-31,
            4.024187324674029e-33
        ]
    },
    "6.000000 (GPa)": {
        "x": [
            2.1,
            2.116,
            2.132,
            2.148,
            2.164,
            2.18,
            2.196,
            2.212,
            2.228,
            2.244,
            2.2600000000000002,
            2.2760000000000002,
            2.2920000000000003,
            2.3080000000000003,
            2.3240000000000003,
            2.3400000000000003,
            2.3560000000000003,
            2.3720000000000003,
            2.3880000000000003,
            2.4040000000000004,
            2.4200000000000004,
            2.4360000000000004,
            2.4520000000000004,
            2.4680000000000004,
            2.4840000000000004,
            2.5000000000000004,
            2.5160000000000005,
            2.5320000000000005,
            2.5480000000000005,
            2.5640000000000005,
            2.5800000000000005,
            2.5960000000000005,
            2.6120000000000005,
            2.6280000000000006,
            2.6440000000000006,
            2.6600000000000006,
            2.6760000000000006,
            2.6920000000000006,
            2.7080000000000006,
            2.7240000000000006,
            2.7400000000000007,
            2.7560000000000007,
            2.7720000000000007,
            2.7880000000000007,
            2.8040000000000007,
            2.8200000000000007,
            2.8360000000000007,
            2.8520000000000008,
            2.8680000000000008,
            2.884000000000001,
            2.900000000000001,
            2.916000000000001,
            2.932000000000001,
            2.948000000000001,
            2.964000000000001,
            2.980000000000001,
            2.996000000000001,
            3.012000000000001,
            3.028000000000001,
            3.044000000000001,
            3.060000000000001,
            3.076000000000001,
            3.092000000000001,
            3.108000000000001,
            3.124000000000001,
            3.140000000000001,
            3.156000000000001,
            3.172000000000001,
            3.188000000000001,
            3.204000000000001,
            3.220000000000001,
            3.236000000000001,
            3.252000000000001,
            3.268000000000001,
            3.284000000000001,
            3.300000000000001,
            3.316000000000001,
            3.332000000000001,
            3.348000000000001,
            3.364000000000001,
            3.3800000000000012,
            3.3960000000000012,
            3.4120000000000013,
            3.4280000000000013,
            3.4440000000000013,
            3.4600000000000013,
            3.4760000000000013,
            3.4920000000000013,
            3.5080000000000013,
            3.5240000000000014,
            3.5400000000000014,
            3.5560000000000014,
            3.5720000000000014,
            3.5880000000000014,
            3.6040000000000014,
            3.6200000000000014,
            3.6360000000000015,
            3.6520000000000015,
            3.6680000000000015,
            3.6840000000000015,
            3.7000000000000015
        ],
        "y": [
            6.504221670414962e-63,
            1.6021751608420778e-59,
            3.1443184252452047e-56,
            4.916373998500581e-53,
            6.124422915744601e-50,
            6.078372357370711e-47,
            4.806304710120362e-44,
            3.0278696578911265e-41,
            1.519724743228524e-38,
            6.077074904815964e-36,
            1.9360927722310582e-33,
            4.9142777270114055e-31,
            9.937914518210524e-29,
            1.6011534754532374e-26,
            2.055289571144307e-24,
            2.1019180588632992e-22,
            1.7126233849792415e-20,
            1.1117633666240894e-18,
            5.750016962263338e-17,
            2.3693839375793767e-15,
            7.778879099303859e-14,
            2.034810130543064e-12,
            4.241052448448455e-11,
            7.043641598086734e-10,
            9.322864370512791e-09,
            9.836184899443243e-08,
            8.275621368500635e-07,
            5.556167815954761e-06,
            2.9805081400837775e-05,
            0.00012802578616586484,
            0.00044203557948654265,
            0.0012347981052051014,
            0.00282036260117717,
            0.005351033228330967,
            0.008606411544875755,
            0.01197557761532906,
            0.014604761902952798,
            0.015668395871303153,
            0.014976330625386775,
            0.013785430027649542,
            0.014902396131199015,
            0.021473671100974326,
            0.03528494721438331,
            0.05606201752524451,
            0.08214516320961054,
            0.11135954907402063,
            0.1412107029205815,
            0.1691263855310099,
            0.1933794549067883,
            0.21403074559040103,
            0.23319305317162775,
            0.25400582346336414,
            0.2777640114777202,
            0.30136814279486684,
            0.31918347449512924,
            0.3286016746930399,
            0.33268238444419423,
            0.336025359872617,
            0.3383919736902989,
            0.3336593604276393,
            0.3158875504003218,
            0.2860346339543713,
            0.2518048340993559,
            0.2210473664051333,
            0.1959324452178436,
            0.17296086598960583,
            0.14758393153693086,
            0.11889795718866629,
            0.09045527997901938,
            0.06687080768616317,
            0.05005257233829282,
            0.03866776348109068,
            0.030298585317406628,
            0.023436340414093346,
            0.0177887326486194,
            0.013412983740772893,
            0.010002515092664449,
            0.007060439733711414,
            0.004435338961851182,
            0.002359814218644368,
            0.001032020975768675,
            0.00036518803190227007,
            0.00010374194705261993,
            2.3568476723334194e-05,
            4.273930630604036e-06,
            6.180678744421382e-07,
            7.124506649922922e-08,
            6.544571448068789e-09,
            4.79031031398346e-10,
            2.7936739359613896e-11,
            1.2980873596575872e-12,
            4.805530495258119e-14,
            1.4173738161334195e-15,
            3.330667594148033e-17,
            6.235640234925603e-19,
            9.301076046010878e-21,
            1.1053185882594095e-22,
            1.0465108999166502e-24,
            7.894088217194784e-27,
            4.7441902522113433e-29,
            2.271559424845104e-31
        ]
    },
    "7.000000 (GPa)": {
        "x": [
            2.1,
            2.116,
            2.132,
            2.148,
            2.164,
            2.18,
            2.196,
            2.212,
            2.228,
            2.244,
            2.2600000000000002,
            2.2760000000000002,
            2.2920000000000003,
            2.3080000000000003,
            2.3240000000000003,
            2.3400000000000003,
            2.3560000000000003,
            2.3720000000000003,
            2.3880000000000003,
            2.4040000000000004,
            2.4200000000000004,
            2.4360000000000004,
            2.4520000000000004,
            2.4680000000000004,
            2.4840000000000004,
            2.5000000000000004,
            2.5160000000000005,
            2.5320000000000005,
            2.5480000000000005,
            2.5640000000000005,
            2.5800000000000005,
            2.5960000000000005,
            2.6120000000000005,
            2.6280000000000006,
            2.6440000000000006,
            2.6600000000000006,
            2.6760000000000006,
            2.6920000000000006,
            2.7080000000000006,
            2.7240000000000006,
            2.7400000000000007,
            2.7560000000000007,
            2.7720000000000007,
            2.7880000000000007,
            2.8040000000000007,
            2.8200000000000007,
            2.8360000000000007,
            2.8520000000000008,
            2.8680000000000008,
            2.884000000000001,
            2.900000000000001,
            2.916000000000001,
            2.932000000000001,
            2.948000000000001,
            2.964000000000001,
            2.980000000000001,
            2.996000000000001,
            3.012000000000001,
            3.028000000000001,
            3.044000000000001,
            3.060000000000001,
            3.076000000000001,
            3.092000000000001,
            3.108000000000001,
            3.124000000000001,
            3.140000000000001,
            3.156000000000001,
            3.172000000000001,
            3.188000000000001,
            3.204000000000001,
            3.220000000000001,
            3.236000000000001,
            3.252000000000001,
            3.268000000000001,
            3.284000000000001,
            3.300000000000001,
            3.316000000000001,
            3.332000000000001,
            3.348000000000001,
            3.364000000000001,
            3.3800000000000012,
            3.3960000000000012,
            3.4120000000000013,
            3.4280000000000013,
            3.4440000000000013,
            3.4600000000000013,
            3.4760000000000013,
            3.4920000000000013,
            3.5080000000000013,
            3.5240000000000014,
            3.5400000000000014,
            3.5560000000000014,
            3.5720000000000014,
            3.5880000000000014,
            3.6040000000000014,
            3.6200000000000014,
            3.6360000000000015,
            3.6520000000000015,
            3.6680000000000015,
            3.6840000000000015,
            3.7000000000000015
        ],
        "y": [
            1.9620961965346203e-62,
            4.80026063223779e-59,
            9.342676393291726e-56,
            1.4465710186592488e-52,
            1.781846053119259e-49,
            1.746073674496715e-46,
            1.3611842502255798e-43,
            8.441764489666989e-41,
            4.16496651524902e-38,
            1.6347515663443313e-35,
            5.1045090228846094e-33,
            1.2679967931829312e-30,
            2.5057878567366007e-28,
            3.9394211394737216e-26,
            4.926999152319278e-24,
            4.902239553787207e-22,
            3.880328894011337e-20,
            2.4434559341384537e-18,
            1.2240592794437237e-16,
            4.878230931370208e-15,
            1.546622152419413e-13,
            3.900929151634124e-12,
            7.827333980434509e-11,
            1.2494579155936093e-09,
            1.586687375547441e-08,
            1.6029614039503015e-07,
            1.2882991804602877e-06,
            8.237062499100156e-06,
            4.189767830581315e-05,
            0.00016953896287041938,
            0.000545771767275807,
            0.0013977023013035542,
            0.002847613581715829,
            0.004615465082735114,
            0.005951940308836043,
            0.006111194801372279,
            0.005024447439259431,
            0.003454995324065981,
            0.0025903523936962112,
            0.003797694524529998,
            0.008825642646490377,
            0.01968920743536014,
            0.037584470620852385,
            0.06178072735927601,
            0.09022720340940558,
            0.1213804874439179,
            0.15436516399251363,
            0.1870717885726931,
            0.21597448785432613,
            0.2391073566022139,
            0.2580203325134157,
            0.27599573372386094,
            0.2953359698578656,
            0.3161580290386148,
            0.33590340983626943,
            0.3498429834689151,
            0.35375673771766275,
            0.3464290918654979,
            0.32890142319936805,
            0.302712001125943,
            0.2706365497606789,
            0.2377331890957839,
            0.20920331515396165,
            0.18728711396123474,
            0.17089022028688705,
            0.15701303574772152,
            0.14184559953128742,
            0.12229333767907963,
            0.09833453269664272,
            0.07378899539195309,
            0.05393015379548153,
            0.041808653573193084,
            0.036298050875271826,
            0.033289176728024186,
            0.028959144969801523,
            0.0222535375814454,
            0.01465105101447231,
            0.008170402142294584,
            0.0038349742709118053,
            0.0015044855781773106,
            0.0004891197034981226,
            0.00013059720504466865,
            2.8403584341692623e-05,
            4.998114582167643e-06,
            7.079597938710742e-07,
            8.042158869309786e-08,
            7.3075793990771815e-09,
            5.302001484957707e-10,
            3.067952232214209e-11,
            1.414644823746776e-12,
            5.195166499421067e-14,
            1.518957466419294e-15,
            3.534913365125617e-17,
            6.546765474773123e-19,
            9.648079496862597e-21,
            1.1313266193074573e-22,
            1.0554696260999714e-24,
            7.83427463529647e-27,
            4.6263312763521945e-29,
            2.173463781862173e-31,
            8.123457898023527e-34
        ]
    },
    "8.000000 (GPa)": {
        "x": [
            2.2,
            2.2140000000000004,
            2.228,
            2.242,
            2.2560000000000002,
            2.2700000000000005,
            2.2840000000000003,
            2.298,
            2.3120000000000003,
            2.3260000000000005,
            2.3400000000000003,
            2.354,
            2.3680000000000003,
            2.3820000000000006,
            2.3960000000000004,
            2.41,
            2.4240000000000004,
            2.4380000000000006,
            2.4520000000000004,
            2.466,
            2.4800000000000004,
            2.4940000000000007,
            2.5080000000000005,
            2.5220000000000002,
            2.5360000000000005,
            2.5500000000000007,
            2.5640000000000005,
            2.5780000000000003,
            2.5920000000000005,
            2.6060000000000008,
            2.6200000000000006,
            2.6340000000000003,
            2.6480000000000006,
            2.662000000000001,
            2.6760000000000006,
            2.6900000000000004,
            2.7040000000000006,
            2.718000000000001,
            2.7320000000000007,
            2.7460000000000004,
            2.7600000000000007,
            2.774000000000001,
            2.7880000000000007,
            2.8020000000000005,
            2.8160000000000007,
            2.830000000000001,
            2.8440000000000007,
            2.8580000000000005,
            2.8720000000000008,
            2.886000000000001,
            2.900000000000001,
            2.9140000000000006,
            2.928000000000001,
            2.942000000000001,
            2.956000000000001,
            2.9700000000000006,
            2.984000000000001,
            2.998000000000001,
            3.012000000000001,
            3.0260000000000007,
            3.040000000000001,
            3.054000000000001,
            3.068000000000001,
            3.0820000000000007,
            3.096000000000001,
            3.110000000000001,
            3.124000000000001,
            3.138000000000001,
            3.152000000000001,
            3.1660000000000013,
            3.180000000000001,
            3.194000000000001,
            3.208000000000001,
            3.2220000000000013,
            3.236000000000001,
            3.250000000000001,
            3.264000000000001,
            3.2780000000000014,
            3.292000000000001,
            3.306000000000001,
            3.320000000000001,
            3.3340000000000014,
            3.348000000000001,
            3.362000000000001,
            3.3760000000000012,
            3.3900000000000015,
            3.4040000000000012,
            3.418000000000001,
            3.4320000000000013,
            3.4460000000000015,
            3.4600000000000013,
            3.474000000000001,
            3.4880000000000013,
            3.5020000000000016,
            3.5160000000000013,
            3.530000000000001,
            3.5440000000000014,
            3.5580000000000016,
            3.5720000000000014,
            3.586000000000001,
            3.6000000000000014
        ],
        "y": [
            4.8280492434149995e-57,
            2.1920982344732865e-54,
            8.542861563411473e-52,
            2.857624950045691e-49,
            8.20482301682286e-47,
            2.0220838327828109e-44,
            4.2775896928572406e-42,
            7.767361600415023e-40,
            1.210673881113027e-37,
            1.6198150265003475e-35,
            1.8603484808413518e-33,
            1.8340902841244327e-31,
            1.552217745694063e-29,
            1.1277154256072879e-27,
            7.033517354650968e-26,
            3.766043290953836e-24,
            1.7312279653399153e-22,
            6.83281609630716e-21,
            2.315511536126937e-19,
            6.7379449535485455e-18,
            1.6837630884346008e-16,
            3.613747758426731e-15,
            6.662267164575368e-14,
            1.0552502596840958e-12,
            1.4363593861371785e-11,
            1.680660854347056e-10,
            1.6911436280471987e-09,
            1.4641614258605388e-08,
            1.0914280817586759e-07,
            7.010866950810882e-07,
            3.8850499370650575e-06,
            1.859852708014963e-05,
            7.705242372383779e-05,
            0.0002768720324044501,
            0.0008652391814404987,
            0.0023592998174705093,
            0.005635278982483407,
            0.01184483640215995,
            0.02202856507453557,
            0.036489759457809696,
            0.054302346665547306,
            0.07346667159217722,
            0.09190288766122512,
            0.10877063664349751,
            0.1251101763528503,
            0.1431351918111046,
            0.1645890018746629,
            0.18945508629139132,
            0.2160342715283751,
            0.24211782817113145,
            0.2660106246376798,
            0.28658714986249473,
            0.3028445276980506,
            0.3138699339448768,
            0.3192275951637325,
            0.3189759453812669,
            0.3131474424708318,
            0.30159400079434195,
            0.2848275329088728,
            0.2650443085525757,
            0.24588570186696923,
            0.23066478682694577,
            0.22047853158022734,
            0.21386216436244035,
            0.20814667314940147,
            0.20116090454476251,
            0.19198113241649237,
            0.180649091154652,
            0.16753121898879197,
            0.15278141178180776,
            0.1360953286254083,
            0.11702244393466175,
            0.09586540559457894,
            0.07444015244260864,
            0.055692481172868936,
            0.04209411966496889,
            0.03403598743758681,
            0.029625977290033523,
            0.026088822064682608,
            0.021574119512194494,
            0.01596432325187803,
            0.010323047280395452,
            0.005773074739209198,
            0.0027801414576420855,
            0.0011508234161985646,
            0.0004091753636232798,
            0.00012492043142395712,
            3.274328156852837e-05,
            7.367993168882904e-06,
            1.4233161897261202e-06,
            2.3603214092485265e-07,
            3.360107637187584e-08,
            4.1062288702146926e-09,
            4.307616350836178e-10,
            3.8790991838995924e-11,
            2.998616148230473e-12,
            1.9897710020609418e-13,
            1.1333750085682797e-14,
            5.541515311511792e-16,
            2.3257544120418728e-17,
            8.378680068153502e-19
        ]
    },
    "9.000000 (GPa)": {
        "x": [
            2.1,
            2.116,
            2.132,
            2.148,
            2.164,
            2.18,
            2.196,
            2.212,
            2.228,
            2.244,
            2.2600000000000002,
            2.2760000000000002,
            2.2920000000000003,
            2.3080000000000003,
            2.3240000000000003,
            2.3400000000000003,
            2.3560000000000003,
            2.3720000000000003,
            2.3880000000000003,
            2.4040000000000004,
            2.4200000000000004,
            2.4360000000000004,
            2.4520000000000004,
            2.4680000000000004,
            2.4840000000000004,
            2.5000000000000004,
            2.5160000000000005,
            2.5320000000000005,
            2.5480000000000005,
            2.5640000000000005,
            2.5800000000000005,
            2.5960000000000005,
            2.6120000000000005,
            2.6280000000000006,
            2.6440000000000006,
            2.6600000000000006,
            2.6760000000000006,
            2.6920000000000006,
            2.7080000000000006,
            2.7240000000000006,
            2.7400000000000007,
            2.7560000000000007,
            2.7720000000000007,
            2.7880000000000007,
            2.8040000000000007,
            2.8200000000000007,
            2.8360000000000007,
            2.8520000000000008,
            2.8680000000000008,
            2.884000000000001,
            2.900000000000001,
            2.916000000000001,
            2.932000000000001,
            2.948000000000001,
            2.964000000000001,
            2.980000000000001,
            2.996000000000001,
            3.012000000000001,
            3.028000000000001,
            3.044000000000001,
            3.060000000000001,
            3.076000000000001,
            3.092000000000001,
            3.108000000000001,
            3.124000000000001,
            3.140000000000001,
            3.156000000000001,
            3.172000000000001,
            3.188000000000001,
            3.204000000000001,
            3.220000000000001,
            3.236000000000001,
            3.252000000000001,
            3.268000000000001,
            3.284000000000001,
            3.300000000000001,
            3.316000000000001,
            3.332000000000001,
            3.348000000000001,
            3.364000000000001,
            3.3800000000000012,
            3.3960000000000012,
            3.4120000000000013,
            3.4280000000000013,
            3.4440000000000013,
            3.4600000000000013,
            3.4760000000000013,
            3.4920000000000013,
            3.5080000000000013,
            3.5240000000000014,
            3.5400000000000014,
            3.5560000000000014,
            3.5720000000000014,
            3.5880000000000014,
            3.6040000000000014,
            3.6200000000000014,
            3.6360000000000015,
            3.6520000000000015,
            3.6680000000000015,
            3.6840000000000015,
            3.7000000000000015
        ],
        "y": [
            1.963738910021381e-49,
            5.692369144670623e-47,
            1.4138494821307117e-44,
            3.0089443981032146e-42,
            5.4868879365499776e-40,
            8.57312338893777e-38,
            1.1477658031031523e-35,
            1.3166457864606867e-33,
            1.2941554558261864e-31,
            1.0899492656436492e-29,
            7.865552286626218e-28,
            4.8635835690811454e-26,
            2.576851568730005e-24,
            1.1698513819556023e-22,
            4.55075853909336e-21,
            1.51688941209492e-19,
            4.332601696728304e-18,
            1.0604243346926057e-16,
            2.224146917768542e-15,
            3.99783612892215e-14,
            6.1588709853775e-13,
            8.132921323532326e-12,
            9.207521757907481e-11,
            8.939447745368759e-10,
            7.446126648782898e-09,
            5.324385382417605e-08,
            3.2713305849011303e-07,
            1.729338917293645e-06,
            7.881187553359431e-06,
            3.105218485742326e-05,
            0.0001061993496361555,
            0.00031699996741624807,
            0.0008317804359535189,
            0.0019354170795780293,
            0.004033271206993831,
            0.007604937613818361,
            0.01310175769462827,
            0.020813659790532475,
            0.030774942168394697,
            0.04278854848734898,
            0.056560212283063786,
            0.07182485085773879,
            0.08840966714102194,
            0.10633298116223718,
            0.12591954804286862,
            0.1476034665464561,
            0.17125354377245025,
            0.19555114269133,
            0.2181716398334227,
            0.23674543371524046,
            0.2497716079214574,
            0.2568439310910271,
            0.2583323634395322,
            0.25506133630340905,
            0.24830374101619787,
            0.23992913033195526,
            0.23218820895762562,
            0.22680401475033948,
            0.2238740049979593,
            0.22170820194033203,
            0.21809700206289118,
            0.21204599018752635,
            0.2044218871155493,
            0.19699064807458402,
            0.19081489391970716,
            0.18534975272893764,
            0.17873041720496474,
            0.16881023896934752,
            0.1542690952265357,
            0.13531716762060095,
            0.11369752236669473,
            0.09192172979098957,
            0.07213640554632139,
            0.05534896458790125,
            0.04146970560431976,
            0.029955610704658315,
            0.02043487843297353,
            0.012875969700727468,
            0.007351530810623372,
            0.0037477932729082486,
            0.0016878831009359242,
            0.0006664828952855413,
            0.0002294977891243103,
            6.864861918225977e-05,
            1.77878453132197e-05,
            3.984212090634214e-06,
            7.701932886518363e-07,
            1.283404237695185e-07,
            1.841687808210292e-08,
            2.2741734255645992e-09,
            2.414988897705639e-10,
            2.204283580240099e-11,
            1.7285997598758987e-12,
            1.1642313932842096e-13,
            6.732383457122264e-15,
            3.3417128999556037e-16,
            1.4234499501682827e-17,
            5.202396223343343e-19,
            1.6310958594000712e-20,
            4.386384313524935e-22,
            1.0116482966363534e-23
        ]
    },
    "10.000000 (GPa)": {
        "x": [
            2.1,
            2.116,
            2.132,
            2.148,
            2.164,
            2.18,
            2.196,
            2.212,
            2.228,
            2.244,
            2.2600000000000002,
            2.2760000000000002,
            2.2920000000000003,
            2.3080000000000003,
            2.3240000000000003,
            2.3400000000000003,
            2.3560000000000003,
            2.3720000000000003,
            2.3880000000000003,
            2.4040000000000004,
            2.4200000000000004,
            2.4360000000000004,
            2.4520000000000004,
            2.4680000000000004,
            2.4840000000000004,
            2.5000000000000004,
            2.5160000000000005,
            2.5320000000000005,
            2.5480000000000005,
            2.5640000000000005,
            2.5800000000000005,
            2.5960000000000005,
            2.6120000000000005,
            2.6280000000000006,
            2.6440000000000006,
            2.6600000000000006,
            2.6760000000000006,
            2.6920000000000006,
            2.7080000000000006,
            2.7240000000000006,
            2.7400000000000007,
            2.7560000000000007,
            2.7720000000000007,
            2.7880000000000007,
            2.8040000000000007,
            2.8200000000000007,
            2.8360000000000007,
            2.8520000000000008,
            2.8680000000000008,
            2.884000000000001,
            2.900000000000001,
            2.916000000000001,
            2.932000000000001,
            2.948000000000001,
            2.964000000000001,
            2.980000000000001,
            2.996000000000001,
            3.012000000000001,
            3.028000000000001,
            3.044000000000001,
            3.060000000000001,
            3.076000000000001,
            3.092000000000001,
            3.108000000000001,
            3.124000000000001,
            3.140000000000001,
            3.156000000000001,
            3.172000000000001,
            3.188000000000001,
            3.204000000000001,
            3.220000000000001,
            3.236000000000001,
            3.252000000000001,
            3.268000000000001,
            3.284000000000001,
            3.300000000000001,
            3.316000000000001,
            3.332000000000001,
            3.348000000000001,
            3.364000000000001,
            3.3800000000000012,
            3.3960000000000012,
            3.4120000000000013,
            3.4280000000000013,
            3.4440000000000013,
            3.4600000000000013,
            3.4760000000000013,
            3.4920000000000013,
            3.5080000000000013,
            3.5240000000000014,
            3.5400000000000014,
            3.5560000000000014,
            3.5720000000000014,
            3.5880000000000014,
            3.6040000000000014,
            3.6200000000000014,
            3.6360000000000015,
            3.6520000000000015,
            3.6680000000000015,
            3.6840000000000015,
            3.7000000000000015
        ],
        "y": [
            5.9619718262531444e-40,
            6.213934155782748e-38,
            5.684081542029646e-36,
            4.563302222244234e-34,
            3.215387817723659e-32,
            1.9885406637000146e-30,
            1.079435301496702e-28,
            5.143237088014155e-27,
            2.151167907618859e-25,
            7.898306115990877e-24,
            2.5459180210629355e-22,
            7.205108716869084e-21,
            1.7904594896025372e-19,
            3.907216293552486e-18,
            7.488790024105296e-17,
            1.26087810054169e-15,
            1.86528361565687e-14,
            2.4251650903733463e-13,
            2.7720638151243557e-12,
            2.786791455012073e-11,
            2.465244551656864e-10,
            1.920152932497398e-09,
            1.3178344483798132e-08,
            7.977027449888534e-08,
            4.263590672412429e-07,
            2.0149926467441553e-06,
            8.43474975756754e-06,
            3.1336651587648596e-05,
            0.00010357401012774067,
            0.00030539616751130245,
            0.0008058363998351051,
            0.001909462624461807,
            0.004078719645836048,
            0.007887431079673976,
            0.013875517110744355,
            0.02233266796153821,
            0.03311409693506417,
            0.045616592218417386,
            0.05896428733120037,
            0.07231339867812003,
            0.08511332702077247,
            0.09722555811673632,
            0.10889697826880711,
            0.12058177555605126,
            0.1325898634433759,
            0.14469492019937114,
            0.15605737139172146,
            0.1657184794814707,
            0.17340871943084832,
            0.17999511564358436,
            0.18709925720632367,
            0.19609434635572073,
            0.20717732475239034,
            0.21912703017432708,
            0.2298796138733746,
            0.2375461881217861,
            0.2412294022503135,
            0.24114342510696019,
            0.23808381364499717,
            0.23281049676855492,
            0.22587666222205227,
            0.21787698086647167,
            0.20962189525735955,
            0.20186879982392822,
            0.19476874593608565,
            0.18754052663196685,
            0.17874446456029022,
            0.16705775233987893,
            0.15204396938093007,
            0.13438264444339468,
            0.11543347220191467,
            0.09653877456336692,
            0.07862439588442545,
            0.062278883478167596,
            0.04799318199265248,
            0.03617561687297547,
            0.026934572241830573,
            0.019942581226160435,
            0.014596486209402916,
            0.010348013572261222,
            0.006917011931922947,
            0.0042545008172683195,
            0.002365419974599725,
            0.0011751333990231737,
            0.0005180156811213325,
            0.0002017811666983818,
            6.928672176725733e-05,
            2.0942754679986188e-05,
            5.567559485594977e-06,
            1.3011305971479375e-06,
            2.672169903720206e-07,
            4.821768527730586e-08,
            7.643448049813587e-09,
            1.0643201542713437e-09,
            1.3017433581003613e-10,
            1.398380184408953e-11,
            1.3193277790406694e-12,
            1.0931782613606732e-13,
            7.95472164827214e-15,
            5.083240325729908e-16,
            2.852493096225856e-17
        ]
    },
    "11.000000 (GPa)": {
        "x": [
            2.1,
            2.116,
            2.132,
            2.148,
            2.164,
            2.18,
            2.196,
            2.212,
            2.228,
            2.244,
            2.2600000000000002,
            2.2760000000000002,
            2.2920000000000003,
            2.3080000000000003,
            2.3240000000000003,
            2.3400000000000003,
            2.3560000000000003,
            2.3720000000000003,
            2.3880000000000003,
            2.4040000000000004,
            2.4200000000000004,
            2.4360000000000004,
            2.4520000000000004,
            2.4680000000000004,
            2.4840000000000004,
            2.5000000000000004,
            2.5160000000000005,
            2.5320000000000005,
            2.5480000000000005,
            2.5640000000000005,
            2.5800000000000005,
            2.5960000000000005,
            2.6120000000000005,
            2.6280000000000006,
            2.6440000000000006,
            2.6600000000000006,
            2.6760000000000006,
            2.6920000000000006,
            2.7080000000000006,
            2.7240000000000006,
            2.7400000000000007,
            2.7560000000000007,
            2.7720000000000007,
            2.7880000000000007,
            2.8040000000000007,
            2.8200000000000007,
            2.8360000000000007,
            2.8520000000000008,
            2.8680000000000008,
            2.884000000000001,
            2.900000000000001,
            2.916000000000001,
            2.932000000000001,
            2.948000000000001,
            2.964000000000001,
            2.980000000000001,
            2.996000000000001,
            3.012000000000001,
            3.028000000000001,
            3.044000000000001,
            3.060000000000001,
            3.076000000000001,
            3.092000000000001,
            3.108000000000001,
            3.124000000000001,
            3.140000000000001,
            3.156000000000001,
            3.172000000000001,
            3.188000000000001,
            3.204000000000001,
            3.220000000000001,
            3.236000000000001,
            3.252000000000001,
            3.268000000000001,
            3.284000000000001,
            3.300000000000001,
            3.316000000000001,
            3.332000000000001,
            3.348000000000001,
            3.364000000000001,
            3.3800000000000012,
            3.3960000000000012,
            3.4120000000000013,
            3.4280000000000013,
            3.4440000000000013,
            3.4600000000000013,
            3.4760000000000013,
            3.4920000000000013,
            3.5080000000000013,
            3.5240000000000014,
            3.5400000000000014,
            3.5560000000000014,
            3.5720000000000014,
            3.5880000000000014,
            3.6040000000000014,
            3.6200000000000014,
            3.6360000000000015,
            3.6520000000000015,
            3.6680000000000015,
            3.6840000000000015,
            3.7000000000000015
        ],
        "y": [
            1.8681737954273144e-32,
            6.947080394613382e-31,
            2.3426401844012794e-29,
            7.163815542676545e-28,
            1.986722894653227e-26,
            4.996940832495762e-25,
            1.13989948820321e-23,
            2.358563044525103e-22,
            4.42661822610506e-21,
            7.536462840110746e-20,
            1.1640289128819994e-18,
            1.631148148700169e-17,
            2.0739229869214276e-16,
            2.3927735443908726e-15,
            2.5053321113482825e-14,
            2.380863467456975e-13,
            2.0538413745446824e-12,
            1.6085287612609467e-11,
            1.1439239867238173e-10,
            7.38859660083899e-10,
            4.335406024270879e-09,
            2.3116820172803628e-08,
            1.1204975559766704e-07,
            4.939307912420227e-07,
            1.9811840982054854e-06,
            7.235585842090907e-06,
            2.408074999886401e-05,
            7.310731265857915e-05,
            0.0002027243897608485,
            0.0005142865083458082,
            0.0011959890685954763,
            0.002555882528775031,
            0.005034326480360853,
            0.00917210575323901,
            0.01552084105450193,
            0.024508350490570156,
            0.036301616984445076,
            0.05072536331357259,
            0.06728235704884206,
            0.0852829097026579,
            0.10403627579791731,
            0.12300680272537128,
            0.14182943193556366,
            0.1601490584114265,
            0.17738195299549697,
            0.19259769871536825,
            0.2046706270003453,
            0.21264854662987887,
            0.2160958415682712,
            0.2151772921764377,
            0.21046840552984156,
            0.2027022168054697,
            0.19267455533862435,
            0.1813299295981067,
            0.16985055039705135,
            0.15956554509307183,
            0.15167011611218953,
            0.14691426180049647,
            0.1454416688492163,
            0.14684428273631864,
            0.15036392214227304,
            0.15511287345700334,
            0.16021350553005323,
            0.164833956670013,
            0.1681738357514698,
            0.16948613480988114,
            0.1681849893828673,
            0.16400550301953654,
            0.15711565962669768,
            0.14808653461449284,
            0.1377030204080637,
            0.12668920149646357,
            0.11547315860342455,
            0.10410137434578058,
            0.09234422625656759,
            0.07994334410500056,
            0.06687979982901611,
            0.05352658084655207,
            0.04060440976748362,
            0.028962458022253224,
            0.019297097339886545,
            0.011946363054826171,
            0.006842753852241111,
            0.0036142980970101483,
            0.0017557520393265472,
            0.000782766424264867,
            0.00031973962108752053,
            0.00011949817205223212,
            4.081681945335412e-05,
            1.2729901891244743e-05,
            3.622240673851393e-06,
            9.397308419072692e-07,
            2.2215177342686822e-07,
            4.782920294114227e-08,
            9.37422536419224e-09,
            1.6718563001249575e-09,
            2.7122118888699974e-10,
            4.0009596745092804e-11,
            5.365232300669611e-12,
            6.538472241722212e-13,
            7.2396499623539e-14
        ]
    },
    "12.000000 (GPa)": {
        "x": [
            2.1,
            2.117,
            2.1340000000000003,
            2.1510000000000002,
            2.168,
            2.185,
            2.202,
            2.2190000000000003,
            2.236,
            2.253,
            2.2700000000000005,
            2.2870000000000004,
            2.3040000000000003,
            2.321,
            2.338,
            2.3550000000000004,
            2.3720000000000003,
            2.3890000000000002,
            2.4060000000000006,
            2.4230000000000005,
            2.4400000000000004,
            2.4570000000000003,
            2.474,
            2.4910000000000005,
            2.5080000000000005,
            2.5250000000000004,
            2.5420000000000007,
            2.5590000000000006,
            2.5760000000000005,
            2.5930000000000004,
            2.6100000000000003,
            2.6270000000000007,
            2.6440000000000006,
            2.6610000000000005,
            2.678000000000001,
            2.6950000000000007,
            2.7120000000000006,
            2.7290000000000005,
            2.7460000000000004,
            2.763000000000001,
            2.7800000000000007,
            2.7970000000000006,
            2.814000000000001,
            2.831000000000001,
            2.8480000000000008,
            2.8650000000000007,
            2.8820000000000006,
            2.899000000000001,
            2.916000000000001,
            2.9330000000000007,
            2.950000000000001,
            2.967000000000001,
            2.984000000000001,
            3.001000000000001,
            3.0180000000000007,
            3.035000000000001,
            3.052000000000001,
            3.069000000000001,
            3.086000000000001,
            3.103000000000001,
            3.120000000000001,
            3.137000000000001,
            3.154000000000001,
            3.171000000000001,
            3.188000000000001,
            3.205000000000001,
            3.2220000000000013,
            3.239000000000001,
            3.256000000000001,
            3.273000000000001,
            3.290000000000001,
            3.3070000000000013,
            3.324000000000001,
            3.341000000000001,
            3.3580000000000014,
            3.3750000000000013,
            3.3920000000000012,
            3.409000000000001,
            3.426000000000001,
            3.4430000000000014,
            3.4600000000000013,
            3.477000000000001,
            3.4940000000000015,
            3.5110000000000015,
            3.5280000000000014,
            3.5450000000000013,
            3.562000000000001,
            3.5790000000000015,
            3.5960000000000014,
            3.6130000000000013,
            3.6300000000000017,
            3.6470000000000016,
            3.6640000000000015,
            3.6810000000000014,
            3.6980000000000013,
            3.7150000000000016,
            3.7320000000000015,
            3.7490000000000014,
            3.766000000000002,
            3.7830000000000017,
            3.8000000000000016
        ],
        "y": [
            6.286465953696207e-23,
            1.0863119917303746e-21,
            1.7131240614871733e-20,
            2.4656907921554796e-19,
            3.2392034773005424e-18,
            3.884434334545363e-17,
            4.25259838436323e-16,
            4.250826882522007e-15,
            3.880166592648833e-14,
            3.2349140608429233e-13,
            2.4637843433778985e-12,
            1.7146684353443563e-11,
            1.0907540632330883e-10,
            6.344554392690788e-10,
            3.3759355693270457e-09,
            1.6441344409059092e-08,
            7.333503335598474e-08,
            2.998181024164198e-07,
            1.124580890561651e-06,
            3.874464235121795e-06,
            1.2277912347527502e-05,
            3.584670631119686e-05,
            9.661229300520479e-05,
            0.00024090763944825084,
            0.000557189740824487,
            0.001198644600178347,
            0.0024053495685862083,
            0.004515981732702164,
            0.007955646258855517,
            0.013187560572114981,
            0.020625215169410138,
            0.03051882469525517,
            0.04284970512915439,
            0.057275569175845344,
            0.07315551960563524,
            0.0896475850455762,
            0.10583791608350522,
            0.12085788833905925,
            0.13397455505173506,
            0.1446663473788742,
            0.15268570411535254,
            0.15807640661284558,
            0.1611086040713086,
            0.16214682324701474,
            0.1615323139706425,
            0.15956486913976095,
            0.15659028898733277,
            0.15310522302248106,
            0.14976839334657757,
            0.14727332008272317,
            0.14613180267863668,
            0.14647321613630468,
            0.14796554517835536,
            0.1499240609326137,
            0.15159822149722327,
            0.15252662443679335,
            0.15277680891839182,
            0.15291757575498346,
            0.15371957218014357,
            0.15574851255137398,
            0.1590708069108229,
            0.16319264048148455,
            0.16719545725389395,
            0.16994735081863235,
            0.17030400626153938,
            0.1672912456176372,
            0.16028862428179722,
            0.1491925260440495,
            0.1344906639235295,
            0.11719103427079199,
            0.09861505751165921,
            0.08013044548517578,
            0.06291486770382282,
            0.0478066894424827,
            0.03525141656077362,
            0.025325195811983503,
            0.01781276830494923,
            0.012319063741783159,
            0.008389172682041108,
            0.005606564910897282,
            0.0036464496775559956,
            0.002281310052143263,
            0.0013560832408790185,
            0.0007575198506398511,
            0.0003941749057776364,
            0.00018981839911509096,
            8.420450416729009e-05,
            3.4300276162367944e-05,
            1.2802290454496106e-05,
            4.3719452710338585e-06,
            1.3646951427110837e-06,
            3.891228624621693e-07,
            1.0130654652168358e-07,
            2.407463571049549e-08,
            5.221158596706122e-09,
            1.0332382533865561e-09,
            1.865609780906793e-10,
            3.073271325970404e-11,
            4.618727867491572e-12,
            6.332463149233453e-13,
            7.920328769922683e-14
        ]
    },
    "13.000000 (GPa)": {
        "x": [
            2.1,
            2.117,
            2.1340000000000003,
            2.1510000000000002,
            2.168,
            2.185,
            2.202,
            2.2190000000000003,
            2.236,
            2.253,
            2.2700000000000005,
            2.2870000000000004,
            2.3040000000000003,
            2.321,
            2.338,
            2.3550000000000004,
            2.3720000000000003,
            2.3890000000000002,
            2.4060000000000006,
            2.4230000000000005,
            2.4400000000000004,
            2.4570000000000003,
            2.474,
            2.4910000000000005,
            2.5080000000000005,
            2.5250000000000004,
            2.5420000000000007,
            2.5590000000000006,
            2.5760000000000005,
            2.5930000000000004,
            2.6100000000000003,
            2.6270000000000007,
            2.6440000000000006,
            2.6610000000000005,
            2.678000000000001,
            2.6950000000000007,
            2.7120000000000006,
            2.7290000000000005,
            2.7460000000000004,
            2.763000000000001,
            2.7800000000000007,
            2.7970000000000006,
            2.814000000000001,
            2.831000000000001,
            2.8480000000000008,
            2.8650000000000007,
            2.8820000000000006,
            2.899000000000001,
            2.916000000000001,
            2.9330000000000007,
            2.950000000000001,
            2.967000000000001,
            2.984000000000001,
            3.001000000000001,
            3.0180000000000007,
            3.035000000000001,
            3.052000000000001,
            3.069000000000001,
            3.086000000000001,
            3.103000000000001,
            3.120000000000001,
            3.137000000000001,
            3.154000000000001,
            3.171000000000001,
            3.188000000000001,
            3.205000000000001,
            3.2220000000000013,
            3.239000000000001,
            3.256000000000001,
            3.273000000000001,
            3.290000000000001,
            3.3070000000000013,
            3.324000000000001,
            3.341000000000001,
            3.3580000000000014,
            3.3750000000000013,
            3.3920000000000012,
            3.409000000000001,
            3.426000000000001,
            3.4430000000000014,
            3.4600000000000013,
            3.477000000000001,
            3.4940000000000015,
            3.5110000000000015,
            3.5280000000000014,
            3.5450000000000013,
            3.562000000000001,
            3.5790000000000015,
            3.5960000000000014,
            3.6130000000000013,
            3.6300000000000017,
            3.6470000000000016,
            3.6640000000000015,
            3.6810000000000014,
            3.6980000000000013,
            3.7150000000000016,
            3.7320000000000015,
            3.7490000000000014,
            3.766000000000002,
            3.7830000000000017,
            3.8000000000000016
        ],
        "y": [
            4.597838014570773e-20,
            5.597638213337476e-19,
            6.286242347006897e-18,
            6.512493185431964e-17,
            6.2246178208117475e-16,
            5.489491139286942e-15,
            4.4674159893441763e-14,
            3.3553951513939815e-13,
            2.32627063360311e-12,
            1.4889562791589715e-11,
            8.800263637355036e-11,
            4.803979065017644e-10,
            2.4227725862328363e-09,
            1.1291766024273919e-08,
            4.865193942598451e-08,
            1.938661204876858e-07,
            7.147732748461167e-07,
            2.439672866677682e-06,
            7.713658585872905e-06,
            2.2608198556420025e-05,
            6.147655786215409e-05,
            0.0001552428909164468,
            0.0003644713961223744,
            0.0007965988445377293,
            0.001623363309410079,
            0.0030902013708769597,
            0.005506682929592558,
            0.009209349467676991,
            0.01449761873273295,
            0.021557397212226524,
            0.030398502996717442,
            0.04083262215340457,
            0.05250521973218684,
            0.06497342211533742,
            0.07780375476861305,
            0.09065734983240957,
            0.10333600623318932,
            0.11577464682373174,
            0.12798002859984217,
            0.1399316688835787,
            0.15147685032717978,
            0.1622586607726558,
            0.1717051274745813,
            0.17908207122969041,
            0.18359126974069306,
            0.1844959581131055,
            0.18127112454276495,
            0.1737784466872617,
            0.1624362789656837,
            0.1483124916730234,
            0.1330580862567437,
            0.11865117851581691,
            0.10701190386892577,
            0.09961899469572237,
            0.09725923442787505,
            0.09997238959300729,
            0.10716319440661476,
            0.11779389223184472,
            0.1305721333149776,
            0.1440946444377433,
            0.1569568741910156,
            0.1678581673237456,
            0.1757150513673081,
            0.17976454743488435,
            0.1796242992733078,
            0.1752886635896278,
            0.16706823243293092,
            0.1555031848186901,
            0.14128442566313454,
            0.1252009084069484,
            0.10810751309985815,
            0.09088975140481677,
            0.07440128378495293,
            0.05937037666265959,
            0.046300737681209826,
            0.035409914633876646,
            0.026638876119987737,
            0.019732668137993563,
            0.01435603498984552,
            0.01019389477325973,
            0.007002372980673379,
            0.004608073830040357,
            0.0028788179645919377,
            0.0016944215189784416,
            0.0009340310527421951,
            0.0004800775957675709,
            0.00022933872700368375,
            0.00010159244592732455,
            4.166321522779924e-05,
            1.5799539749447027e-05,
            5.5357003041380135e-06,
            1.7909111031087065e-06,
            5.347572086038621e-07,
            1.4732575704288832e-07,
            3.743988618718659e-08,
            8.774951200671436e-09,
            1.8964829129937705e-09,
            3.7792099645614296e-10,
            6.943290934197714e-11,
            1.176018944013267e-11,
            1.836226702972133e-12
        ]
    },
    "14.000000 (GPa)": {
        "x": [
            2.0,
            2.017,
            2.034,
            2.051,
            2.068,
            2.085,
            2.1020000000000003,
            2.119,
            2.136,
            2.153,
            2.17,
            2.1870000000000003,
            2.204,
            2.221,
            2.2380000000000004,
            2.2550000000000003,
            2.2720000000000002,
            2.289,
            2.306,
            2.3230000000000004,
            2.3400000000000003,
            2.357,
            2.3740000000000006,
            2.3910000000000005,
            2.4080000000000004,
            2.4250000000000003,
            2.442,
            2.4590000000000005,
            2.4760000000000004,
            2.4930000000000003,
            2.5100000000000007,
            2.5270000000000006,
            2.5440000000000005,
            2.5610000000000004,
            2.5780000000000003,
            2.5950000000000006,
            2.6120000000000005,
            2.6290000000000004,
            2.646000000000001,
            2.6630000000000007,
            2.6800000000000006,
            2.6970000000000005,
            2.7140000000000004,
            2.7310000000000008,
            2.7480000000000007,
            2.7650000000000006,
            2.782000000000001,
            2.799000000000001,
            2.8160000000000007,
            2.8330000000000006,
            2.8500000000000005,
            2.867000000000001,
            2.884000000000001,
            2.9010000000000007,
            2.918000000000001,
            2.935000000000001,
            2.952000000000001,
            2.9690000000000007,
            2.9860000000000007,
            3.003000000000001,
            3.020000000000001,
            3.037000000000001,
            3.054000000000001,
            3.071000000000001,
            3.088000000000001,
            3.105000000000001,
            3.1220000000000008,
            3.139000000000001,
            3.156000000000001,
            3.173000000000001,
            3.1900000000000013,
            3.207000000000001,
            3.224000000000001,
            3.241000000000001,
            3.258000000000001,
            3.2750000000000012,
            3.292000000000001,
            3.309000000000001,
            3.3260000000000014,
            3.3430000000000013,
            3.360000000000001,
            3.377000000000001,
            3.394000000000001,
            3.4110000000000014,
            3.4280000000000013,
            3.445000000000001,
            3.4620000000000015,
            3.4790000000000014,
            3.4960000000000013,
            3.5130000000000012,
            3.530000000000001,
            3.5470000000000015,
            3.5640000000000014,
            3.5810000000000013,
            3.5980000000000016,
            3.6150000000000015,
            3.6320000000000014,
            3.6490000000000014,
            3.6660000000000013,
            3.6830000000000016,
            3.7000000000000015
        ],
        "y": [
            3.2281222100278534e-18,
            2.6764510730449026e-17,
            2.0756852787843532e-16,
            1.5057845271482678e-15,
            1.0218121986134888e-14,
            6.486284317988958e-14,
            3.8516752212554575e-13,
            2.1396725060339467e-12,
            1.1120081834327669e-11,
            5.406991456045242e-11,
            2.459918378061466e-10,
            1.0472283569364777e-09,
            4.172213680879993e-09,
            1.5558164572603694e-08,
            5.4312089795286555e-08,
            1.7753475762048006e-07,
            5.435644905590225e-07,
            1.5594467416144215e-06,
            4.19434155104139e-06,
            1.0583266600242542e-05,
            2.5073498017974172e-05,
            5.583931359593509e-05,
            0.00011706666755039917,
            0.00023148348032946405,
            0.0004327715167567274,
            0.0007673377436746527,
            0.001295260327769469,
            0.0020909869177618344,
            0.003245201398916961,
            0.004869491337288749,
            0.007104376292774464,
            0.0101288252395672,
            0.014166414711826877,
            0.01948115263578897,
            0.02635596817573732,
            0.03504952602067147,
            0.045732301140602866,
            0.05841024179730064,
            0.07285260686795067,
            0.08854700239335365,
            0.10470524100709067,
            0.12033497554475668,
            0.13437423309207963,
            0.14586420738452618,
            0.15411852688050828,
            0.15884244372286946,
            0.16016611253107102,
            0.15857972433661024,
            0.15478770705562347,
            0.1495253306924259,
            0.14339480492894402,
            0.13677296590749596,
            0.12981827599590368,
            0.12256827028235188,
            0.11508365137793451,
            0.10757723710991107,
            0.10047388265145145,
            0.0943782345933434,
            0.08996600954419888,
            0.08784267407891001,
            0.0884188184854318,
            0.09183544363731011,
            0.09794750251941779,
            0.10635499688407701,
            0.11646440996136069,
            0.12756513671597838,
            0.1389071740641211,
            0.1497641565578188,
            0.15946565097301887,
            0.16739327466296103,
            0.17295699592604888,
            0.1755875128003345,
            0.1747793683763644,
            0.17019075778638626,
            0.16176488771965933,
            0.1498127045689402,
            0.13500783989371015,
            0.11828648041303942,
            0.1006902318572951,
            0.08321043241560101,
            0.06667894880031279,
            0.05171794754066914,
            0.038733463237271976,
            0.02792950150961897,
            0.01932848797763961,
            0.012796988153648497,
            0.008081399533536374,
            0.004854657193114452,
            0.0027675943840335844,
            0.0014943502356442454,
            0.0007629307958220793,
            0.00036779035182753455,
            0.00016722433220021804,
            7.164177284542612e-05,
            2.8896821736673396e-05,
            1.0966085900537678e-05,
            3.913027563840637e-06,
            1.3122256121987275e-06,
            4.133706583121634e-07,
            1.2227268008934083e-07,
            3.3948410166876885e-08
        ]
    },
    "15.000000 (GPa)": {
        "x": [
            2.0,
            2.019,
            2.0380000000000003,
            2.057,
            2.076,
            2.095,
            2.114,
            2.133,
            2.152,
            2.1710000000000003,
            2.1900000000000004,
            2.209,
            2.228,
            2.2470000000000003,
            2.266,
            2.285,
            2.3040000000000003,
            2.3230000000000004,
            2.3420000000000005,
            2.361,
            2.3800000000000003,
            2.3990000000000005,
            2.418,
            2.4370000000000003,
            2.4560000000000004,
            2.4750000000000005,
            2.4940000000000007,
            2.5130000000000003,
            2.5320000000000005,
            2.5510000000000006,
            2.5700000000000003,
            2.5890000000000004,
            2.6080000000000005,
            2.6270000000000007,
            2.646000000000001,
            2.6650000000000005,
            2.6840000000000006,
            2.7030000000000007,
            2.7220000000000004,
            2.7410000000000005,
            2.7600000000000007,
            2.779000000000001,
            2.798000000000001,
            2.8170000000000006,
            2.8360000000000007,
            2.855000000000001,
            2.8740000000000006,
            2.8930000000000007,
            2.912000000000001,
            2.931000000000001,
            2.950000000000001,
            2.9690000000000007,
            2.988000000000001,
            3.007000000000001,
            3.0260000000000007,
            3.045000000000001,
            3.064000000000001,
            3.083000000000001,
            3.102000000000001,
            3.121000000000001,
            3.140000000000001,
            3.159000000000001,
            3.178000000000001,
            3.197000000000001,
            3.216000000000001,
            3.235000000000001,
            3.2540000000000013,
            3.273000000000001,
            3.292000000000001,
            3.3110000000000013,
            3.330000000000001,
            3.349000000000001,
            3.368000000000001,
            3.3870000000000013,
            3.4060000000000015,
            3.425000000000001,
            3.4440000000000013,
            3.4630000000000014,
            3.482000000000001,
            3.5010000000000012,
            3.5200000000000014,
            3.5390000000000015,
            3.5580000000000016,
            3.5770000000000013,
            3.5960000000000014,
            3.6150000000000015,
            3.6340000000000012,
            3.6530000000000014,
            3.6720000000000015,
            3.6910000000000016,
            3.7100000000000017,
            3.7290000000000014,
            3.7480000000000016,
            3.7670000000000017,
            3.7860000000000014,
            3.8050000000000015,
            3.8240000000000016,
            3.8430000000000017,
            3.862000000000002,
            3.8810000000000016,
            3.9000000000000017
        ],
        "y": [
            3.805451733649172e-18,
            3.5956133489775e-17,
            3.152802599127192e-16,
            2.5659350956688635e-15,
            1.938649147739569e-14,
            1.3600356308370733e-13,
            8.861494087915124e-13,
            5.364072632961526e-12,
            3.0175774125039435e-11,
            1.5782116084377083e-10,
            7.677260654744509e-10,
            3.4753546853515907e-09,
            1.4648376438423849e-08,
            5.752444976242631e-08,
            2.1061681532160753e-07,
            7.19524251791386e-07,
            2.2954687835609965e-06,
            6.844742125192594e-06,
            1.9094532531393657e-05,
            4.988261804738956e-05,
            0.00012215485488874513,
            0.00028069488502014707,
            0.0006058564679510946,
            0.0012296442830066247,
            0.002349382423764371,
            0.004230895085134535,
            0.007191825952445389,
            0.011559233309806299,
            0.017605301156437287,
            0.025478372585919323,
            0.035156190770038453,
            0.04644508305894584,
            0.05902883821846954,
            0.07254187486880721,
            0.08662165850453346,
            0.10090357145893424,
            0.11495943330120305,
            0.12822643248562995,
            0.13999204530272133,
            0.14947268820329776,
            0.15596414753239438,
            0.15899294377234,
            0.15839752941415505,
            0.1543171824982224,
            0.14712585293284186,
            0.13737186995882858,
            0.1257572423730677,
            0.11313931905153997,
            0.10050706825915495,
            0.08889824443792899,
            0.0792685529503447,
            0.07236272380674252,
            0.06864127535110594,
            0.06828566127003523,
            0.07126302418208404,
            0.0774070584650234,
            0.08647364566167083,
            0.09814974414151578,
            0.11201572917905211,
            0.12747650033148542,
            0.1436867593349919,
            0.1595045677745374,
            0.17351194024109495,
            0.18413313575759993,
            0.1898545421416181,
            0.18950991647089366,
            0.1825578745435613,
            0.16926403201109175,
            0.15071865137460008,
            0.12866796563248817,
            0.10519635779768573,
            0.08234444838530423,
            0.0617662338673784,
            0.04451045767639886,
            0.030966123025245467,
            0.02095862066641986,
            0.013941599823441397,
            0.009213192814102208,
            0.006094896408558864,
            0.004038833590562098,
            0.0026608085161302472,
            0.0017200587878372052,
            0.00107532331800502,
            0.0006418880990465502,
            0.0003622995643587271,
            0.00019203956379556508,
            9.51575106710617e-05,
            4.394776165945869e-05,
            1.888198530737778e-05,
            7.537920579560816e-06,
            2.793928765769041e-06,
            9.61007677087292e-07,
            3.066554152876434e-07,
            9.076110410426689e-08,
            2.491255623258851e-08,
            6.341179159766038e-09,
            1.4966887280478102e-09,
            3.2755738685175267e-10,
            6.647031989602945e-11,
            1.2506795877400732e-11,
            2.181915779747874e-12
        ]
    },
    "16.000000 (GPa)": {
        "x": [
            2.0,
            2.019,
            2.0380000000000003,
            2.057,
            2.076,
            2.095,
            2.114,
            2.133,
            2.152,
            2.1710000000000003,
            2.1900000000000004,
            2.209,
            2.228,
            2.2470000000000003,
            2.266,
            2.285,
            2.3040000000000003,
            2.3230000000000004,
            2.3420000000000005,
            2.361,
            2.3800000000000003,
            2.3990000000000005,
            2.418,
            2.4370000000000003,
            2.4560000000000004,
            2.4750000000000005,
            2.4940000000000007,
            2.5130000000000003,
            2.5320000000000005,
            2.5510000000000006,
            2.5700000000000003,
            2.5890000000000004,
            2.6080000000000005,
            2.6270000000000007,
            2.646000000000001,
            2.6650000000000005,
            2.6840000000000006,
            2.7030000000000007,
            2.7220000000000004,
            2.7410000000000005,
            2.7600000000000007,
            2.779000000000001,
            2.798000000000001,
            2.8170000000000006,
            2.8360000000000007,
            2.855000000000001,
            2.8740000000000006,
            2.8930000000000007,
            2.912000000000001,
            2.931000000000001,
            2.950000000000001,
            2.9690000000000007,
            2.988000000000001,
            3.007000000000001,
            3.0260000000000007,
            3.045000000000001,
            3.064000000000001,
            3.083000000000001,
            3.102000000000001,
            3.121000000000001,
            3.140000000000001,
            3.159000000000001,
            3.178000000000001,
            3.197000000000001,
            3.216000000000001,
            3.235000000000001,
            3.2540000000000013,
            3.273000000000001,
            3.292000000000001,
            3.3110000000000013,
            3.330000000000001,
            3.349000000000001,
            3.368000000000001,
            3.3870000000000013,
            3.4060000000000015,
            3.425000000000001,
            3.4440000000000013,
            3.4630000000000014,
            3.482000000000001,
            3.5010000000000012,
            3.5200000000000014,
            3.5390000000000015,
            3.5580000000000016,
            3.5770000000000013,
            3.5960000000000014,
            3.6150000000000015,
            3.6340000000000012,
            3.6530000000000014,
            3.6720000000000015,
            3.6910000000000016,
            3.7100000000000017,
            3.7290000000000014,
            3.7480000000000016,
            3.7670000000000017,
            3.7860000000000014,
            3.8050000000000015,
            3.8240000000000016,
            3.8430000000000017,
            3.862000000000002,
            3.8810000000000016,
            3.9000000000000017
        ],
        "y": [
            5.4953678881401025e-17,
            4.313400394372607e-16,
            3.16121291012972e-15,
            2.1634646256729662e-14,
            1.382830103579379e-13,
            8.256260158572836e-13,
            4.6055319880777966e-12,
            2.400827133117302e-11,
            1.1699000727534778e-10,
            5.330750833307627e-10,
            2.2722254898247e-09,
            9.064435412945932e-09,
            3.386065107999947e-08,
            1.185210138867337e-07,
            3.8901659963027613e-07,
            1.1983766650674242e-06,
            3.468234538830655e-06,
            9.440895200902423e-06,
            2.4203185136981265e-05,
            5.8521829671365645e-05,
            0.00013367350774241976,
            0.000288941831278657,
            0.0005921328089068202,
            0.0011526959261371514,
            0.0021358014667129245,
            0.0037741660154753764,
            0.006372884448146691,
            0.010301514636113417,
            0.01596773148077574,
            0.02376856975192251,
            0.03401907968929387,
            0.04686433946786289,
            0.06218872601440425,
            0.07954430290249216,
            0.09812457273118678,
            0.11680621785184218,
            0.1342670907359141,
            0.14916585775409766,
            0.160345739023027,
            0.16701297387410372,
            0.16884721765258148,
            0.16602359170827824,
            0.1591531101367395,
            0.1491667685209139,
            0.1371730368829028,
            0.12431315066590254,
            0.11163225361137911,
            0.09998199634004544,
            0.08996885241990078,
            0.08195583800871677,
            0.07611131034355419,
            0.07248280156920778,
            0.07106615382290384,
            0.07184607870819223,
            0.07479994938684927,
            0.07987209181526211,
            0.08693298184502642,
            0.09573654773063463,
            0.10588561722620843,
            0.11681576189558078,
            0.1278098290557501,
            0.13805255179860498,
            0.14672233366986956,
            0.15309951931093513,
            0.1566581247414001,
            0.15711119426320033,
            0.15439977296745702,
            0.14864195863492177,
            0.14007618227045027,
            0.12903059372063871,
            0.1159289395121877,
            0.10131558923065269,
            0.08586576517416272,
            0.07035208229605043,
            0.05556197044059167,
            0.04218787523906759,
            0.030727406432765846,
            0.021426561192078492,
            0.01428033211190733,
            0.009082980868767214,
            0.005505634604341332,
            0.003175945828291445,
            0.001741087059737052,
            0.0009058077253961957,
            0.00044658099481225945,
            0.00020835121692619547,
            9.185853347538628e-05,
            3.822000938106314e-05,
            1.4988680563028507e-05,
            5.533895874811082e-06,
            1.9214596159264646e-06,
            6.268267707080196e-07,
            1.9195882508447436e-07,
            5.514219810869667e-08,
            1.4848635122479476e-08,
            3.7459569106577974e-09,
            8.84896824980882e-10,
            1.9565221191618122e-10,
            4.0473717437056196e-11,
            7.830935313639797e-12,
            1.4167118579316604e-12
        ]
    },
    "17.000000 (GPa)": {
        "x": [
            2.0,
            2.019,
            2.0380000000000003,
            2.057,
            2.076,
            2.095,
            2.114,
            2.133,
            2.152,
            2.1710000000000003,
            2.1900000000000004,
            2.209,
            2.228,
            2.2470000000000003,
            2.266,
            2.285,
            2.3040000000000003,
            2.3230000000000004,
            2.3420000000000005,
            2.361,
            2.3800000000000003,
            2.3990000000000005,
            2.418,
            2.4370000000000003,
            2.4560000000000004,
            2.4750000000000005,
            2.4940000000000007,
            2.5130000000000003,
            2.5320000000000005,
            2.5510000000000006,
            2.5700000000000003,
            2.5890000000000004,
            2.6080000000000005,
            2.6270000000000007,
            2.646000000000001,
            2.6650000000000005,
            2.6840000000000006,
            2.7030000000000007,
            2.7220000000000004,
            2.7410000000000005,
            2.7600000000000007,
            2.779000000000001,
            2.798000000000001,
            2.8170000000000006,
            2.8360000000000007,
            2.855000000000001,
            2.8740000000000006,
            2.8930000000000007,
            2.912000000000001,
            2.931000000000001,
            2.950000000000001,
            2.9690000000000007,
            2.988000000000001,
            3.007000000000001,
            3.0260000000000007,
            3.045000000000001,
            3.064000000000001,
            3.083000000000001,
            3.102000000000001,
            3.121000000000001,
            3.140000000000001,
            3.159000000000001,
            3.178000000000001,
            3.197000000000001,
            3.216000000000001,
            3.235000000000001,
            3.2540000000000013,
            3.273000000000001,
            3.292000000000001,
            3.3110000000000013,
            3.330000000000001,
            3.349000000000001,
            3.368000000000001,
            3.3870000000000013,
            3.4060000000000015,
            3.425000000000001,
            3.4440000000000013,
            3.4630000000000014,
            3.482000000000001,
            3.5010000000000012,
            3.5200000000000014,
            3.5390000000000015,
            3.5580000000000016,
            3.5770000000000013,
            3.5960000000000014,
            3.6150000000000015,
            3.6340000000000012,
            3.6530000000000014,
            3.6720000000000015,
            3.6910000000000016,
            3.7100000000000017,
            3.7290000000000014,
            3.7480000000000016,
            3.7670000000000017,
            3.7860000000000014,
            3.8050000000000015,
            3.8240000000000016,
            3.8430000000000017,
            3.862000000000002,
            3.8810000000000016,
            3.9000000000000017
        ],
        "y": [
            5.6493770906823616e-14,
            3.1086322837064835e-13,
            1.6122009689828878e-12,
            7.88121188808816e-12,
            3.631959723378824e-11,
            1.5780552246498682e-10,
            6.465560077553226e-10,
            2.4984780031418495e-09,
            9.108123307559565e-09,
            3.133172777180622e-08,
            1.0173815628096717e-07,
            3.1195990975432734e-07,
            9.037250407718436e-07,
            2.474841365065299e-06,
            6.411147393415243e-06,
            1.5724206488477393e-05,
            3.655008863886482e-05,
            8.061644770898179e-05,
            0.00016896651210043247,
            0.0003370937756161264,
            0.0006413752288085989,
            0.001166332715033631,
            0.0020318783101012016,
            0.003399358968140205,
            0.005474854526535872,
            0.008507664604956219,
            0.012781209284480781,
            0.018593011560942518,
            0.02622085943878233,
            0.035874631566651084,
            0.04763792441253784,
            0.061409453209152344,
            0.07685875088952145,
            0.09341122853273763,
            0.11027283500189716,
            0.12649544317135467,
            0.1410738481888404,
            0.1530575465116206,
            0.1616577232481861,
            0.16633248605484172,
            0.1668398114270656,
            0.1632552282315991,
            0.15595712629888545,
            0.14558497938718754,
            0.13297512643602735,
            0.11907779312763506,
            0.10486112936693127,
            0.09121425670624239,
            0.07886842190417598,
            0.06835698487432926,
            0.06002607780342569,
            0.05408929981518867,
            0.05069982231022311,
            0.050002946408453486,
            0.05213889345339103,
            0.05718799193901709,
            0.06507837786594096,
            0.07549652590798649,
            0.08784384187316639,
            0.10126688128189144,
            0.11476128378075938,
            0.12732133399861642,
            0.13808903790479396,
            0.14645585074911333,
            0.152087887334296,
            0.15487573287206716,
            0.15484074086926247,
            0.15204668195344698,
            0.14655946253524202,
            0.13847037188235992,
            0.12796383079153933,
            0.1153873669727315,
            0.10128145542594029,
            0.08634814934064629,
            0.07136657683246594,
            0.05708455392291902,
            0.04412022118416583,
            0.032897779173476874,
            0.023625684813117578,
            0.016312444308936896,
            0.010808173839099837,
            0.006858681777690133,
            0.004160477552248454,
            0.002407963979231107,
            0.00132741007716574,
            0.0006958602764002513,
            0.0003464108381163414,
            0.00016356204746109705,
            7.317108108291364e-05,
            3.0986696689777745e-05,
            1.2412636418912762e-05,
            4.70037758077397e-06,
            1.6817194897424392e-06,
            5.682462661295485e-07,
            1.8126904569618168e-07,
            5.4573623536749564e-08,
            1.5502571885875425e-08,
            4.154264305938873e-09,
            1.0499682601979749e-09,
            2.502558514030651e-10,
            5.62422416032996e-11
        ]
    },
    "18.000000 (GPa)": {
        "x": [
            2.1,
            2.117,
            2.1340000000000003,
            2.1510000000000002,
            2.168,
            2.185,
            2.202,
            2.2190000000000003,
            2.236,
            2.253,
            2.2700000000000005,
            2.2870000000000004,
            2.3040000000000003,
            2.321,
            2.338,
            2.3550000000000004,
            2.3720000000000003,
            2.3890000000000002,
            2.4060000000000006,
            2.4230000000000005,
            2.4400000000000004,
            2.4570000000000003,
            2.474,
            2.4910000000000005,
            2.5080000000000005,
            2.5250000000000004,
            2.5420000000000007,
            2.5590000000000006,
            2.5760000000000005,
            2.5930000000000004,
            2.6100000000000003,
            2.6270000000000007,
            2.6440000000000006,
            2.6610000000000005,
            2.678000000000001,
            2.6950000000000007,
            2.7120000000000006,
            2.7290000000000005,
            2.7460000000000004,
            2.763000000000001,
            2.7800000000000007,
            2.7970000000000006,
            2.814000000000001,
            2.831000000000001,
            2.8480000000000008,
            2.8650000000000007,
            2.8820000000000006,
            2.899000000000001,
            2.916000000000001,
            2.9330000000000007,
            2.950000000000001,
            2.967000000000001,
            2.984000000000001,
            3.001000000000001,
            3.0180000000000007,
            3.035000000000001,
            3.052000000000001,
            3.069000000000001,
            3.086000000000001,
            3.103000000000001,
            3.120000000000001,
            3.137000000000001,
            3.154000000000001,
            3.171000000000001,
            3.188000000000001,
            3.205000000000001,
            3.2220000000000013,
            3.239000000000001,
            3.256000000000001,
            3.273000000000001,
            3.290000000000001,
            3.3070000000000013,
            3.324000000000001,
            3.341000000000001,
            3.3580000000000014,
            3.3750000000000013,
            3.3920000000000012,
            3.409000000000001,
            3.426000000000001,
            3.4430000000000014,
            3.4600000000000013,
            3.477000000000001,
            3.4940000000000015,
            3.5110000000000015,
            3.5280000000000014,
            3.5450000000000013,
            3.562000000000001,
            3.5790000000000015,
            3.5960000000000014,
            3.6130000000000013,
            3.6300000000000017,
            3.6470000000000016,
            3.6640000000000015,
            3.6810000000000014,
            3.6980000000000013,
            3.7150000000000016,
            3.7320000000000015,
            3.7490000000000014,
            3.766000000000002,
            3.7830000000000017,
            3.8000000000000016
        ],
        "y": [
            9.127528063822672e-12,
            3.69107412743544e-11,
            1.4257594651532516e-10,
            5.261023973440942e-10,
            1.8546628550691265e-09,
            6.24704364421291e-09,
            2.0107025133002236e-08,
            6.184990365055649e-08,
            1.8184803484287115e-07,
            5.111216945262641e-07,
            1.3736067570178867e-06,
            3.5302807686736783e-06,
            8.678865201008205e-06,
            2.041435025213541e-05,
            4.595740588089981e-05,
            9.905361445746413e-05,
            0.00020447954925663709,
            0.00040447324304635927,
            0.0007670350558669532,
            0.0013953544761566657,
            0.0024366500685966404,
            0.004087676221579905,
            0.006593442744145841,
            0.010235784638953634,
            0.015309662024010547,
            0.022087463522869957,
            0.03077464905009425,
            0.041462935782738415,
            0.05408898669020975,
            0.06840663655073398,
            0.0839791019800843,
            0.10019487509593916,
            0.11630773598183318,
            0.13149797343317157,
            0.1449486515666801,
            0.15592777215862832,
            0.16386493786451437,
            0.16841044174485373,
            0.16946640117291858,
            0.16718388179594726,
            0.1619263073410923,
            0.15420642315672045,
            0.1446099063796438,
            0.13372175794943267,
            0.12207078402797927,
            0.11010256410675368,
            0.09818323249500584,
            0.08662728435248006,
            0.07573536412072905,
            0.06582533486005168,
            0.057243180542971984,
            0.05034850140605578,
            0.04547940197274361,
            0.04290936862439212,
            0.04281106941423784,
            0.0452380270429168,
            0.05012676329743513,
            0.05731316937021943,
            0.06655155599327774,
            0.07752541903969652,
            0.08984500558071669,
            0.10303534725457947,
            0.11652549699675309,
            0.129652006323884,
            0.1416862006087292,
            0.15188708603604167,
            0.1595729289267386,
            0.164197948698826,
            0.16541818602573946,
            0.1631327413171666,
            0.15749213517758212,
            0.14887277562922321,
            0.13782361519793215,
            0.1249964426113882,
            0.11107363458589083,
            0.09670597746949293,
            0.0824687386734686,
            0.06883803899438558,
            0.056183971693002786,
            0.0447738240064092,
            0.03477898049319826,
            0.026281857756441204,
            0.019282686362859746,
            0.01370823611874509,
            0.009424731595155486,
            0.006255556578562002,
            0.004002100179679848,
            0.002464533036973295,
            0.00145911024503533,
            0.0008296729030309088,
            0.00045270772177285356,
            0.0002368684786499289,
            0.00011877134122157957,
            5.704400743167793e-05,
            2.623109397472468e-05,
            1.1544461502176518e-05,
            4.861254735814627e-06,
            1.9580614541678744e-06,
            7.542391239186459e-07,
            2.7778642208891267e-07,
            9.780411881926944e-08
        ]
    },
    "19.000000 (GPa)": {
        "x": [
            2.0,
            2.019,
            2.0380000000000003,
            2.057,
            2.076,
            2.095,
            2.114,
            2.133,
            2.152,
            2.1710000000000003,
            2.1900000000000004,
            2.209,
            2.228,
            2.2470000000000003,
            2.266,
            2.285,
            2.3040000000000003,
            2.3230000000000004,
            2.3420000000000005,
            2.361,
            2.3800000000000003,
            2.3990000000000005,
            2.418,
            2.4370000000000003,
            2.4560000000000004,
            2.4750000000000005,
            2.4940000000000007,
            2.5130000000000003,
            2.5320000000000005,
            2.5510000000000006,
            2.5700000000000003,
            2.5890000000000004,
            2.6080000000000005,
            2.6270000000000007,
            2.646000000000001,
            2.6650000000000005,
            2.6840000000000006,
            2.7030000000000007,
            2.7220000000000004,
            2.7410000000000005,
            2.7600000000000007,
            2.779000000000001,
            2.798000000000001,
            2.8170000000000006,
            2.8360000000000007,
            2.855000000000001,
            2.8740000000000006,
            2.8930000000000007,
            2.912000000000001,
            2.931000000000001,
            2.950000000000001,
            2.9690000000000007,
            2.988000000000001,
            3.007000000000001,
            3.0260000000000007,
            3.045000000000001,
            3.064000000000001,
            3.083000000000001,
            3.102000000000001,
            3.121000000000001,
            3.140000000000001,
            3.159000000000001,
            3.178000000000001,
            3.197000000000001,
            3.216000000000001,
            3.235000000000001,
            3.2540000000000013,
            3.273000000000001,
            3.292000000000001,
            3.3110000000000013,
            3.330000000000001,
            3.349000000000001,
            3.368000000000001,
            3.3870000000000013,
            3.4060000000000015,
            3.425000000000001,
            3.4440000000000013,
            3.4630000000000014,
            3.482000000000001,
            3.5010000000000012,
            3.5200000000000014,
            3.5390000000000015,
            3.5580000000000016,
            3.5770000000000013,
            3.5960000000000014,
            3.6150000000000015,
            3.6340000000000012,
            3.6530000000000014,
            3.6720000000000015,
            3.6910000000000016,
            3.7100000000000017,
            3.7290000000000014,
            3.7480000000000016,
            3.7670000000000017,
            3.7860000000000014,
            3.8050000000000015,
            3.8240000000000016,
            3.8430000000000017,
            3.862000000000002,
            3.8810000000000016,
            3.9000000000000017
        ],
        "y": [
            2.305981754644972e-12,
            9.717084579716732e-12,
            3.904814272581704e-11,
            1.4967185505801095e-10,
            5.473388984326926e-10,
            1.9101221168611932e-09,
            6.363255323603198e-09,
            2.0241825779969343e-08,
            6.150725862353602e-08,
            1.7859971766715404e-07,
            4.957958747031728e-07,
            1.3164456457978253e-06,
            3.3451238089872147e-06,
            8.139240351834565e-06,
            1.8975479741394113e-05,
            4.2416422379147834e-05,
            9.097468595281366e-05,
            0.00018736076803083738,
            0.0003708019062383184,
            0.0007057382075119945,
            0.0012927279321632678,
            0.0022805324453446228,
            0.0038770858124002744,
            0.00635552528583239,
            0.010050051080686654,
            0.015335765356981222,
            0.022587683914724755,
            0.03211761352584491,
            0.04409375896713502,
            0.058455837849989034,
            0.07484577294431409,
            0.09257729902289318,
            0.11066391327796227,
            0.12791244611856453,
            0.1430715820616825,
            0.15500681098664315,
            0.16286276593081736,
            0.1661758267451536,
            0.16491429143541167,
            0.15944475458746607,
            0.15044288871883685,
            0.1387771812422671,
            0.12539290756858268,
            0.11121407386117028,
            0.09706984878256843,
            0.08364484828436687,
            0.07145130464953182,
            0.060823205848974236,
            0.05193370999510636,
            0.0448346915414335,
            0.03951154904523463,
            0.03594050568186477,
            0.03413320580104204,
            0.03415635120447041,
            0.03612157707371296,
            0.04014977385856155,
            0.04632117417404083,
            0.05462540971943541,
            0.06492396270350007,
            0.07693227385583488,
            0.09022245681081452,
            0.1042423786537301,
            0.11834439602508486,
            0.13181778915702383,
            0.1439222022110197,
            0.1539234526791472,
            0.16113573714442822,
            0.1649737611652272,
            0.1650141679774303,
            0.16105910149224215,
            0.15318854470525586,
            0.1417853469133443,
            0.12751967781197346,
            0.11128797685163999,
            0.09411293228854196,
            0.07702178997025225,
            0.06092658447843533,
            0.04652950750528013,
            0.03426979039740464,
            0.024317623206211156,
            0.016609389090940445,
            0.010910245847255974,
            0.0068867936190368,
            0.004174274118114037,
            0.0024279009307412213,
            0.0013542393906797524,
            0.0007239774614669906,
            0.0003707586107179705,
            0.0001817962398250315,
            8.531291369323029e-05,
            3.830064933380665e-05,
            1.6443690919880013e-05,
            6.749138086717493e-06,
            2.6474003980629636e-06,
            9.921811157205851e-07,
            3.5518133431207807e-07,
            1.2142109151324214e-07,
            3.963037135342538e-08,
            1.2347094015358567e-08,
            3.6713284203180468e-09,
            1.0416669131727692e-09
        ]
    },
    "20.000000 (GPa)": {
        "x": [
            2.0,
            2.019,
            2.0380000000000003,
            2.057,
            2.076,
            2.095,
            2.114,
            2.133,
            2.152,
            2.1710000000000003,
            2.1900000000000004,
            2.209,
            2.228,
            2.2470000000000003,
            2.266,
            2.285,
            2.3040000000000003,
            2.3230000000000004,
            2.3420000000000005,
            2.361,
            2.3800000000000003,
            2.3990000000000005,
            2.418,
            2.4370000000000003,
            2.4560000000000004,
            2.4750000000000005,
            2.4940000000000007,
            2.5130000000000003,
            2.5320000000000005,
            2.5510000000000006,
            2.5700000000000003,
            2.5890000000000004,
            2.6080000000000005,
            2.6270000000000007,
            2.646000000000001,
            2.6650000000000005,
            2.6840000000000006,
            2.7030000000000007,
            2.7220000000000004,
            2.7410000000000005,
            2.7600000000000007,
            2.779000000000001,
            2.798000000000001,
            2.8170000000000006,
            2.8360000000000007,
            2.855000000000001,
            2.8740000000000006,
            2.8930000000000007,
            2.912000000000001,
            2.931000000000001,
            2.950000000000001,
            2.9690000000000007,
            2.988000000000001,
            3.007000000000001,
            3.0260000000000007,
            3.045000000000001,
            3.064000000000001,
            3.083000000000001,
            3.102000000000001,
            3.121000000000001,
            3.140000000000001,
            3.159000000000001,
            3.178000000000001,
            3.197000000000001,
            3.216000000000001,
            3.235000000000001,
            3.2540000000000013,
            3.273000000000001,
            3.292000000000001,
            3.3110000000000013,
            3.330000000000001,
            3.349000000000001,
            3.368000000000001,
            3.3870000000000013,
            3.4060000000000015,
            3.425000000000001,
            3.4440000000000013,
            3.4630000000000014,
            3.482000000000001,
            3.5010000000000012,
            3.5200000000000014,
            3.5390000000000015,
            3.5580000000000016,
            3.5770000000000013,
            3.5960000000000014,
            3.6150000000000015,
            3.6340000000000012,
            3.6530000000000014,
            3.6720000000000015,
            3.6910000000000016,
            3.7100000000000017,
            3.7290000000000014,
            3.7480000000000016,
            3.7670000000000017,
            3.7860000000000014,
            3.8050000000000015,
            3.8240000000000016,
            3.8430000000000017,
            3.862000000000002,
            3.8810000000000016,
            3.9000000000000017
        ],
        "y": [
            7.322781054353787e-12,
            2.9838422606626703e-11,
            1.1602423466408694e-10,
            4.3056166222752533e-10,
            1.5250403273706635e-09,
            5.1562946877146205e-09,
            1.664417174002542e-08,
            5.1300310843239407e-08,
            1.5100297119406697e-07,
            4.2456453935274617e-07,
            1.1404924302640265e-06,
            2.927819948646587e-06,
            7.185058255333611e-06,
            1.686172917684266e-05,
            3.7856181834682394e-05,
            8.134687389825139e-05,
            0.000167399878693852,
            0.00033011107544809163,
            0.0006242824759397782,
            0.0011331659796725297,
            0.001976178142362602,
            0.0033148425822465085,
            0.005354778204233134,
            0.008341538028165415,
            0.012548597648184149,
            0.018256662888960027,
            0.02572442429202614,
            0.03515170049708424,
            0.04663666878753917,
            0.06013005653279537,
            0.07539133291720389,
            0.09195513677710704,
            0.1091193427463059,
            0.12596716216428114,
            0.1414321907555238,
            0.154406405450589,
            0.1638784435952075,
            0.16907734507006247,
            0.16959056443656387,
            0.16542813694208067,
            0.1570173751040503,
            0.14513030618651104,
            0.130762870618705,
            0.11499494288831584,
            0.09886085761400255,
            0.0832525446842804,
            0.06886557933666194,
            0.0561870146701147,
            0.04551599524091638,
            0.03700481424723418,
            0.030708343164671956,
            0.026631887690516668,
            0.024770026290482697,
            0.02513119954333175,
            0.02774481083312974,
            0.03264974588752028,
            0.03986577518116955,
            0.04935222011009483,
            0.06096121038293137,
            0.07439528755581912,
            0.08918027049114495,
            0.10466332842780823,
            0.1200424490090296,
            0.13442705083767104,
            0.14692171462638304,
            0.15671836386678797,
            0.16317940510713175,
            0.1658968603659354,
            0.16471967391528905,
            0.15975024128733348,
            0.15131802330982239,
            0.13994023205343833,
            0.12627694731259134,
            0.11108314032937756,
            0.09515646297733661,
            0.079279707302541,
            0.06416044325979531,
            0.050375073106479484,
            0.03832723731844651,
            0.02822919091099439,
            0.02010970748713477,
            0.013845445187434769,
            0.009207286652353897,
            0.005910851758830442,
            0.0036614975654965013,
            0.002187594983383923,
            0.0012600388137902544,
            0.0006993738959037058,
            0.00037387535588064876,
            0.00019239792924795532,
            9.525227055438155e-05,
            4.533994176351895e-05,
            2.0736500258742443e-05,
            9.106508240543617e-06,
            3.837463359297308e-06,
            1.5507194895806236e-06,
            6.005527645289076e-07,
            2.2276431492965796e-07,
            7.910103006761297e-08,
            2.687482961063141e-08,
            8.732556274326556e-09
        ]
    }
}
