# Supplementary material for: Temperature-pressure phase diagram of confined monolayer water/ice at first-principles accuracy with a machine-learning force field
Source: Nat Commun. 2023 Jul 11;14:4110. doi: 10.1038/s41467-023-39829-z (PMC10336112; doi:10.1038/s41467-023-39829-z)
Supplement: Supplementary file 39 — Source Data [file 41467_2023_39829_MOESM39_ESM.zip › Source_Data/Fig.1b.json]

{
    "ZZMI": {
        "DFT": {
            "x": [
                5.819584375,
                5.9383170000000005,
                6.0576945,
                6.177569999999999,
                6.29931675,
                6.4222515,
                6.546950312500002,
                6.6715495,
                6.798047,
                6.9257325000000005,
                7.055204,
                7.185271,
                7.315775125,
                7.448211375,
                7.5824555625,
                7.7172733125,
                7.852501124999999,
                7.989688124999999
            ],
            "y": [
                0.4039659799520905,
                0.3667049270758298,
                0.33150783623045754,
                0.30052947789255313,
                0.2688668946598227,
                0.24075000396567248,
                0.21482944414958638,
                0.19323172313181658,
                0.17322456800434338,
                0.1551098977275842,
                0.14002573446487077,
                0.12773545235637584,
                0.11843231562977508,
                0.10901058814465614,
                0.1024451838928826,
                0.09709776641659573,
                0.09065845325653754,
                0.08726125751013569
            ]
        },
        "MLFF": {
            "x": [
                5.819584375,
                5.9383170000000005,
                6.0576945,
                6.177569999999999,
                6.29931675,
                6.4222515,
                6.546950312500002,
                6.6715495,
                6.798047,
                6.9257325000000005,
                7.055204,
                7.185271,
                7.315775125,
                7.448211375,
                7.5824555625,
                7.7172733125,
                7.852501124999999,
                7.989688124999999
            ],
            "y": [
                0.3986797943155125,
                0.36038540133438346,
                0.32481220248325826,
                0.2938505665044886,
                0.2634123085384772,
                0.2371036233802215,
                0.2130290414617093,
                0.19333201731114968,
                0.17419511066356108,
                0.15877042179693035,
                0.14484330543382384,
                0.13399850904693267,
                0.12654654223820216,
                0.11841225344380746,
                0.11244372045734963,
                0.10771355883196065,
                0.10116477708379534,
                0.09727976704994035
            ]
        }
    },
    "Square": {
        "DFT": {
            "x": [
                6.267512249999999,
                6.4072265625,
                6.5497605625,
                6.692569000000001,
                6.836917562499998,
                6.9834668749999995,
                7.131570249999999,
                7.280553062499999,
                7.431075999999999,
                7.583827500000002,
                7.738133062500001,
                7.89329025,
                8.0499875625
            ],
            "y": [
                0.30574986016762296,
                0.26475109577370404,
                0.22752739428574387,
                0.19587195738608898,
                0.16581419652413842,
                0.13610848996063396,
                0.11942868957271457,
                0.09972123988438852,
                0.08605169520092204,
                0.07541862963932999,
                0.06901599801619795,
                0.06033256307330248,
                0.056670921931640805
            ]
        },
        "MLFF": {
            "x": [
                6.267512249999999,
                6.4072265625,
                6.5497605625,
                6.692569000000001,
                6.836917562499998,
                6.9834668749999995,
                7.131570249999999,
                7.280553062499999,
                7.431075999999999,
                7.583827500000002,
                7.738133062500001,
                7.89329025,
                8.0499875625
            ],
            "y": [
                0.3017897349715781,
                0.2639508015112142,
                0.2264204892339876,
                0.19565077606864634,
                0.16360571406232793,
                0.1363282727357955,
                0.11740284789368616,
                0.09946428394687246,
                0.08658258579851008,
                0.0770998609250455,
                0.07141131679674118,
                0.06563032074598141,
                0.06329322797694203
            ]
        }
    },
    "Pentagonal": {
        "DFT": {
            "x": [
                7.449748,
                7.606572250000001,
                7.7666389166666665,
                7.927558833333333,
                8.09013,
                8.25435,
                8.420221249999999,
                8.587741333333334,
                8.756911416666666,
                8.927732833333334,
                9.100203,
                9.2743245,
                9.45009475,
                9.628411416666667,
                9.806586666666668,
                9.988219999999998
            ],
            "y": [
                0.1542889391070048,
                0.12985478418409002,
                0.1127326787329821,
                0.09623863458512005,
                0.08341714592853577,
                0.07600375202559917,
                0.0686888338798326,
                0.05988156412593071,
                0.05483599977679887,
                0.0516059011500829,
                0.05183276811192172,
                0.04959341604705969,
                0.05345729182067771,
                0.052489677948472035,
                0.05629087528575383,
                0.06145434795644178
            ]
        },
        "MLFF": {
            "x": [
                7.449748,
                7.606572250000001,
                7.7666389166666665,
                7.927558833333333,
                8.09013,
                8.25435,
                8.420221249999999,
                8.587741333333334,
                8.756911416666666,
                8.927732833333334,
                9.100203,
                9.2743245,
                9.45009475,
                9.628411416666667,
                9.806586666666668,
                9.988219999999998
            ],
            "y": [
                0.15304832044171235,
                0.13758475355791688,
                0.12299681354954828,
                0.1078031019305854,
                0.09446692735173201,
                0.08557918244912344,
                0.07808429054313137,
                0.06827875618739654,
                0.06096681313363206,
                0.057856564026167234,
                0.05708690562391894,
                0.0553134729817657,
                0.058080328742221354,
                0.057246967953119565,
                0.06032990848677855,
                0.06468505360965082
            ]
        }
    },
    "Hexagonal": {
        "DFT": {
            "x": [
                8.917948124999999,
                9.100164000000001,
                9.285234749999999,
                9.4721685,
                9.659932874999999,
                9.8505825,
                10.043095124999999,
                10.23747075,
                10.432636500000001,
                10.630728000000001,
                10.830682499999998,
                11.0325,
                11.235067124999999,
                11.440600499999999,
                11.6467125,
                11.855960375,
                12.065917500000001,
                12.278881250000001,
                12.493707999999998,
                12.710397749999998,
                12.927756249999998,
                13.148161875,
                13.370430499999998
            ],
            "y": [
                0.11086399234142164,
                0.09598748918790534,
                0.08335982325581881,
                0.07350377990655943,
                0.06554664880331984,
                0.06004879120888518,
                0.05274274379974031,
                0.05067598321966216,
                0.04975623829784581,
                0.050606380919248295,
                0.0531090391274347,
                0.05797327091227089,
                0.060169878924966724,
                0.06583104114758953,
                0.07044416794838071,
                0.07586108565396898,
                0.08211153044510411,
                0.08815246083452166,
                0.09451037378966021,
                0.09832189589110385,
                0.10812938492199464,
                0.11554794736605345,
                0.12226022636372136
            ]
        },
        "MLFF": {
            "x": [
                8.917948124999999,
                9.100164000000001,
                9.285234749999999,
                9.4721685,
                9.659932874999999,
                9.8505825,
                10.043095124999999,
                10.23747075,
                10.432636500000001,
                10.630728000000001,
                10.830682499999998,
                11.0325,
                11.235067124999999,
                11.440600499999999,
                11.6467125,
                11.855960375,
                12.065917500000001,
                12.278881250000001,
                12.493707999999998,
                12.710397749999998,
                12.927756249999998,
                13.148161875,
                13.370430499999998
            ],
            "y": [
                0.11078514087853364,
                0.0954238939671086,
                0.08234000015181664,
                0.07202635018569481,
                0.06437165202214601,
                0.05842075359839782,
                0.05495621788816152,
                0.05292937819473309,
                0.05203502803567517,
                0.05294410195051569,
                0.05492798446107372,
                0.05848874125024395,
                0.06082542565570748,
                0.06556959525892125,
                0.06988644639079666,
                0.07484833751402675,
                0.08061483007497827,
                0.0862840609589739,
                0.09378256057573253,
                0.10061491909254983,
                0.10847454207839746,
                0.11689593713913382,
                0.12420413929521601
            ]
        }
    },
    "LD-48MI": {
        "DFT": {
            "x": [
                9.922219437499999,
                10.1359750625,
                10.353617499999999,
                10.57276325,
                10.794203999999999,
                11.0171055,
                11.24312775,
                11.47228725,
                11.702907937500001,
                11.9349553125,
                12.170157499999998,
                12.4076546875,
                12.648331250000002,
                12.889524500000002,
                13.133906624999998,
                13.380583750000003,
                13.629555874999998,
                13.880813062500003
            ],
            "y": [
                0.13094237968266498,
                0.11532354676182877,
                0.10130781590260085,
                0.09076628911168427,
                0.0809369317795472,
                0.07376796141329578,
                0.06767472287822329,
                0.06442205127291345,
                0.06396802695689985,
                0.06499265917329922,
                0.06730647252697963,
                0.06936064570288636,
                0.07269712547292784,
                0.07924123469911137,
                0.08442304353184227,
                0.09031804044934688,
                0.09776586254776021,
                0.10276456203155249
            ]
        },
        "MLFF": {
            "x": [
                9.922219437499999,
                10.1359750625,
                10.353617499999999,
                10.57276325,
                10.794203999999999,
                11.0171055,
                11.24312775,
                11.47228725,
                11.702907937500001,
                11.9349553125,
                12.170157499999998,
                12.4076546875,
                12.648331250000002,
                12.889524500000002,
                13.133906624999998,
                13.380583750000003,
                13.629555874999998,
                13.880813062500003
            ],
            "y": [
                0.12614941980177719,
                0.11129382321871617,
                0.09744490263608441,
                0.08654635306953651,
                0.07817295349946107,
                0.07205237658092756,
                0.06832963939609726,
                0.06546453583428047,
                0.06490463115278544,
                0.0658112267855131,
                0.06819346600411791,
                0.07082548881146522,
                0.07490391238854954,
                0.0808133980515322,
                0.0871185906747769,
                0.09418535116486737,
                0.10298050688857074,
                0.11020132950454808
            ]
        }
    }
}
