# Supplementary material for: Temperature-pressure phase diagram of confined monolayer water/ice at first-principles accuracy with a machine-learning force field
Source: Nat Commun. 2023 Jul 11;14:4110. doi: 10.1038/s41467-023-39829-z (PMC10336112; doi:10.1038/s41467-023-39829-z)
Supplement: Supplementary file 39 — Source Data [file 41467_2023_39829_MOESM39_ESM.zip › Source_Data/Fig.3b.json]

{
    "0.000000 (GPa)": {
        "x": [
            2.3000000000000003,
            2.3120000000000003,
            2.3240000000000003,
            2.3360000000000003,
            2.3480000000000003,
            2.3600000000000003,
            2.3720000000000003,
            2.3840000000000003,
            2.3960000000000004,
            2.4080000000000004,
            2.4200000000000004,
            2.4320000000000004,
            2.4440000000000004,
            2.4560000000000004,
            2.4680000000000004,
            2.4800000000000004,
            2.4920000000000004,
            2.5040000000000004,
            2.5160000000000005,
            2.5280000000000005,
            2.5400000000000005,
            2.5520000000000005,
            2.5640000000000005,
            2.5760000000000005,
            2.5880000000000005,
            2.6000000000000005,
            2.6120000000000005,
            2.6240000000000006,
            2.6360000000000006,
            2.6480000000000006,
            2.6600000000000006,
            2.6720000000000006,
            2.6840000000000006,
            2.6960000000000006,
            2.7080000000000006,
            2.7200000000000006,
            2.7320000000000007,
            2.7440000000000007,
            2.7560000000000007,
            2.7680000000000007,
            2.7800000000000007,
            2.7920000000000007,
            2.8040000000000007,
            2.8160000000000007,
            2.8280000000000007,
            2.8400000000000007,
            2.8520000000000008,
            2.8640000000000008,
            2.876000000000001,
            2.888000000000001,
            2.900000000000001,
            2.912000000000001,
            2.924000000000001,
            2.936000000000001,
            2.948000000000001,
            2.960000000000001,
            2.972000000000001,
            2.984000000000001,
            2.996000000000001,
            3.008000000000001,
            3.020000000000001,
            3.032000000000001,
            3.044000000000001,
            3.056000000000001,
            3.068000000000001,
            3.080000000000001,
            3.092000000000001,
            3.104000000000001,
            3.116000000000001,
            3.128000000000001,
            3.140000000000001,
            3.152000000000001,
            3.164000000000001,
            3.176000000000001,
            3.188000000000001,
            3.200000000000001,
            3.212000000000001,
            3.224000000000001,
            3.236000000000001,
            3.248000000000001,
            3.260000000000001,
            3.272000000000001,
            3.284000000000001,
            3.296000000000001,
            3.308000000000001,
            3.320000000000001,
            3.332000000000001,
            3.344000000000001,
            3.356000000000001,
            3.368000000000001,
            3.3800000000000012,
            3.3920000000000012,
            3.4040000000000012,
            3.4160000000000013,
            3.4280000000000013,
            3.4400000000000013,
            3.4520000000000013,
            3.4640000000000013,
            3.4760000000000013,
            3.4880000000000013,
            3.5000000000000013
        ],
        "y": [
            0.0,
            1.5545812835673e-311,
            3.6338082436629605e-298,
            4.31000431479422e-285,
            2.593968789503165e-272,
            7.921872039084426e-260,
            1.227643190938557e-247,
            9.653917210482775e-236,
            3.85237472574836e-224,
            7.801070815576336e-213,
            8.016571283573626e-202,
            4.180620406680646e-191,
            1.1064208195865558e-180,
            1.4860672145585199e-170,
            1.0129949464157982e-160,
            3.5046154267662616e-151,
            6.1539330975555704e-142,
            5.484805070245145e-133,
            2.4813281970203003e-124,
            5.698262266719288e-116,
            6.6429165209787585e-108,
            3.9315047515842704e-100,
            1.1813290611937581e-92,
            1.8022986917599472e-85,
            1.3962459671764555e-78,
            5.493083475441736e-72,
            1.0975755205429446e-65,
            1.1139541324536132e-59,
            5.743446937181289e-54,
            1.5045839787201617e-48,
            2.0029728470895496e-43,
            1.355305885539935e-38,
            4.662380035627804e-34,
            8.156621534761292e-30,
            7.259301594324046e-26,
            3.2880925182665067e-22,
            7.583766495414529e-19,
            8.912619221306936e-16,
            5.34168943995177e-13,
            1.6345702791253445e-10,
            2.5578208866385826e-08,
            2.051502756873641e-06,
            8.462694429440049e-05,
            0.001805334744091351,
            0.02010066292236261,
            0.11875804079515595,
            0.38484991821054226,
            0.7367726350828456,
            0.9830050263274408,
            1.1846442110357613,
            1.5586323943140612,
            2.279527712533978,
            3.3813893881839667,
            4.626547510589766,
            5.443404683984356,
            5.865828777201991,
            6.554899969099775,
            7.126377266628277,
            6.900999279944332,
            5.991509414785714,
            4.966046477866699,
            4.594617791768686,
            4.653997848688699,
            4.3160556253350295,
            3.4996126879108638,
            2.5185001171037475,
            1.5940120953868975,
            1.017213006997373,
            0.8243766605525328,
            0.7669450315879814,
            0.6747321236111701,
            0.46363035830186583,
            0.21307825360381336,
            0.060434146384878554,
            0.009985025957520714,
            0.0009117665244059608,
            4.4255052711040355e-05,
            1.1156008490370464e-06,
            1.4429695429449765e-08,
            9.519946004699783e-11,
            3.1946255483309176e-13,
            5.445541011319127e-16,
            4.712267146504079e-19,
            2.0694795795401846e-22,
            4.6118570003906577e-26,
            5.2149023023124834e-30,
            2.991982308782222e-34,
            8.709798633764737e-39,
            1.286442780815091e-43,
            9.640613530054136e-49,
            3.66564182317427e-54,
            7.07173870093029e-60,
            6.922023174787644e-66,
            3.437719844883361e-72,
            8.662404597422013e-79,
            1.1074827769218164e-85,
            7.183995003464858e-93,
            2.3644252147651056e-100,
            3.9483501532646844e-108,
            3.345309127832754e-116,
            1.438094306552554e-124
        ]
    },
    "0.500000 (GPa)": {
        "x": [
            2.2,
            2.213,
            2.226,
            2.2390000000000003,
            2.2520000000000002,
            2.265,
            2.2780000000000005,
            2.2910000000000004,
            2.3040000000000003,
            2.317,
            2.33,
            2.3430000000000004,
            2.3560000000000003,
            2.369,
            2.3820000000000006,
            2.3950000000000005,
            2.4080000000000004,
            2.4210000000000003,
            2.434,
            2.4470000000000005,
            2.4600000000000004,
            2.4730000000000003,
            2.4860000000000007,
            2.4990000000000006,
            2.5120000000000005,
            2.5250000000000004,
            2.5380000000000003,
            2.5510000000000006,
            2.5640000000000005,
            2.5770000000000004,
            2.5900000000000007,
            2.6030000000000006,
            2.6160000000000005,
            2.6290000000000004,
            2.6420000000000003,
            2.6550000000000007,
            2.6680000000000006,
            2.6810000000000005,
            2.694000000000001,
            2.7070000000000007,
            2.7200000000000006,
            2.7330000000000005,
            2.7460000000000004,
            2.759000000000001,
            2.7720000000000007,
            2.7850000000000006,
            2.798000000000001,
            2.811000000000001,
            2.8240000000000007,
            2.8370000000000006,
            2.8500000000000005,
            2.863000000000001,
            2.876000000000001,
            2.8890000000000007,
            2.902000000000001,
            2.915000000000001,
            2.928000000000001,
            2.9410000000000007,
            2.9540000000000006,
            2.967000000000001,
            2.980000000000001,
            2.9930000000000008,
            3.006000000000001,
            3.019000000000001,
            3.032000000000001,
            3.045000000000001,
            3.0580000000000007,
            3.071000000000001,
            3.084000000000001,
            3.097000000000001,
            3.110000000000001,
            3.123000000000001,
            3.136000000000001,
            3.149000000000001,
            3.162000000000001,
            3.175000000000001,
            3.188000000000001,
            3.201000000000001,
            3.2140000000000013,
            3.227000000000001,
            3.240000000000001,
            3.253000000000001,
            3.266000000000001,
            3.2790000000000012,
            3.292000000000001,
            3.305000000000001,
            3.3180000000000014,
            3.3310000000000013,
            3.344000000000001,
            3.357000000000001,
            3.370000000000001,
            3.3830000000000013,
            3.3960000000000012,
            3.409000000000001,
            3.4220000000000015,
            3.4350000000000014,
            3.4480000000000013,
            3.461000000000001,
            3.474000000000001,
            3.4870000000000014,
            3.5000000000000013
        ],
        "y": [
            5.232691573417666e-293,
            1.7102553439216343e-280,
            2.969811597634042e-268,
            2.739863744789963e-256,
            1.342954059066083e-244,
            3.4972402710660446e-233,
            4.8386243768661195e-222,
            3.556726505134733e-211,
            1.389028502767674e-200,
            2.8820663022768226e-190,
            3.1770854931919445e-180,
            1.860741138510145e-170,
            5.7899543706431025e-161,
            9.571862400206849e-152,
            8.4071709107885e-143,
            3.923154663715689e-134,
            9.726421972208153e-126,
            1.2811586358158194e-117,
            8.965713017588775e-110,
            3.333487895724201e-102,
            6.584837400730301e-95,
            6.910720876674876e-88,
            3.853308432833738e-81,
            1.1415010557960896e-74,
            1.7965983066406948e-68,
            1.5023038436649629e-62,
            6.674161242788881e-57,
            1.575316184383692e-51,
            1.97547209317582e-46,
            1.3161524207754133e-41,
            4.658794979238897e-37,
            8.76139245712014e-33,
            8.753964764067787e-29,
            4.646956186413487e-25,
            1.3105828646363038e-21,
            1.963778576151714e-18,
            1.5633372571195184e-15,
            6.612184783624911e-13,
            1.4858313125869275e-10,
            1.7738897864772465e-08,
            1.1251702604762078e-06,
            3.791871939458014e-05,
            0.0006790147607395696,
            0.006464379867356525,
            0.03280735385019901,
            0.08999683450290405,
            0.14297803348846772,
            0.17187980225036018,
            0.23429440266322718,
            0.32817009899884747,
            0.40399133879404675,
            0.5617540115758395,
            0.9349232066774767,
            1.456317749192966,
            2.037898865205694,
            2.657580467778577,
            3.3535885547826183,
            4.183284108444091,
            4.8072005521581485,
            4.826734660732895,
            4.596257888552321,
            4.794619024037535,
            5.458279153601525,
            5.86965262662116,
            5.5228251709547775,
            4.858882108030594,
            4.492155368103641,
            4.346963282179442,
            3.881734028515724,
            2.8580170068357873,
            1.7160922726847057,
            0.9620372464868353,
            0.6011752111596242,
            0.39692777362216614,
            0.223128264827084,
            0.0885646240821842,
            0.02183241697341542,
            0.0030974033817368646,
            0.00024298397813996047,
            1.0332240052269534e-05,
            2.3581277572903895e-07,
            2.874412428741524e-09,
            1.866577482663469e-11,
            6.449022623224706e-14,
            1.184674340252697e-16,
            1.156664571898807e-19,
            6.00120381728855e-23,
            1.654432999537131e-26,
            2.423356749889047e-30,
            1.8859535531132814e-34,
            7.798010540565247e-39,
            1.7130597177932582e-43,
            1.9993797476162104e-48,
            1.2397988939119715e-53,
            4.08450919407725e-59,
            7.14925731305702e-65,
            6.6483558617460765e-71,
            3.284730875903145e-77,
            8.622188144800285e-84,
            1.2024508807880571e-90,
            8.909417902693648e-98
        ]
    },
    "1.000000 (GPa)": {
        "x": [
            2.3000000000000003,
            2.3120000000000003,
            2.3240000000000003,
            2.3360000000000003,
            2.3480000000000003,
            2.3600000000000003,
            2.3720000000000003,
            2.3840000000000003,
            2.3960000000000004,
            2.4080000000000004,
            2.4200000000000004,
            2.4320000000000004,
            2.4440000000000004,
            2.4560000000000004,
            2.4680000000000004,
            2.4800000000000004,
            2.4920000000000004,
            2.5040000000000004,
            2.5160000000000005,
            2.5280000000000005,
            2.5400000000000005,
            2.5520000000000005,
            2.5640000000000005,
            2.5760000000000005,
            2.5880000000000005,
            2.6000000000000005,
            2.6120000000000005,
            2.6240000000000006,
            2.6360000000000006,
            2.6480000000000006,
            2.6600000000000006,
            2.6720000000000006,
            2.6840000000000006,
            2.6960000000000006,
            2.7080000000000006,
            2.7200000000000006,
            2.7320000000000007,
            2.7440000000000007,
            2.7560000000000007,
            2.7680000000000007,
            2.7800000000000007,
            2.7920000000000007,
            2.8040000000000007,
            2.8160000000000007,
            2.8280000000000007,
            2.8400000000000007,
            2.8520000000000008,
            2.8640000000000008,
            2.876000000000001,
            2.888000000000001,
            2.900000000000001,
            2.912000000000001,
            2.924000000000001,
            2.936000000000001,
            2.948000000000001,
            2.960000000000001,
            2.972000000000001,
            2.984000000000001,
            2.996000000000001,
            3.008000000000001,
            3.020000000000001,
            3.032000000000001,
            3.044000000000001,
            3.056000000000001,
            3.068000000000001,
            3.080000000000001,
            3.092000000000001,
            3.104000000000001,
            3.116000000000001,
            3.128000000000001,
            3.140000000000001,
            3.152000000000001,
            3.164000000000001,
            3.176000000000001,
            3.188000000000001,
            3.200000000000001,
            3.212000000000001,
            3.224000000000001,
            3.236000000000001,
            3.248000000000001,
            3.260000000000001,
            3.272000000000001,
            3.284000000000001,
            3.296000000000001,
            3.308000000000001,
            3.320000000000001,
            3.332000000000001,
            3.344000000000001,
            3.356000000000001,
            3.368000000000001,
            3.3800000000000012,
            3.3920000000000012,
            3.4040000000000012,
            3.4160000000000013,
            3.4280000000000013,
            3.4400000000000013,
            3.4520000000000013,
            3.4640000000000013,
            3.4760000000000013,
            3.4880000000000013,
            3.5000000000000013
        ],
        "y": [
            1.5e-323,
            4.3459091353318e-310,
            6.511354334870191e-297,
            5.032034095319608e-284,
            2.0058450393669642e-271,
            4.124133740612638e-259,
            4.373706742949378e-247,
            2.3924790196972487e-235,
            6.750379262090647e-224,
            9.824031983259895e-213,
            7.3745057669863e-202,
            2.8553386861997556e-191,
            5.702481663520275e-181,
            5.874240503458181e-171,
            3.1211964729982175e-161,
            8.554055221234758e-152,
            1.20921785056196e-142,
            8.8169546655165e-134,
            3.315997725077634e-125,
            6.432671862416613e-117,
            6.436505287680325e-109,
            3.3219295710629726e-101,
            8.843257456869555e-94,
            1.2142711462853591e-86,
            8.600043339927759e-80,
            3.141717727833132e-73,
            5.9199119049686675e-67,
            5.7536691417747284e-61,
            2.8844039833282033e-55,
            7.45845467308611e-50,
            9.947711945383046e-45,
            6.843513921510286e-40,
            2.428380803591227e-35,
            4.444636963018382e-31,
            4.196025544265434e-27,
            2.0432590536914988e-23,
            5.132099943717038e-20,
            6.649062197644287e-17,
            4.443626924780631e-14,
            1.532050253632433e-11,
            2.7257416619894278e-09,
            2.504238044540345e-07,
            1.1902281687341186e-05,
            0.0002940330659403493,
            0.0038223075560594945,
            0.026983271002022993,
            0.11134729026389228,
            0.30783736627101965,
            0.6693539300827271,
            1.2589623261747305,
            2.070211053361931,
            2.9167009166954796,
            3.645397105577829,
            4.243419287977785,
            4.486030593162687,
            4.536550304937993,
            5.072226977399664,
            6.134897621856107,
            7.124532922118782,
            7.380155332480067,
            6.576765629516958,
            5.189884331756843,
            4.05017312580508,
            3.4233537088511596,
            3.090258809462823,
            2.844731691447452,
            2.5446189226333473,
            2.0914950989556154,
            1.498392726878879,
            0.8916044871293307,
            0.4905695211639297,
            0.3280331157793811,
            0.21151000475286927,
            0.08903988422897015,
            0.021228271180012036,
            0.0027439168155362374,
            0.00018837748278255231,
            6.785512353111042e-06,
            1.2730270493395716e-07,
            1.238605716240971e-09,
            6.234680459399597e-12,
            1.6214115808770863e-14,
            2.1769378893333516e-17,
            1.508323826366379e-20,
            5.391897284974876e-24,
            9.943377969710498e-28,
            9.458942989843676e-32,
            4.6414296933607474e-36,
            1.1747699587476092e-40,
            1.5337023257707523e-45,
            1.0327945717933866e-50,
            3.58731941221875e-56,
            6.427004709526743e-62,
            5.9392176859481655e-68,
            2.8309467315527174e-74,
            6.960106054834476e-81,
            8.826360373474853e-88,
            5.773365536210308e-95,
            1.9478613367067428e-102,
            3.389757187841981e-110,
            3.0427110271245395e-118
        ]
    },
    "1.500000 (GPa)": {
        "x": [
            2.2,
            2.2140000000000004,
            2.228,
            2.242,
            2.2560000000000002,
            2.2700000000000005,
            2.2840000000000003,
            2.298,
            2.3120000000000003,
            2.3260000000000005,
            2.3400000000000003,
            2.354,
            2.3680000000000003,
            2.3820000000000006,
            2.3960000000000004,
            2.41,
            2.4240000000000004,
            2.4380000000000006,
            2.4520000000000004,
            2.466,
            2.4800000000000004,
            2.4940000000000007,
            2.5080000000000005,
            2.5220000000000002,
            2.5360000000000005,
            2.5500000000000007,
            2.5640000000000005,
            2.5780000000000003,
            2.5920000000000005,
            2.6060000000000008,
            2.6200000000000006,
            2.6340000000000003,
            2.6480000000000006,
            2.662000000000001,
            2.6760000000000006,
            2.6900000000000004,
            2.7040000000000006,
            2.718000000000001,
            2.7320000000000007,
            2.7460000000000004,
            2.7600000000000007,
            2.774000000000001,
            2.7880000000000007,
            2.8020000000000005,
            2.8160000000000007,
            2.830000000000001,
            2.8440000000000007,
            2.8580000000000005,
            2.8720000000000008,
            2.886000000000001,
            2.900000000000001,
            2.9140000000000006,
            2.928000000000001,
            2.942000000000001,
            2.956000000000001,
            2.9700000000000006,
            2.984000000000001,
            2.998000000000001,
            3.012000000000001,
            3.0260000000000007,
            3.040000000000001,
            3.054000000000001,
            3.068000000000001,
            3.0820000000000007,
            3.096000000000001,
            3.110000000000001,
            3.124000000000001,
            3.138000000000001,
            3.152000000000001,
            3.1660000000000013,
            3.180000000000001,
            3.194000000000001,
            3.208000000000001,
            3.2220000000000013,
            3.236000000000001,
            3.250000000000001,
            3.264000000000001,
            3.2780000000000014,
            3.292000000000001,
            3.306000000000001,
            3.320000000000001,
            3.3340000000000014,
            3.348000000000001,
            3.362000000000001,
            3.3760000000000012,
            3.3900000000000015,
            3.4040000000000012,
            3.418000000000001,
            3.4320000000000013,
            3.4460000000000015,
            3.4600000000000013,
            3.474000000000001,
            3.4880000000000013,
            3.5020000000000016,
            3.5160000000000013,
            3.530000000000001,
            3.5440000000000014,
            3.5580000000000016,
            3.5720000000000014,
            3.586000000000001,
            3.6000000000000014
        ],
        "y": [
            4.773795010808498e-241,
            2.109323285158044e-229,
            4.776060776623307e-218,
            5.5417108196418714e-207,
            3.295074144095956e-196,
            1.004000294556717e-185,
            1.5676525245640322e-175,
            1.254333696115839e-165,
            5.14308484960353e-156,
            1.0806414119995862e-146,
            1.1635547960171326e-137,
            6.420064508370562e-129,
            1.815261764932558e-120,
            2.6301859015576954e-112,
            1.952904238195229e-104,
            7.430580908526281e-97,
            1.4488115646251076e-89,
            1.4475992769189737e-82,
            7.411943978522266e-76,
            1.944747473007888e-69,
            2.6148189313243476e-63,
            1.801637207941675e-57,
            6.361219497304723e-52,
            1.1509613436880697e-46,
            1.0671572310273894e-41,
            5.0704138052378594e-37,
            1.234541574761505e-32,
            1.5403356619458297e-28,
            9.848552226862215e-25,
            3.2268360403539177e-21,
            5.4178782051139105e-18,
            4.661551406678864e-15,
            2.0553410957796516e-12,
            4.644079296867598e-10,
            5.3778502417848574e-08,
            3.1923213157216215e-06,
            9.720448671300167e-05,
            0.001521402004185821,
            0.012316594808388965,
            0.052524556557145906,
            0.12387265033367528,
            0.1786460797136229,
            0.17777936936267422,
            0.13889685328566737,
            0.1528981606298959,
            0.30143475044423806,
            0.5444995503414141,
            0.8267371537053024,
            1.0961682206696994,
            1.3259642948581565,
            1.7480511938530874,
            2.4906401684968413,
            3.226962338687505,
            3.9435530528745413,
            4.870880357597841,
            5.550093775140017,
            5.562707461099493,
            5.355554545936986,
            5.547120943166162,
            5.918693987698512,
            5.7040747428288725,
            4.710210007046879,
            3.401113092744089,
            2.3535160867834795,
            1.7815059637412527,
            1.4427555674058723,
            1.0986861925673947,
            0.6805522860201325,
            0.31953303579165265,
            0.16662312562411563,
            0.1695040980120056,
            0.18761295703591765,
            0.15403241762113737,
            0.08182792045992902,
            0.024963730338347853,
            0.004079725319432001,
            0.0003470159103793772,
            1.5205034882659996e-05,
            3.420008842473667e-07,
            3.944243332690414e-09,
            2.331469669044678e-11,
            7.062692452762488e-14,
            1.0963951021967063e-16,
            8.721961122660197e-20,
            3.555572154587315e-23,
            7.427668010759315e-27,
            7.951387061720051e-31,
            4.361949741934604e-35,
            1.226212526803578e-39,
            1.7664370307546037e-44,
            1.304000898937912e-49,
            4.932929839094412e-55,
            9.562672964220082e-61,
            9.499505216367904e-67,
            4.8358184145069215e-73,
            1.2614972289869859e-79,
            1.6863586091911497e-86,
            1.1552098530300324e-93,
            4.055264182133336e-101,
            7.294990593124027e-109,
            6.724773134872527e-117
        ]
    },
    "2.000000 (GPa)": {
        "x": [
            2.3000000000000003,
            2.313,
            2.3260000000000005,
            2.3390000000000004,
            2.3520000000000003,
            2.365,
            2.378,
            2.3910000000000005,
            2.4040000000000004,
            2.4170000000000003,
            2.4300000000000006,
            2.4430000000000005,
            2.4560000000000004,
            2.4690000000000003,
            2.482,
            2.4950000000000006,
            2.5080000000000005,
            2.5210000000000004,
            2.5340000000000007,
            2.5470000000000006,
            2.5600000000000005,
            2.5730000000000004,
            2.5860000000000003,
            2.5990000000000006,
            2.6120000000000005,
            2.6250000000000004,
            2.638000000000001,
            2.6510000000000007,
            2.6640000000000006,
            2.6770000000000005,
            2.6900000000000004,
            2.7030000000000007,
            2.7160000000000006,
            2.7290000000000005,
            2.742000000000001,
            2.755000000000001,
            2.7680000000000007,
            2.7810000000000006,
            2.7940000000000005,
            2.807000000000001,
            2.8200000000000007,
            2.8330000000000006,
            2.846000000000001,
            2.859000000000001,
            2.8720000000000008,
            2.8850000000000007,
            2.8980000000000006,
            2.911000000000001,
            2.924000000000001,
            2.9370000000000007,
            2.950000000000001,
            2.963000000000001,
            2.976000000000001,
            2.9890000000000008,
            3.0020000000000007,
            3.015000000000001,
            3.028000000000001,
            3.041000000000001,
            3.054000000000001,
            3.067000000000001,
            3.080000000000001,
            3.093000000000001,
            3.1060000000000008,
            3.119000000000001,
            3.132000000000001,
            3.145000000000001,
            3.1580000000000013,
            3.171000000000001,
            3.184000000000001,
            3.197000000000001,
            3.210000000000001,
            3.223000000000001,
            3.236000000000001,
            3.249000000000001,
            3.2620000000000013,
            3.2750000000000012,
            3.288000000000001,
            3.301000000000001,
            3.314000000000001,
            3.3270000000000013,
            3.340000000000001,
            3.353000000000001,
            3.3660000000000014,
            3.3790000000000013,
            3.3920000000000012,
            3.405000000000001,
            3.418000000000001,
            3.4310000000000014,
            3.4440000000000013,
            3.457000000000001,
            3.4700000000000015,
            3.4830000000000014,
            3.4960000000000013,
            3.5090000000000012,
            3.522000000000001,
            3.5350000000000015,
            3.5480000000000014,
            3.5610000000000013,
            3.5740000000000016,
            3.5870000000000015,
            3.6000000000000014
        ],
        "y": [
            1.4593149579862547e-229,
            3.790903438200865e-218,
            5.013599905423076e-207,
            3.375747004985244e-196,
            1.1571865565657862e-185,
            2.0195292461222775e-175,
            1.794362580629446e-165,
            8.116776139234889e-156,
            1.869262382762188e-146,
            2.191645652204272e-137,
            1.3082292220764505e-128,
            3.975675073066807e-120,
            6.151083077976265e-112,
            4.845138481151868e-104,
            1.9430099362112567e-96,
            3.966966964559796e-89,
            4.1234208156092513e-82,
            2.182093891799686e-75,
            5.879057646602306e-69,
            8.064236900090143e-63,
            5.631762429099338e-57,
            2.0024297909807144e-51,
            3.625033340272517e-46,
            3.3413611148730363e-41,
            1.5682465516889116e-36,
            3.748172360111908e-32,
            4.562385586190919e-28,
            2.828864440343001e-24,
            8.937214562300323e-21,
            1.4392858387391895e-17,
            1.1822937917462282e-14,
            4.958547048384882e-12,
            1.0632918574069002e-09,
            1.1682140111074654e-07,
            6.595585281974221e-06,
            0.0001921442895171366,
            0.0029040596255204176,
            0.02292955752180504,
            0.0954619496039608,
            0.21334568781966326,
            0.27170667882533595,
            0.24594357347313917,
            0.252628908081091,
            0.3613871970024075,
            0.5733200521775631,
            0.8703789081033416,
            1.3223512692511863,
            2.0465142139371646,
            2.9981228536685545,
            4.017894713478502,
            4.947741303863041,
            5.72090750659859,
            6.235279841229261,
            5.99697279941923,
            5.276531980422296,
            5.220240204579283,
            5.631690990488432,
            5.573544612546543,
            4.94188301754303,
            4.030711981848461,
            3.132174515378865,
            2.3625842244121302,
            1.6057217603737302,
            0.9381476098774368,
            0.5795990089004015,
            0.4550809801248393,
            0.3432566201708589,
            0.17963261643881911,
            0.05693117246962395,
            0.026900157379871028,
            0.06641084773115502,
            0.12153093065035381,
            0.11445056127742943,
            0.054887351793659965,
            0.01340116257192015,
            0.0016658120230110417,
            0.00010541994062659838,
            3.396509231381701e-06,
            5.571294144961201e-08,
            4.6525669820351006e-10,
            1.97807355680902e-12,
            4.281594138827586e-15,
            4.718259404143923e-18,
            2.6471063395163726e-21,
            7.560912620210077e-25,
            1.09948752707784e-28,
            8.139910914094273e-33,
            3.0680487333651453e-37,
            5.887326377592457e-42,
            5.751580842135824e-47,
            2.860682118455154e-52,
            7.243779652883955e-58,
            9.338435380696933e-64,
            6.129093713450885e-70,
            2.0480080648918454e-76,
            3.484017440006698e-83,
            3.017464956224677e-90,
            1.3305077445107474e-97,
            2.9867978877965386e-105,
            3.4135598460964486e-113,
            1.9861976511042033e-121
        ]
    },
    "2.500000 (GPa)": {
        "x": [
            2.3000000000000003,
            2.3120000000000003,
            2.3240000000000003,
            2.3360000000000003,
            2.3480000000000003,
            2.3600000000000003,
            2.3720000000000003,
            2.3840000000000003,
            2.3960000000000004,
            2.4080000000000004,
            2.4200000000000004,
            2.4320000000000004,
            2.4440000000000004,
            2.4560000000000004,
            2.4680000000000004,
            2.4800000000000004,
            2.4920000000000004,
            2.5040000000000004,
            2.5160000000000005,
            2.5280000000000005,
            2.5400000000000005,
            2.5520000000000005,
            2.5640000000000005,
            2.5760000000000005,
            2.5880000000000005,
            2.6000000000000005,
            2.6120000000000005,
            2.6240000000000006,
            2.6360000000000006,
            2.6480000000000006,
            2.6600000000000006,
            2.6720000000000006,
            2.6840000000000006,
            2.6960000000000006,
            2.7080000000000006,
            2.7200000000000006,
            2.7320000000000007,
            2.7440000000000007,
            2.7560000000000007,
            2.7680000000000007,
            2.7800000000000007,
            2.7920000000000007,
            2.8040000000000007,
            2.8160000000000007,
            2.8280000000000007,
            2.8400000000000007,
            2.8520000000000008,
            2.8640000000000008,
            2.876000000000001,
            2.888000000000001,
            2.900000000000001,
            2.912000000000001,
            2.924000000000001,
            2.936000000000001,
            2.948000000000001,
            2.960000000000001,
            2.972000000000001,
            2.984000000000001,
            2.996000000000001,
            3.008000000000001,
            3.020000000000001,
            3.032000000000001,
            3.044000000000001,
            3.056000000000001,
            3.068000000000001,
            3.080000000000001,
            3.092000000000001,
            3.104000000000001,
            3.116000000000001,
            3.128000000000001,
            3.140000000000001,
            3.152000000000001,
            3.164000000000001,
            3.176000000000001,
            3.188000000000001,
            3.200000000000001,
            3.212000000000001,
            3.224000000000001,
            3.236000000000001,
            3.248000000000001,
            3.260000000000001,
            3.272000000000001,
            3.284000000000001,
            3.296000000000001,
            3.308000000000001,
            3.320000000000001,
            3.332000000000001,
            3.344000000000001,
            3.356000000000001,
            3.368000000000001,
            3.3800000000000012,
            3.3920000000000012,
            3.4040000000000012,
            3.4160000000000013,
            3.4280000000000013,
            3.4400000000000013,
            3.4520000000000013,
            3.4640000000000013,
            3.4760000000000013,
            3.4880000000000013,
            3.5000000000000013
        ],
        "y": [
            5.984505055778586e-267,
            1.1110357571252033e-255,
            1.1749318103186272e-244,
            7.077536465151218e-234,
            2.428490432506085e-223,
            4.746522082653449e-213,
            5.284445731797113e-203,
            3.351260645737094e-193,
            1.210603147072928e-183,
            2.491037229254498e-174,
            2.91973519938741e-165,
            1.9493577125313215e-156,
            7.413519656915626e-148,
            1.6059875488139584e-139,
            1.9817311322161517e-131,
            1.3929390634576724e-123,
            5.577047345833192e-116,
            1.271924616551953e-108,
            1.6523545534117464e-101,
            1.2227282272086446e-94,
            5.153964970773764e-88,
            1.2374789339922633e-81,
            1.6924622641088922e-75,
            1.3185147776725177e-69,
            5.8510773140016944e-64,
            1.4790113253794622e-58,
            2.1295703433355076e-53,
            1.7466154944300355e-48,
            8.159949198689948e-44,
            2.171512983065299e-39,
            3.291715076384364e-35,
            2.8422801395334455e-31,
            1.3979652658069438e-27,
            3.916614204418492e-24,
            6.250435649905479e-21,
            5.681923148548043e-18,
            2.9421679201883277e-15,
            8.678225293300306e-13,
            1.4581379791735695e-10,
            1.3957541727962182e-08,
            7.613365552937837e-07,
            2.3683555002544e-05,
            0.00042117263226816375,
            0.004312717675371006,
            0.025976067000351207,
            0.09752856078276399,
            0.2584659444217058,
            0.5619098686906249,
            1.0542757039172912,
            1.6999691101781766,
            2.4642973236841157,
            3.2753098616330303,
            3.86722178679017,
            4.094874303396605,
            4.209181147840118,
            4.4377348708503765,
            4.783833464429474,
            5.257879379112729,
            5.708582704304898,
            5.805217383412248,
            5.5693997974839995,
            5.383358411144211,
            5.242955399912655,
            4.722000713710655,
            3.7740764234193565,
            2.813486229548817,
            2.082570106191893,
            1.5243417947306337,
            1.1755448448522483,
            1.074223489756239,
            0.999616859707169,
            0.7501754199476381,
            0.41157527211850464,
            0.15703192383404693,
            0.03927187729769822,
            0.006092161574291674,
            0.0005650845396536159,
            3.070877829317911e-05,
            9.672957337448383e-07,
            1.7557308585925094e-08,
            1.8299852619615826e-10,
            1.0928211155647167e-12,
            3.733228756241241e-15,
            7.287295055428152e-18,
            8.121506535456118e-21,
            5.164533761233901e-24,
            1.873072203096362e-27,
            3.8731332545969044e-31,
            4.5650805399213425e-35,
            3.066438128891645e-39,
            1.1737137282399363e-43,
            2.559706461829494e-48,
            3.180440056642094e-53,
            2.2512860760563123e-58,
            9.078289016716225e-64,
            2.0854272939319666e-69,
            2.7289461739575725e-75,
            2.0342169918527778e-81,
            8.637682660027969e-88,
            2.0892548163898682e-94,
            2.878573042792018e-101
        ]
    },
    "3.000000 (GPa)": {
        "x": [
            2.3000000000000003,
            2.3120000000000003,
            2.3240000000000003,
            2.3360000000000003,
            2.3480000000000003,
            2.3600000000000003,
            2.3720000000000003,
            2.3840000000000003,
            2.3960000000000004,
            2.4080000000000004,
            2.4200000000000004,
            2.4320000000000004,
            2.4440000000000004,
            2.4560000000000004,
            2.4680000000000004,
            2.4800000000000004,
            2.4920000000000004,
            2.5040000000000004,
            2.5160000000000005,
            2.5280000000000005,
            2.5400000000000005,
            2.5520000000000005,
            2.5640000000000005,
            2.5760000000000005,
            2.5880000000000005,
            2.6000000000000005,
            2.6120000000000005,
            2.6240000000000006,
            2.6360000000000006,
            2.6480000000000006,
            2.6600000000000006,
            2.6720000000000006,
            2.6840000000000006,
            2.6960000000000006,
            2.7080000000000006,
            2.7200000000000006,
            2.7320000000000007,
            2.7440000000000007,
            2.7560000000000007,
            2.7680000000000007,
            2.7800000000000007,
            2.7920000000000007,
            2.8040000000000007,
            2.8160000000000007,
            2.8280000000000007,
            2.8400000000000007,
            2.8520000000000008,
            2.8640000000000008,
            2.876000000000001,
            2.888000000000001,
            2.900000000000001,
            2.912000000000001,
            2.924000000000001,
            2.936000000000001,
            2.948000000000001,
            2.960000000000001,
            2.972000000000001,
            2.984000000000001,
            2.996000000000001,
            3.008000000000001,
            3.020000000000001,
            3.032000000000001,
            3.044000000000001,
            3.056000000000001,
            3.068000000000001,
            3.080000000000001,
            3.092000000000001,
            3.104000000000001,
            3.116000000000001,
            3.128000000000001,
            3.140000000000001,
            3.152000000000001,
            3.164000000000001,
            3.176000000000001,
            3.188000000000001,
            3.200000000000001,
            3.212000000000001,
            3.224000000000001,
            3.236000000000001,
            3.248000000000001,
            3.260000000000001,
            3.272000000000001,
            3.284000000000001,
            3.296000000000001,
            3.308000000000001,
            3.320000000000001,
            3.332000000000001,
            3.344000000000001,
            3.356000000000001,
            3.368000000000001,
            3.3800000000000012,
            3.3920000000000012,
            3.4040000000000012,
            3.4160000000000013,
            3.4280000000000013,
            3.4400000000000013,
            3.4520000000000013,
            3.4640000000000013,
            3.4760000000000013,
            3.4880000000000013,
            3.5000000000000013
        ],
        "y": [
            4.4006337198736725e-228,
            8.344871238398062e-218,
            9.134623602945801e-208,
            5.772025920391979e-198,
            2.1053896704715234e-188,
            4.4330568641433204e-179,
            5.388162879842369e-170,
            3.780460704847567e-161,
            1.5311415432690264e-152,
            3.579748790023702e-144,
            4.831214956136888e-136,
            3.7638020140460255e-128,
            1.6926367999748382e-120,
            4.3940741999457403e-113,
            6.5847242561126e-106,
            5.696057948523843e-99,
            2.8443157357340483e-92,
            8.19875310105374e-86,
            1.3642199980242342e-79,
            1.3103509082643134e-73,
            7.265364637416702e-68,
            2.3253793773427e-62,
            4.2963219336276585e-57,
            4.582119548865769e-52,
            2.8209969358711956e-47,
            1.0025485485573335e-42,
            2.0567182941712834e-38,
            2.4356271807461154e-34,
            1.6649968689431498e-30,
            6.570261493125468e-27,
            1.496644165236854e-23,
            1.9679825872900048e-20,
            1.4937952740215662e-17,
            6.545291585888766e-15,
            1.655532300969414e-12,
            2.4172661881233086e-10,
            2.0375593203248526e-08,
            9.916392984175375e-07,
            2.787545458049889e-05,
            0.00045310169146329236,
            0.004272457935873533,
            0.02359502875386666,
            0.07850838165020609,
            0.1702724136952809,
            0.28515770723030665,
            0.4424147099385151,
            0.6379749377057521,
            0.7932428748952848,
            0.8994452055541862,
            1.1220659265952995,
            1.6592917186417786,
            2.4878394098743795,
            3.2591000569554063,
            3.7497130570344557,
            4.2727322474191345,
            5.021641869092837,
            5.597056385925736,
            5.816573205021797,
            5.872053484270075,
            5.643193073151909,
            5.14991080256993,
            4.876822796589446,
            5.019916908066861,
            5.148240833651175,
            4.6918541221317875,
            3.5390011793330776,
            2.1751061232510267,
            1.1988898560510353,
            0.7485262975206666,
            0.6212159696109579,
            0.6389368202921256,
            0.6619669496679779,
            0.5533320744583184,
            0.3215440185012262,
            0.11987116888947241,
            0.02747141782281324,
            0.0037776234540250232,
            0.00030717934334017745,
            1.4638239710176006e-05,
            4.065235561387689e-07,
            6.556742490775717e-09,
            6.128849295160785e-11,
            3.3158639030346614e-13,
            1.037522441147558e-15,
            1.8765924019477005e-18,
            1.961476838161176e-21,
            1.1845549791342615e-24,
            4.13269943088643e-28,
            8.328845431366597e-32,
            9.695829947816646e-36,
            6.5195541259148514e-40,
            2.5320431261598115e-44,
            5.6798209853695734e-49,
            7.358682864914891e-54,
            5.506299864141787e-59,
            2.379616391098471e-64,
            5.939292070747304e-70,
            8.56123801731425e-76,
            7.12699196048935e-82,
            3.426395720523579e-88,
            9.513145503520959e-95
        ]
    },
    "3.500000 (GPa)": {
        "x": [
            2.2,
            2.213,
            2.226,
            2.2390000000000003,
            2.2520000000000002,
            2.265,
            2.2780000000000005,
            2.2910000000000004,
            2.3040000000000003,
            2.317,
            2.33,
            2.3430000000000004,
            2.3560000000000003,
            2.369,
            2.3820000000000006,
            2.3950000000000005,
            2.4080000000000004,
            2.4210000000000003,
            2.434,
            2.4470000000000005,
            2.4600000000000004,
            2.4730000000000003,
            2.4860000000000007,
            2.4990000000000006,
            2.5120000000000005,
            2.5250000000000004,
            2.5380000000000003,
            2.5510000000000006,
            2.5640000000000005,
            2.5770000000000004,
            2.5900000000000007,
            2.6030000000000006,
            2.6160000000000005,
            2.6290000000000004,
            2.6420000000000003,
            2.6550000000000007,
            2.6680000000000006,
            2.6810000000000005,
            2.694000000000001,
            2.7070000000000007,
            2.7200000000000006,
            2.7330000000000005,
            2.7460000000000004,
            2.759000000000001,
            2.7720000000000007,
            2.7850000000000006,
            2.798000000000001,
            2.811000000000001,
            2.8240000000000007,
            2.8370000000000006,
            2.8500000000000005,
            2.863000000000001,
            2.876000000000001,
            2.8890000000000007,
            2.902000000000001,
            2.915000000000001,
            2.928000000000001,
            2.9410000000000007,
            2.9540000000000006,
            2.967000000000001,
            2.980000000000001,
            2.9930000000000008,
            3.006000000000001,
            3.019000000000001,
            3.032000000000001,
            3.045000000000001,
            3.0580000000000007,
            3.071000000000001,
            3.084000000000001,
            3.097000000000001,
            3.110000000000001,
            3.123000000000001,
            3.136000000000001,
            3.149000000000001,
            3.162000000000001,
            3.175000000000001,
            3.188000000000001,
            3.201000000000001,
            3.2140000000000013,
            3.227000000000001,
            3.240000000000001,
            3.253000000000001,
            3.266000000000001,
            3.2790000000000012,
            3.292000000000001,
            3.305000000000001,
            3.3180000000000014,
            3.3310000000000013,
            3.344000000000001,
            3.357000000000001,
            3.370000000000001,
            3.3830000000000013,
            3.3960000000000012,
            3.409000000000001,
            3.4220000000000015,
            3.4350000000000014,
            3.4480000000000013,
            3.461000000000001,
            3.474000000000001,
            3.4870000000000014,
            3.5000000000000013
        ],
        "y": [
            2.2848423777451767e-203,
            2.7414370871694474e-194,
            2.032708846492735e-185,
            9.31422938112042e-177,
            2.637506534303988e-168,
            4.6154604089026074e-160,
            4.991273829307336e-152,
            3.335666774688116e-144,
            1.377618096471022e-136,
            3.5160089141013406e-129,
            5.545568690418007e-122,
            5.40526845613843e-115,
            3.255844076266459e-108,
            1.2119514215301857e-101,
            2.7879328166392377e-95,
            3.963283605079899e-89,
            3.481802664007255e-83,
            1.8902963186134215e-77,
            6.342101498584528e-72,
            1.3149681996375018e-66,
            1.6849142413729598e-61,
            1.3342073471718638e-56,
            6.529131474412866e-52,
            1.9746004014098606e-47,
            3.69064424445077e-43,
            4.2631931480569474e-39,
            3.0436387926884465e-35,
            1.3430700666950114e-31,
            3.663393655310071e-28,
            6.1772291361795055e-25,
            6.440132981721888e-22,
            4.152228405355204e-19,
            1.656104163371602e-16,
            4.0879536264494674e-14,
            6.248964508232341e-12,
            5.920746430734425e-10,
            3.48132113316462e-08,
            1.2724587921890348e-06,
            2.897789607233144e-05,
            0.00041241343179817207,
            0.003682855704488097,
            0.02074875937753656,
            0.07436110619097536,
            0.1721380339352116,
            0.26621966402434355,
            0.2970734055863403,
            0.27788784500843894,
            0.2688324495851847,
            0.3200021057955753,
            0.4688550788345548,
            0.7464050084425005,
            1.1932175862771712,
            1.8211490649701156,
            2.5149943432816992,
            3.1036622300127643,
            3.4946817791962017,
            3.6113309148757287,
            3.5347501686798597,
            3.6758590682366594,
            4.2796466011909295,
            5.052727040953559,
            5.569075919791811,
            5.625656363766417,
            5.170198790897975,
            4.4075224703749845,
            3.8330972132497885,
            3.6227379698454105,
            3.419007935268062,
            2.9527624493704887,
            2.3047593714243084,
            1.6447135865130906,
            1.0900589141808819,
            0.6986039992595856,
            0.45650071541782944,
            0.3065091615535928,
            0.21687925045200632,
            0.17196270414847883,
            0.12954818348184988,
            0.07195421788611758,
            0.026041759387560755,
            0.0059096220721730494,
            0.0008320138299282709,
            7.246728673801176e-05,
            3.901723701846785e-06,
            1.298318910682009e-07,
            2.66987530858912e-09,
            3.392955602689451e-11,
            2.6646550222281667e-13,
            1.2932392231871576e-15,
            3.878748779508442e-18,
            7.189179044116101e-21,
            8.234586561947317e-24,
            5.8287999081354845e-27,
            2.5497132584267165e-30,
            6.892525549371387e-34,
            1.1514372470267764e-37,
            1.1887129950473482e-41,
            7.583830081202113e-46,
            2.990026410143628e-50,
            7.285113155914004e-55,
            1.0969136132402064e-59
        ]
    },
    "4.000000 (GPa)": {
        "x": [
            2.3000000000000003,
            2.3120000000000003,
            2.3240000000000003,
            2.3360000000000003,
            2.3480000000000003,
            2.3600000000000003,
            2.3720000000000003,
            2.3840000000000003,
            2.3960000000000004,
            2.4080000000000004,
            2.4200000000000004,
            2.4320000000000004,
            2.4440000000000004,
            2.4560000000000004,
            2.4680000000000004,
            2.4800000000000004,
            2.4920000000000004,
            2.5040000000000004,
            2.5160000000000005,
            2.5280000000000005,
            2.5400000000000005,
            2.5520000000000005,
            2.5640000000000005,
            2.5760000000000005,
            2.5880000000000005,
            2.6000000000000005,
            2.6120000000000005,
            2.6240000000000006,
            2.6360000000000006,
            2.6480000000000006,
            2.6600000000000006,
            2.6720000000000006,
            2.6840000000000006,
            2.6960000000000006,
            2.7080000000000006,
            2.7200000000000006,
            2.7320000000000007,
            2.7440000000000007,
            2.7560000000000007,
            2.7680000000000007,
            2.7800000000000007,
            2.7920000000000007,
            2.8040000000000007,
            2.8160000000000007,
            2.8280000000000007,
            2.8400000000000007,
            2.8520000000000008,
            2.8640000000000008,
            2.876000000000001,
            2.888000000000001,
            2.900000000000001,
            2.912000000000001,
            2.924000000000001,
            2.936000000000001,
            2.948000000000001,
            2.960000000000001,
            2.972000000000001,
            2.984000000000001,
            2.996000000000001,
            3.008000000000001,
            3.020000000000001,
            3.032000000000001,
            3.044000000000001,
            3.056000000000001,
            3.068000000000001,
            3.080000000000001,
            3.092000000000001,
            3.104000000000001,
            3.116000000000001,
            3.128000000000001,
            3.140000000000001,
            3.152000000000001,
            3.164000000000001,
            3.176000000000001,
            3.188000000000001,
            3.200000000000001,
            3.212000000000001,
            3.224000000000001,
            3.236000000000001,
            3.248000000000001,
            3.260000000000001,
            3.272000000000001,
            3.284000000000001,
            3.296000000000001,
            3.308000000000001,
            3.320000000000001,
            3.332000000000001,
            3.344000000000001,
            3.356000000000001,
            3.368000000000001,
            3.3800000000000012,
            3.3920000000000012,
            3.4040000000000012,
            3.4160000000000013,
            3.4280000000000013,
            3.4400000000000013,
            3.4520000000000013,
            3.4640000000000013,
            3.4760000000000013,
            3.4880000000000013,
            3.5000000000000013
        ],
        "y": [
            5.811742710637992e-204,
            2.0204833179580717e-194,
            4.132290219660994e-185,
            4.97179277015379e-176,
            3.519021161016648e-167,
            1.4652691133377724e-158,
            3.589215781900466e-150,
            5.17211769589469e-142,
            4.3845384831561573e-134,
            2.186583316966199e-126,
            6.414972973849661e-119,
            1.1071597493062418e-111,
            1.1241192969456927e-104,
            6.714306684941085e-98,
            2.359264334385266e-91,
            4.876842019592803e-85,
            5.930446999661461e-79,
            4.242509539047761e-73,
            1.7854384482841873e-67,
            4.42031882523284e-62,
            6.437970226266565e-57,
            5.516085505753601e-52,
            2.780351295498812e-47,
            8.244323249569253e-43,
            1.4381262310760365e-38,
            1.475793729683397e-34,
            8.909246407842352e-31,
            3.164047081620929e-27,
            6.610458159181109e-24,
            8.124690779308497e-21,
            5.874471188187348e-18,
            2.4987187301939662e-15,
            6.252484507945075e-13,
            9.203956119771564e-11,
            7.970455591358402e-09,
            4.0604915028707127e-07,
            1.2169194351873484e-05,
            0.00021455467249327365,
            0.002225546537982588,
            0.013587186737392214,
            0.04893525553398155,
            0.10539724265479578,
            0.14649643972464196,
            0.17837799087825396,
            0.27929403523610435,
            0.44434266084123974,
            0.5623033041973776,
            0.6214117956540801,
            0.7357118645568202,
            1.0229766346986544,
            1.5329271045144885,
            2.2058536188089013,
            3.0144513888010205,
            3.9485913516849567,
            4.784102302010148,
            5.309168824714685,
            5.629059081244865,
            5.9419150308442275,
            6.302381975133375,
            6.5342574318604205,
            6.254568503681008,
            5.457148002796998,
            4.573765897754979,
            3.6945272803327582,
            2.7417730618989373,
            2.0142599985112275,
            1.7668586496343135,
            1.8023868109350798,
            1.7398862123045633,
            1.3856743120036452,
            0.8831795933053619,
            0.5236854284596384,
            0.3683226543264993,
            0.2846501600690903,
            0.21421898456896143,
            0.14953160019515435,
            0.08021667184802261,
            0.0279729843366266,
            0.005912678425224285,
            0.0007413823741437667,
            5.4813154305896814e-05,
            2.3855526106813663e-06,
            6.108801987787908e-08,
            9.203033066023154e-10,
            8.156400076604538e-12,
            4.252598562058817e-14,
            1.3043597404105747e-16,
            2.353570295869366e-19,
            2.4982946489319987e-22,
            1.560079783292315e-25,
            5.731081970075527e-29,
            1.2385487031825882e-32,
            1.5746216370075935e-36,
            1.1776764691337607e-40,
            5.1815827379381246e-45,
            1.34117526016427e-49,
            2.0421859638738992e-54,
            1.8293284851503521e-59,
            9.639949612454424e-65,
            2.9884396339250197e-70,
            5.4500547871080635e-76
        ]
    },
    "4.500000 (GPa)": {
        "x": [
            2.3000000000000003,
            2.3120000000000003,
            2.3240000000000003,
            2.3360000000000003,
            2.3480000000000003,
            2.3600000000000003,
            2.3720000000000003,
            2.3840000000000003,
            2.3960000000000004,
            2.4080000000000004,
            2.4200000000000004,
            2.4320000000000004,
            2.4440000000000004,
            2.4560000000000004,
            2.4680000000000004,
            2.4800000000000004,
            2.4920000000000004,
            2.5040000000000004,
            2.5160000000000005,
            2.5280000000000005,
            2.5400000000000005,
            2.5520000000000005,
            2.5640000000000005,
            2.5760000000000005,
            2.5880000000000005,
            2.6000000000000005,
            2.6120000000000005,
            2.6240000000000006,
            2.6360000000000006,
            2.6480000000000006,
            2.6600000000000006,
            2.6720000000000006,
            2.6840000000000006,
            2.6960000000000006,
            2.7080000000000006,
            2.7200000000000006,
            2.7320000000000007,
            2.7440000000000007,
            2.7560000000000007,
            2.7680000000000007,
            2.7800000000000007,
            2.7920000000000007,
            2.8040000000000007,
            2.8160000000000007,
            2.8280000000000007,
            2.8400000000000007,
            2.8520000000000008,
            2.8640000000000008,
            2.876000000000001,
            2.888000000000001,
            2.900000000000001,
            2.912000000000001,
            2.924000000000001,
            2.936000000000001,
            2.948000000000001,
            2.960000000000001,
            2.972000000000001,
            2.984000000000001,
            2.996000000000001,
            3.008000000000001,
            3.020000000000001,
            3.032000000000001,
            3.044000000000001,
            3.056000000000001,
            3.068000000000001,
            3.080000000000001,
            3.092000000000001,
            3.104000000000001,
            3.116000000000001,
            3.128000000000001,
            3.140000000000001,
            3.152000000000001,
            3.164000000000001,
            3.176000000000001,
            3.188000000000001,
            3.200000000000001,
            3.212000000000001,
            3.224000000000001,
            3.236000000000001,
            3.248000000000001,
            3.260000000000001,
            3.272000000000001,
            3.284000000000001,
            3.296000000000001,
            3.308000000000001,
            3.320000000000001,
            3.332000000000001,
            3.344000000000001,
            3.356000000000001,
            3.368000000000001,
            3.3800000000000012,
            3.3920000000000012,
            3.4040000000000012,
            3.4160000000000013,
            3.4280000000000013,
            3.4400000000000013,
            3.4520000000000013,
            3.4640000000000013,
            3.4760000000000013,
            3.4880000000000013,
            3.5000000000000013
        ],
        "y": [
            5.674596078044839e-211,
            1.5646759581036517e-201,
            2.6130293918301528e-192,
            2.6429991567820274e-183,
            1.6191437421478348e-174,
            6.007761720649751e-166,
            1.3501520942995948e-157,
            1.8378065333491686e-149,
            1.515196989393631e-141,
            7.566526335782216e-134,
            2.288700794429727e-126,
            4.193286125679282e-119,
            4.653741230117231e-112,
            3.128548852770421e-105,
            1.27405752953379e-98,
            3.143076004441468e-92,
            4.6973948794231136e-86,
            4.2531897885976175e-80,
            2.3331897479526677e-74,
            7.755117989591783e-69,
            1.561921027261756e-63,
            1.906319185950037e-58,
            1.4100564246200495e-53,
            6.3215792913544036e-49,
            1.7179594058590154e-44,
            2.8304476916099753e-40,
            2.8275897492138384e-36,
            1.7130451391580116e-32,
            6.294961139705146e-29,
            1.40339163079826e-25,
            1.8985646684277574e-22,
            1.5589821162101147e-19,
            7.772198299827122e-17,
            2.3532065594543997e-14,
            4.3283644040543576e-12,
            4.838110853908849e-10,
            3.287473054634881e-08,
            1.3584249086705269e-06,
            3.4147867019800935e-05,
            0.0005224686163919624,
            0.004869578386088095,
            0.027701536229290433,
            0.09670578973215535,
            0.21061280506703842,
            0.3017011845557085,
            0.33687915190212997,
            0.42799372563902083,
            0.7457376367852755,
            1.3543852843702404,
            2.1554647017423223,
            2.926762319219845,
            3.3336518371656125,
            3.2754498459774584,
            3.157396327563398,
            3.372029999244209,
            3.9562450917540595,
            4.763436329167077,
            5.544050006872787,
            5.89379797959842,
            5.509581186217365,
            4.74473396850195,
            4.436193580689511,
            4.77642062018969,
            4.940407444018271,
            4.307554669505026,
            3.3063947668296536,
            2.6193361704081535,
            2.2692959141027447,
            1.860027598355636,
            1.2834321347966675,
            0.7566530345303022,
            0.39742265808038174,
            0.17314899373582857,
            0.05448877259422795,
            0.011239603331206332,
            0.0014520083613130163,
            0.00011531398252618937,
            5.588131224816074e-06,
            1.647449513404772e-07,
            2.9509521492810215e-09,
            3.209682953846027e-11,
            2.1192361419612603e-13,
            8.492404743075147e-16,
            2.0651575298234754e-18,
            3.047139031973465e-21,
            2.7277030708902954e-24,
            1.4812176184750667e-27,
            4.878770604885472e-31,
            9.74599172510705e-35,
            1.180651809258888e-38,
            8.672727367225112e-43,
            3.862669072632246e-47,
            1.0429878508962684e-51,
            1.7072419955808096e-56,
            1.6939529558438035e-61,
            1.0187474760052175e-66,
            3.7133112305982555e-72,
            8.202731869008398e-78,
            1.098077041929766e-83,
            8.907604856320199e-90,
            4.37846065583389e-96
        ]
    },
    "5.000000 (GPa)": {
        "x": [
            2.3000000000000003,
            2.313,
            2.3260000000000005,
            2.3390000000000004,
            2.3520000000000003,
            2.365,
            2.378,
            2.3910000000000005,
            2.4040000000000004,
            2.4170000000000003,
            2.4300000000000006,
            2.4430000000000005,
            2.4560000000000004,
            2.4690000000000003,
            2.482,
            2.4950000000000006,
            2.5080000000000005,
            2.5210000000000004,
            2.5340000000000007,
            2.5470000000000006,
            2.5600000000000005,
            2.5730000000000004,
            2.5860000000000003,
            2.5990000000000006,
            2.6120000000000005,
            2.6250000000000004,
            2.638000000000001,
            2.6510000000000007,
            2.6640000000000006,
            2.6770000000000005,
            2.6900000000000004,
            2.7030000000000007,
            2.7160000000000006,
            2.7290000000000005,
            2.742000000000001,
            2.755000000000001,
            2.7680000000000007,
            2.7810000000000006,
            2.7940000000000005,
            2.807000000000001,
            2.8200000000000007,
            2.8330000000000006,
            2.846000000000001,
            2.859000000000001,
            2.8720000000000008,
            2.8850000000000007,
            2.8980000000000006,
            2.911000000000001,
            2.924000000000001,
            2.9370000000000007,
            2.950000000000001,
            2.963000000000001,
            2.976000000000001,
            2.9890000000000008,
            3.0020000000000007,
            3.015000000000001,
            3.028000000000001,
            3.041000000000001,
            3.054000000000001,
            3.067000000000001,
            3.080000000000001,
            3.093000000000001,
            3.1060000000000008,
            3.119000000000001,
            3.132000000000001,
            3.145000000000001,
            3.1580000000000013,
            3.171000000000001,
            3.184000000000001,
            3.197000000000001,
            3.210000000000001,
            3.223000000000001,
            3.236000000000001,
            3.249000000000001,
            3.2620000000000013,
            3.2750000000000012,
            3.288000000000001,
            3.301000000000001,
            3.314000000000001,
            3.3270000000000013,
            3.340000000000001,
            3.353000000000001,
            3.3660000000000014,
            3.3790000000000013,
            3.3920000000000012,
            3.405000000000001,
            3.418000000000001,
            3.4310000000000014,
            3.4440000000000013,
            3.457000000000001,
            3.4700000000000015,
            3.4830000000000014,
            3.4960000000000013,
            3.5090000000000012,
            3.522000000000001,
            3.5350000000000015,
            3.5480000000000014,
            3.5610000000000013,
            3.5740000000000016,
            3.5870000000000015,
            3.6000000000000014
        ],
        "y": [
            1.7278109840704484e-189,
            1.5063323808587328e-180,
            7.950615247032891e-172,
            2.5406164421123594e-163,
            4.915181183199265e-155,
            5.757132731887323e-147,
            4.082668968219524e-139,
            1.7529077533308254e-131,
            4.556775557574134e-124,
            7.1721229489147e-117,
            6.834998981571575e-110,
            3.9440322920802566e-103,
            1.3780537067336304e-96,
            2.9156133502649136e-90,
            3.735498935150552e-84,
            2.898289341433532e-78,
            1.3618585733121027e-72,
            3.875661269790869e-67,
            6.680574257335578e-62,
            6.975438784530229e-57,
            4.412252010402836e-52,
            1.690939440170083e-47,
            3.926724400253185e-43,
            5.5262703176078575e-39,
            4.7142061520038746e-35,
            2.4380798681963447e-31,
            7.646344120164148e-28,
            1.4546183473214687e-24,
            1.6791154205607776e-21,
            1.1765943543181063e-18,
            5.007355549025893e-16,
            1.2951048766635925e-13,
            2.0374159891303854e-11,
            1.951733869801335e-09,
            1.1402649033509471e-07,
            4.0720606434349396e-06,
            8.919046853919046e-05,
            0.0012045756683520515,
            0.010120231631966351,
            0.053713169122133725,
            0.18527598561762482,
            0.4378435757144311,
            0.7742450305976725,
            1.1383473863797036,
            1.4892619089345545,
            1.808623036221062,
            2.218815659034558,
            2.862042200011459,
            3.594790729619638,
            4.198612115288894,
            4.744428127891554,
            5.360909764650202,
            5.891956620987794,
            6.008605246903881,
            5.5486959891974585,
            4.72081540989228,
            3.950221972422425,
            3.484193261558667,
            3.1999209948019045,
            2.8352844708299934,
            2.3637505773053173,
            1.9428199498477523,
            1.7094261265774673,
            1.666618667343648,
            1.5934480579099854,
            1.2868580115305879,
            0.8191362668066086,
            0.40098587692610693,
            0.15520178624303876,
            0.07676281757402,
            0.09582727177439876,
            0.12307694779141543,
            0.10151669186395161,
            0.05094973172372799,
            0.015487319858533216,
            0.0028501317602061664,
            0.00031753540164451715,
            2.141689304101183e-05,
            8.744958519712985e-07,
            2.1617028596731128e-08,
            3.2349769933656326e-10,
            2.9307808936708395e-12,
            1.6074314558669656e-14,
            5.337262092775431e-17,
            1.0728562928530424e-19,
            1.305574117722461e-22,
            9.618303275264835e-26,
            4.2897537001084364e-29,
            1.1582523878794503e-32,
            1.8932632585140958e-36,
            1.873508921180391e-40,
            1.1223736958279293e-44,
            4.070578649347353e-49,
            8.937411959416666e-54,
            1.1879669513370118e-58,
            9.559471816588536e-64,
            4.656937305716454e-69,
            1.3734214987216118e-74,
            2.4521342720965353e-80,
            2.6504621652644572e-86,
            1.7343467345706034e-92
        ]
    },
    "5.500000 (GPa)": {
        "x": [
            2.2,
            2.213,
            2.226,
            2.2390000000000003,
            2.2520000000000002,
            2.265,
            2.2780000000000005,
            2.2910000000000004,
            2.3040000000000003,
            2.317,
            2.33,
            2.3430000000000004,
            2.3560000000000003,
            2.369,
            2.3820000000000006,
            2.3950000000000005,
            2.4080000000000004,
            2.4210000000000003,
            2.434,
            2.4470000000000005,
            2.4600000000000004,
            2.4730000000000003,
            2.4860000000000007,
            2.4990000000000006,
            2.5120000000000005,
            2.5250000000000004,
            2.5380000000000003,
            2.5510000000000006,
            2.5640000000000005,
            2.5770000000000004,
            2.5900000000000007,
            2.6030000000000006,
            2.6160000000000005,
            2.6290000000000004,
            2.6420000000000003,
            2.6550000000000007,
            2.6680000000000006,
            2.6810000000000005,
            2.694000000000001,
            2.7070000000000007,
            2.7200000000000006,
            2.7330000000000005,
            2.7460000000000004,
            2.759000000000001,
            2.7720000000000007,
            2.7850000000000006,
            2.798000000000001,
            2.811000000000001,
            2.8240000000000007,
            2.8370000000000006,
            2.8500000000000005,
            2.863000000000001,
            2.876000000000001,
            2.8890000000000007,
            2.902000000000001,
            2.915000000000001,
            2.928000000000001,
            2.9410000000000007,
            2.9540000000000006,
            2.967000000000001,
            2.980000000000001,
            2.9930000000000008,
            3.006000000000001,
            3.019000000000001,
            3.032000000000001,
            3.045000000000001,
            3.0580000000000007,
            3.071000000000001,
            3.084000000000001,
            3.097000000000001,
            3.110000000000001,
            3.123000000000001,
            3.136000000000001,
            3.149000000000001,
            3.162000000000001,
            3.175000000000001,
            3.188000000000001,
            3.201000000000001,
            3.2140000000000013,
            3.227000000000001,
            3.240000000000001,
            3.253000000000001,
            3.266000000000001,
            3.2790000000000012,
            3.292000000000001,
            3.305000000000001,
            3.3180000000000014,
            3.3310000000000013,
            3.344000000000001,
            3.357000000000001,
            3.370000000000001,
            3.3830000000000013,
            3.3960000000000012,
            3.409000000000001,
            3.4220000000000015,
            3.4350000000000014,
            3.4480000000000013,
            3.461000000000001,
            3.474000000000001,
            3.4870000000000014,
            3.5000000000000013
        ],
        "y": [
            1.9310012245733204e-220,
            4.9292446928023585e-211,
            7.817230659970412e-202,
            7.701941189101831e-193,
            4.714354033661338e-184,
            1.7927466352551534e-175,
            4.235360378545959e-167,
            6.216365762309476e-159,
            5.668360924784476e-151,
            3.2110952561941657e-143,
            1.1301176507810995e-135,
            2.4709782834797806e-128,
            3.3565184452188156e-121,
            2.832592109536914e-114,
            1.4850942482019858e-107,
            4.837256058413693e-101,
            9.788573129548387e-95,
            1.230595132647467e-88,
            9.611404026545154e-83,
            4.663745190437447e-77,
            1.4059175816999058e-71,
            2.6330737976048826e-66,
            3.06369726495511e-61,
            2.2146776672564045e-56,
            9.946270513926484e-52,
            2.7752346532193113e-47,
            4.8110023965446966e-43,
            5.181763461367881e-39,
            3.467686459192535e-35,
            1.4419249642034272e-31,
            3.725765887550275e-28,
            5.982753402515377e-25,
            5.971187929492973e-22,
            3.704955914128036e-19,
            1.4295368825438567e-16,
            3.4314698907136336e-14,
            5.127406994600175e-12,
            4.773278903483674e-10,
            2.7717523185307996e-08,
            1.005603068051929e-06,
            2.284585661058203e-05,
            0.00032598355809438875,
            0.0029328850208168483,
            0.01672508212917439,
            0.06091709798604191,
            0.14378390511380795,
            0.22848801917553604,
            0.27539068858944626,
            0.33768771390233543,
            0.5370078646379159,
            0.9203485212391453,
            1.3601206659165248,
            1.643243200478425,
            1.729542440578369,
            1.8387546003056645,
            2.1557639984352153,
            2.645347460913997,
            3.270626438866056,
            3.969342286429833,
            4.477326809034315,
            4.645921294182289,
            4.6831052360870915,
            4.792991971805979,
            4.936768025993947,
            5.067346178903721,
            5.127709682133844,
            4.895295716523227,
            4.286609935917714,
            3.51906634992515,
            2.743887512677066,
            1.964149236882296,
            1.2596202565237018,
            0.7829254369077109,
            0.6033382017920149,
            0.6063015779293797,
            0.5777626665376551,
            0.4306392262775188,
            0.24321912872526222,
            0.10326357929086509,
            0.03174133015558346,
            0.006698214257423707,
            0.0009292982554401917,
            8.25326371847999e-05,
            4.624872086457919e-06,
            1.6230951780308935e-07,
            3.553889249145763e-09,
            4.8453319164216536e-11,
            4.1091564443266936e-13,
            2.1664585816126095e-15,
            7.098814218967037e-18,
            1.4453964715897722e-20,
            1.8285801730592022e-23,
            1.4372904867689343e-26,
            7.01885215875811e-30,
            2.1294702390833084e-33,
            4.0138117455200886e-37,
            4.700240802115303e-41,
            3.419476468012702e-45,
            1.54552062648366e-49,
            4.339755413271164e-54,
            7.5706074664131555e-59
        ]
    },
    "6.000000 (GPa)": {
        "x": [
            2.2,
            2.213,
            2.226,
            2.2390000000000003,
            2.2520000000000002,
            2.265,
            2.2780000000000005,
            2.2910000000000004,
            2.3040000000000003,
            2.317,
            2.33,
            2.3430000000000004,
            2.3560000000000003,
            2.369,
            2.3820000000000006,
            2.3950000000000005,
            2.4080000000000004,
            2.4210000000000003,
            2.434,
            2.4470000000000005,
            2.4600000000000004,
            2.4730000000000003,
            2.4860000000000007,
            2.4990000000000006,
            2.5120000000000005,
            2.5250000000000004,
            2.5380000000000003,
            2.5510000000000006,
            2.5640000000000005,
            2.5770000000000004,
            2.5900000000000007,
            2.6030000000000006,
            2.6160000000000005,
            2.6290000000000004,
            2.6420000000000003,
            2.6550000000000007,
            2.6680000000000006,
            2.6810000000000005,
            2.694000000000001,
            2.7070000000000007,
            2.7200000000000006,
            2.7330000000000005,
            2.7460000000000004,
            2.759000000000001,
            2.7720000000000007,
            2.7850000000000006,
            2.798000000000001,
            2.811000000000001,
            2.8240000000000007,
            2.8370000000000006,
            2.8500000000000005,
            2.863000000000001,
            2.876000000000001,
            2.8890000000000007,
            2.902000000000001,
            2.915000000000001,
            2.928000000000001,
            2.9410000000000007,
            2.9540000000000006,
            2.967000000000001,
            2.980000000000001,
            2.9930000000000008,
            3.006000000000001,
            3.019000000000001,
            3.032000000000001,
            3.045000000000001,
            3.0580000000000007,
            3.071000000000001,
            3.084000000000001,
            3.097000000000001,
            3.110000000000001,
            3.123000000000001,
            3.136000000000001,
            3.149000000000001,
            3.162000000000001,
            3.175000000000001,
            3.188000000000001,
            3.201000000000001,
            3.2140000000000013,
            3.227000000000001,
            3.240000000000001,
            3.253000000000001,
            3.266000000000001,
            3.2790000000000012,
            3.292000000000001,
            3.305000000000001,
            3.3180000000000014,
            3.3310000000000013,
            3.344000000000001,
            3.357000000000001,
            3.370000000000001,
            3.3830000000000013,
            3.3960000000000012,
            3.409000000000001,
            3.4220000000000015,
            3.4350000000000014,
            3.4480000000000013,
            3.461000000000001,
            3.474000000000001,
            3.4870000000000014,
            3.5000000000000013
        ],
        "y": [
            3.711358074483942e-222,
            1.988977967334728e-212,
            6.429610349442204e-203,
            1.2537094621958662e-193,
            1.4745745027036149e-184,
            1.0461503478697561e-175,
            4.476917122589222e-167,
            1.1556373585690555e-158,
            1.7993749018048056e-150,
            1.68997123130352e-142,
            9.574024453521993e-135,
            3.2716536498588046e-127,
            6.743691256684013e-120,
            8.384662894548818e-113,
            6.288268913212436e-106,
            2.844684981032854e-99,
            7.762378835695768e-93,
            1.2776534679791379e-86,
            1.2684954884985122e-80,
            7.596655064734748e-75,
            2.744186121796372e-69,
            5.979466986978327e-64,
            7.859035725050048e-59,
            6.23066146057524e-54,
            2.979596948205002e-49,
            8.594883500647879e-45,
            1.4954870313566674e-40,
            1.56959395641153e-36,
            9.937041324349846e-33,
            3.7948730522916006e-29,
            8.742119309842386e-26,
            1.214872516346542e-22,
            1.0185091811423908e-19,
            5.1518493017963066e-17,
            1.5725315845471363e-14,
            2.8973367247404927e-12,
            3.2238406070239056e-10,
            2.1680984727285447e-08,
            8.824895722427591e-07,
            2.17894549404331e-05,
            0.00032755036492869167,
            0.0030150737588525325,
            0.01714083367905844,
            0.060911473357301876,
            0.13753253504746948,
            0.2030588440474753,
            0.21546189181330044,
            0.2280101036820526,
            0.3455048193917009,
            0.5830129709628414,
            0.8528975751693512,
            1.072044668300805,
            1.2512163639963407,
            1.536463473224142,
            2.06965152795054,
            2.8154261530715976,
            3.6193686550009048,
            4.2530973065887805,
            4.527205667016902,
            4.484882183042352,
            4.375932410005146,
            4.463199391092336,
            4.76672068960873,
            5.158487126144512,
            5.523057245882474,
            5.5346075305986515,
            4.886749563230698,
            3.7376950868707564,
            2.569570067428504,
            1.7626393001526275,
            1.3533230974838881,
            1.1815589465238967,
            1.0890146790591646,
            0.929748421154198,
            0.666815079133175,
            0.3915898454720287,
            0.18090087725916212,
            0.06007101308836524,
            0.013169253535693768,
            0.0018135371901913206,
            0.00015327735605611707,
            7.872096136888443e-06,
            2.4464797897048915e-07,
            4.592588738585703e-09,
            5.203592114990647e-11,
            3.557385292262651e-13,
            1.4671484798356813e-15,
            3.650079683518056e-18,
            5.477742884397049e-21,
            4.958671601214165e-24,
            2.707636265467611e-27,
            8.918156140005863e-31,
            1.7718170474285333e-34,
            2.123349025234267e-38,
            1.5349083080324975e-42,
            6.692709009890579e-47,
            1.7602723419434094e-51,
            2.792647909319277e-56,
            2.6724580110938055e-61,
            1.5426378354153954e-66,
            5.371250995965258e-72
        ]
    },
    "6.500000 (GPa)": {
        "x": [
            2.2,
            2.213,
            2.226,
            2.2390000000000003,
            2.2520000000000002,
            2.265,
            2.2780000000000005,
            2.2910000000000004,
            2.3040000000000003,
            2.317,
            2.33,
            2.3430000000000004,
            2.3560000000000003,
            2.369,
            2.3820000000000006,
            2.3950000000000005,
            2.4080000000000004,
            2.4210000000000003,
            2.434,
            2.4470000000000005,
            2.4600000000000004,
            2.4730000000000003,
            2.4860000000000007,
            2.4990000000000006,
            2.5120000000000005,
            2.5250000000000004,
            2.5380000000000003,
            2.5510000000000006,
            2.5640000000000005,
            2.5770000000000004,
            2.5900000000000007,
            2.6030000000000006,
            2.6160000000000005,
            2.6290000000000004,
            2.6420000000000003,
            2.6550000000000007,
            2.6680000000000006,
            2.6810000000000005,
            2.694000000000001,
            2.7070000000000007,
            2.7200000000000006,
            2.7330000000000005,
            2.7460000000000004,
            2.759000000000001,
            2.7720000000000007,
            2.7850000000000006,
            2.798000000000001,
            2.811000000000001,
            2.8240000000000007,
            2.8370000000000006,
            2.8500000000000005,
            2.863000000000001,
            2.876000000000001,
            2.8890000000000007,
            2.902000000000001,
            2.915000000000001,
            2.928000000000001,
            2.9410000000000007,
            2.9540000000000006,
            2.967000000000001,
            2.980000000000001,
            2.9930000000000008,
            3.006000000000001,
            3.019000000000001,
            3.032000000000001,
            3.045000000000001,
            3.0580000000000007,
            3.071000000000001,
            3.084000000000001,
            3.097000000000001,
            3.110000000000001,
            3.123000000000001,
            3.136000000000001,
            3.149000000000001,
            3.162000000000001,
            3.175000000000001,
            3.188000000000001,
            3.201000000000001,
            3.2140000000000013,
            3.227000000000001,
            3.240000000000001,
            3.253000000000001,
            3.266000000000001,
            3.2790000000000012,
            3.292000000000001,
            3.305000000000001,
            3.3180000000000014,
            3.3310000000000013,
            3.344000000000001,
            3.357000000000001,
            3.370000000000001,
            3.3830000000000013,
            3.3960000000000012,
            3.409000000000001,
            3.4220000000000015,
            3.4350000000000014,
            3.4480000000000013,
            3.461000000000001,
            3.474000000000001,
            3.4870000000000014,
            3.5000000000000013
        ],
        "y": [
            3.425663034610882e-176,
            1.4756519866381155e-168,
            4.289715481818474e-161,
            8.415467858793346e-154,
            1.1141233565727061e-146,
            9.953905838736374e-140,
            6.001488983807463e-133,
            2.44191045511722e-126,
            6.705106669597599e-120,
            1.242472783450136e-113,
            1.5537219923972458e-107,
            1.311188036005656e-101,
            7.4672704091792445e-96,
            2.8698818335331433e-90,
            7.443400507313884e-85,
            1.3028187378540117e-79,
            1.5388696717726167e-74,
            1.226662025980008e-69,
            6.5986217956808984e-65,
            2.3954482299566832e-60,
            5.8684793065276385e-56,
            9.702186119543533e-52,
            1.0824774588743283e-47,
            8.150295546322578e-44,
            4.1412656419763866e-40,
            1.4200317576066304e-36,
            3.2860053096654426e-33,
            5.131492527056842e-30,
            5.407846767115305e-27,
            3.8460089575354264e-24,
            1.845871423935853e-21,
            5.978577345449134e-19,
            1.306771143748197e-16,
            1.9275541060206384e-14,
            1.918753612115293e-12,
            1.2889560779078238e-10,
            5.84339606391359e-09,
            1.7877502845480244e-07,
            3.6913135098410892e-06,
            5.1445032016011444e-05,
            0.0004841379073895149,
            0.003080461008637732,
            0.013307678445496216,
            0.03957531793841262,
            0.08466937328105158,
            0.14675771683758249,
            0.24926620154631413,
            0.44153801085765626,
            0.7216375338671772,
            1.0060131524728586,
            1.2386023790358083,
            1.4824879709192376,
            1.825250530818892,
            2.2046089695106463,
            2.4667508863257437,
            2.628389037026669,
            2.89202959741941,
            3.38118131853665,
            4.011948828869942,
            4.576183038459825,
            4.886420246597486,
            4.941690372155623,
            4.892691265894563,
            4.763036911577338,
            4.412043588021536,
            3.828372011106729,
            3.2222784314136383,
            2.7643547126779273,
            2.4169809287208603,
            2.10668592248882,
            1.862375633083761,
            1.6847754272448434,
            1.499688836359372,
            1.2858933609324503,
            1.0729745357345335,
            0.8424195987716797,
            0.56760463726729,
            0.3002881341642928,
            0.11786501829000968,
            0.03322384663978167,
            0.006594078915927596,
            0.0009096353302370711,
            8.644529034426065e-05,
            5.6249741705481816e-06,
            2.495598426151974e-07,
            7.527379168082176e-09,
            1.5404844909172244e-10,
            2.136038029445074e-12,
            2.004800506631476e-14,
            1.2727343450865894e-16,
            5.462430754473635e-19,
            1.584348427515252e-21,
            3.1046152950322365e-24,
            4.10924706793322e-27,
            3.673165188177091e-30,
            2.217096804119841e-33,
            9.035435166046457e-37,
            2.485977172806502e-40,
            4.61742031966858e-44,
            5.789380271166888e-48,
            4.899770959942861e-52
        ]
    },
    "7.000000 (GPa)": {
        "x": [
            2.3000000000000003,
            2.313,
            2.3260000000000005,
            2.3390000000000004,
            2.3520000000000003,
            2.365,
            2.378,
            2.3910000000000005,
            2.4040000000000004,
            2.4170000000000003,
            2.4300000000000006,
            2.4430000000000005,
            2.4560000000000004,
            2.4690000000000003,
            2.482,
            2.4950000000000006,
            2.5080000000000005,
            2.5210000000000004,
            2.5340000000000007,
            2.5470000000000006,
            2.5600000000000005,
            2.5730000000000004,
            2.5860000000000003,
            2.5990000000000006,
            2.6120000000000005,
            2.6250000000000004,
            2.638000000000001,
            2.6510000000000007,
            2.6640000000000006,
            2.6770000000000005,
            2.6900000000000004,
            2.7030000000000007,
            2.7160000000000006,
            2.7290000000000005,
            2.742000000000001,
            2.755000000000001,
            2.7680000000000007,
            2.7810000000000006,
            2.7940000000000005,
            2.807000000000001,
            2.8200000000000007,
            2.8330000000000006,
            2.846000000000001,
            2.859000000000001,
            2.8720000000000008,
            2.8850000000000007,
            2.8980000000000006,
            2.911000000000001,
            2.924000000000001,
            2.9370000000000007,
            2.950000000000001,
            2.963000000000001,
            2.976000000000001,
            2.9890000000000008,
            3.0020000000000007,
            3.015000000000001,
            3.028000000000001,
            3.041000000000001,
            3.054000000000001,
            3.067000000000001,
            3.080000000000001,
            3.093000000000001,
            3.1060000000000008,
            3.119000000000001,
            3.132000000000001,
            3.145000000000001,
            3.1580000000000013,
            3.171000000000001,
            3.184000000000001,
            3.197000000000001,
            3.210000000000001,
            3.223000000000001,
            3.236000000000001,
            3.249000000000001,
            3.2620000000000013,
            3.2750000000000012,
            3.288000000000001,
            3.301000000000001,
            3.314000000000001,
            3.3270000000000013,
            3.340000000000001,
            3.353000000000001,
            3.3660000000000014,
            3.3790000000000013,
            3.3920000000000012,
            3.405000000000001,
            3.418000000000001,
            3.4310000000000014,
            3.4440000000000013,
            3.457000000000001,
            3.4700000000000015,
            3.4830000000000014,
            3.4960000000000013,
            3.5090000000000012,
            3.522000000000001,
            3.5350000000000015,
            3.5480000000000014,
            3.5610000000000013,
            3.5740000000000016,
            3.5870000000000015,
            3.6000000000000014
        ],
        "y": [
            4.011336471932385e-173,
            7.394966776818912e-165,
            8.518392463246649e-157,
            6.1313157951071945e-149,
            2.7575588177650614e-141,
            7.749461208888283e-134,
            1.3608009017094838e-126,
            1.4931208822672692e-119,
            1.0237027657988184e-112,
            4.385639182202968e-106,
            1.1740162164684121e-99,
            1.963813080063115e-93,
            2.052648295356633e-87,
            1.340669794128019e-81,
            5.471771184334592e-76,
            1.3955346217324205e-70,
            2.2241806592881915e-65,
            2.2152850795358496e-60,
            1.3789130693386991e-55,
            5.364324659006575e-51,
            1.30435196168618e-46,
            1.9825162941665662e-42,
            1.8838007448204987e-38,
            1.1192349700279644e-34,
            4.158833471521546e-31,
            9.667489504096824e-28,
            1.4064320642366524e-24,
            1.2811942005097629e-21,
            7.3131860953631835e-19,
            2.6181703242488084e-16,
            5.886027385138515e-14,
            8.322952998587389e-12,
            7.417600489904693e-10,
            4.177531140409311e-08,
            1.4916010947575985e-06,
            3.3895604770198384e-05,
            0.0004924090556882531,
            0.004595691602200117,
            0.027708983681890918,
            0.10870708604107567,
            0.2813890169829019,
            0.5000290935048037,
            0.6860646425202932,
            0.9109539663156334,
            1.3172650459435562,
            1.8772430956544892,
            2.5451819957384725,
            3.358452231331007,
            4.121806446476602,
            4.56261222584166,
            4.777351012907716,
            4.936753919240196,
            4.989252348765077,
            4.907414413263602,
            4.693564020817978,
            4.365495611356373,
            4.071667213416929,
            3.8483524696696403,
            3.5540085018538297,
            3.2033830423393796,
            2.86802651868867,
            2.4247169859599107,
            1.8491200570934212,
            1.3740688386966573,
            1.1459062866984113,
            1.0230397050677713,
            0.8259187944071323,
            0.5866398832282965,
            0.4186074163434491,
            0.3230057153636213,
            0.2329815370159803,
            0.1316162082163657,
            0.052673977816852124,
            0.01417956075237155,
            0.0024931058843917727,
            0.0002813218846523611,
            2.0158142658931193e-05,
            9.113970549355441e-07,
            2.5900140030173797e-08,
            4.6155552703948367e-10,
            5.150650999334134e-12,
            3.596220649590057e-14,
            1.5701888182684223e-16,
            4.2859025491340683e-19,
            7.311973544182487e-22,
            7.796117860081699e-25,
            5.194490598754e-28,
            2.1627665873245198e-31,
            5.626872831551369e-35,
            9.147625996926498e-39,
            9.292431028269668e-43,
            5.898307089997088e-47,
            2.339380921994325e-51,
            5.797611240888412e-56,
            8.977827214422229e-61,
            8.686944567272595e-66,
            5.252140060787931e-71,
            1.984169910452847e-76,
            4.6837602012769476e-82,
            6.908497883302297e-88,
            6.367159960278383e-94
        ]
    },
    "7.500000 (GPa)": {
        "x": [
            2.2,
            2.2140000000000004,
            2.228,
            2.242,
            2.2560000000000002,
            2.2700000000000005,
            2.2840000000000003,
            2.298,
            2.3120000000000003,
            2.3260000000000005,
            2.3400000000000003,
            2.354,
            2.3680000000000003,
            2.3820000000000006,
            2.3960000000000004,
            2.41,
            2.4240000000000004,
            2.4380000000000006,
            2.4520000000000004,
            2.466,
            2.4800000000000004,
            2.4940000000000007,
            2.5080000000000005,
            2.5220000000000002,
            2.5360000000000005,
            2.5500000000000007,
            2.5640000000000005,
            2.5780000000000003,
            2.5920000000000005,
            2.6060000000000008,
            2.6200000000000006,
            2.6340000000000003,
            2.6480000000000006,
            2.662000000000001,
            2.6760000000000006,
            2.6900000000000004,
            2.7040000000000006,
            2.718000000000001,
            2.7320000000000007,
            2.7460000000000004,
            2.7600000000000007,
            2.774000000000001,
            2.7880000000000007,
            2.8020000000000005,
            2.8160000000000007,
            2.830000000000001,
            2.8440000000000007,
            2.8580000000000005,
            2.8720000000000008,
            2.886000000000001,
            2.900000000000001,
            2.9140000000000006,
            2.928000000000001,
            2.942000000000001,
            2.956000000000001,
            2.9700000000000006,
            2.984000000000001,
            2.998000000000001,
            3.012000000000001,
            3.0260000000000007,
            3.040000000000001,
            3.054000000000001,
            3.068000000000001,
            3.0820000000000007,
            3.096000000000001,
            3.110000000000001,
            3.124000000000001,
            3.138000000000001,
            3.152000000000001,
            3.1660000000000013,
            3.180000000000001,
            3.194000000000001,
            3.208000000000001,
            3.2220000000000013,
            3.236000000000001,
            3.250000000000001,
            3.264000000000001,
            3.2780000000000014,
            3.292000000000001,
            3.306000000000001,
            3.320000000000001,
            3.3340000000000014,
            3.348000000000001,
            3.362000000000001,
            3.3760000000000012,
            3.3900000000000015,
            3.4040000000000012,
            3.418000000000001,
            3.4320000000000013,
            3.4460000000000015,
            3.4600000000000013,
            3.474000000000001,
            3.4880000000000013,
            3.5020000000000016,
            3.5160000000000013,
            3.530000000000001,
            3.5440000000000014,
            3.5580000000000016,
            3.5720000000000014,
            3.586000000000001,
            3.6000000000000014
        ],
        "y": [
            5.558371889640149e-156,
            1.9694236873945653e-148,
            4.5116563840387357e-141,
            6.682487818733682e-134,
            6.399494021880016e-127,
            3.962400788339119e-120,
            1.586267647740393e-113,
            4.105819319900423e-107,
            6.871135339645696e-101,
            7.434683302815818e-95,
            5.201178347066896e-89,
            2.3525903972775496e-83,
            6.880122895781914e-78,
            1.3009223454651481e-72,
            1.5904200891646828e-67,
            1.25712259967798e-62,
            6.424638808000798e-58,
            2.122878317523875e-53,
            4.535308016595348e-49,
            6.26460619580665e-45,
            5.594819314221048e-41,
            3.230603483303204e-37,
            1.2061089780445903e-33,
            2.9113521867952558e-30,
            4.543685278714822e-27,
            4.5848701522404e-24,
            2.991239180828351e-21,
            1.2617710035954955e-18,
            3.4412422514244204e-16,
            6.068135249375487e-14,
            6.9183186169996084e-12,
            5.099776790858747e-10,
            2.430564099109356e-08,
            7.489766721879586e-07,
            1.4922266970372935e-05,
            0.00019222356304506114,
            0.0016009720841113088,
            0.008621173813188627,
            0.03001627651967949,
            0.06757452637505101,
            0.09844598429187597,
            0.09378923859594654,
            0.06644520495951847,
            0.07819286930604802,
            0.2192023017676282,
            0.5742631244008595,
            1.1200016870840346,
            1.6756343357426269,
            2.0845336224237756,
            2.4055543652776166,
            2.798145649402065,
            3.2977354381101076,
            3.830741707644877,
            4.312392343010075,
            4.587242262309722,
            4.445451707142911,
            3.9229831719090344,
            3.423628292532517,
            3.2902679889811903,
            3.4825548413006873,
            3.7445144454718697,
            3.828834973196523,
            3.627188761197477,
            3.1956337454856465,
            2.651944812147607,
            2.0933215016073867,
            1.5967110077004147,
            1.2161618001351595,
            0.9667676372790709,
            0.8195463183198216,
            0.6972050817822772,
            0.5298931358312825,
            0.32670867761845057,
            0.1529253337728848,
            0.05168684436138252,
            0.012146469508569343,
            0.0019337213931300279,
            0.00020512636888188587,
            1.4352399149680016e-05,
            6.582757842433423e-07,
            1.9714637324983978e-08,
            3.845716909201298e-10,
            4.877924394250277e-12,
            4.018259215051069e-14,
            2.1478193840747618e-16,
            7.444177729159965e-19,
            1.6720932769435427e-21,
            2.432995345233895e-24,
            2.2924872324205937e-27,
            1.3984063323510768e-30,
            5.521017792677255e-34,
            1.4105259140880485e-37,
            2.3315837625020463e-41,
            2.4932924122044422e-45,
            1.724654083836162e-49,
            7.716139410180874e-54,
            2.2327337462147852e-58,
            4.178185821787768e-63,
            5.056293084219198e-68,
            3.9568891948019924e-73,
            2.0023465964590174e-78
        ]
    },
    "8.000000 (GPa)": {
        "x": [
            2.3000000000000003,
            2.313,
            2.3260000000000005,
            2.3390000000000004,
            2.3520000000000003,
            2.365,
            2.378,
            2.3910000000000005,
            2.4040000000000004,
            2.4170000000000003,
            2.4300000000000006,
            2.4430000000000005,
            2.4560000000000004,
            2.4690000000000003,
            2.482,
            2.4950000000000006,
            2.5080000000000005,
            2.5210000000000004,
            2.5340000000000007,
            2.5470000000000006,
            2.5600000000000005,
            2.5730000000000004,
            2.5860000000000003,
            2.5990000000000006,
            2.6120000000000005,
            2.6250000000000004,
            2.638000000000001,
            2.6510000000000007,
            2.6640000000000006,
            2.6770000000000005,
            2.6900000000000004,
            2.7030000000000007,
            2.7160000000000006,
            2.7290000000000005,
            2.742000000000001,
            2.755000000000001,
            2.7680000000000007,
            2.7810000000000006,
            2.7940000000000005,
            2.807000000000001,
            2.8200000000000007,
            2.8330000000000006,
            2.846000000000001,
            2.859000000000001,
            2.8720000000000008,
            2.8850000000000007,
            2.8980000000000006,
            2.911000000000001,
            2.924000000000001,
            2.9370000000000007,
            2.950000000000001,
            2.963000000000001,
            2.976000000000001,
            2.9890000000000008,
            3.0020000000000007,
            3.015000000000001,
            3.028000000000001,
            3.041000000000001,
            3.054000000000001,
            3.067000000000001,
            3.080000000000001,
            3.093000000000001,
            3.1060000000000008,
            3.119000000000001,
            3.132000000000001,
            3.145000000000001,
            3.1580000000000013,
            3.171000000000001,
            3.184000000000001,
            3.197000000000001,
            3.210000000000001,
            3.223000000000001,
            3.236000000000001,
            3.249000000000001,
            3.2620000000000013,
            3.2750000000000012,
            3.288000000000001,
            3.301000000000001,
            3.314000000000001,
            3.3270000000000013,
            3.340000000000001,
            3.353000000000001,
            3.3660000000000014,
            3.3790000000000013,
            3.3920000000000012,
            3.405000000000001,
            3.418000000000001,
            3.4310000000000014,
            3.4440000000000013,
            3.457000000000001,
            3.4700000000000015,
            3.4830000000000014,
            3.4960000000000013,
            3.5090000000000012,
            3.522000000000001,
            3.5350000000000015,
            3.5480000000000014,
            3.5610000000000013,
            3.5740000000000016,
            3.5870000000000015,
            3.6000000000000014
        ],
        "y": [
            5.3886165541876184e-132,
            1.670089212908414e-125,
            3.5331743440965946e-119,
            5.1022362259308695e-113,
            5.0296079038889993e-107,
            3.384501764007386e-101,
            1.554721103971328e-95,
            4.875494934942761e-90,
            1.043773141307161e-84,
            1.525558957444877e-79,
            1.5223109129494727e-74,
            1.0371633458893839e-69,
            4.824813195450784e-65,
            1.532589728350933e-60,
            3.324364228842316e-56,
            4.9244396599118444e-52,
            4.9819829157310744e-48,
            3.442551053708722e-44,
            1.624917436470999e-40,
            5.239624632038734e-37,
            1.1543523873108374e-33,
            1.7378203099575018e-30,
            1.7880010286346503e-27,
            1.2574977284092986e-24,
            6.046707716740892e-22,
            1.9884741613621368e-19,
            4.473589893176885e-17,
            6.888342214259938e-15,
            7.263425757257733e-13,
            5.24889529556895e-11,
            2.6022617994970384e-09,
            8.864095974753239e-08,
            2.0789389952284687e-06,
            3.367583222364103e-05,
            0.00037848436662262804,
            0.0029714822321713226,
            0.01646045259996822,
            0.06527539523352413,
            0.18907687851333269,
            0.41077108634958054,
            0.6927281314020484,
            0.9541322823713208,
            1.1709607145054688,
            1.4393931044799682,
            1.8722161393398533,
            2.442611383222671,
            2.9993132190273424,
            3.401885518385704,
            3.604324161829506,
            3.6741585942757835,
            3.7478238772534986,
            3.9133520618398365,
            4.135354671466984,
            4.287389472625079,
            4.240084747816889,
            3.991324946592665,
            3.736093715188954,
            3.6802089984990056,
            3.757457455197466,
            3.6796146449576246,
            3.2673968596802156,
            2.623275698488888,
            2.006371897828109,
            1.6030024214434784,
            1.399546263991022,
            1.23476786314974,
            0.9826975283196601,
            0.6668182248186626,
            0.38067441224822907,
            0.1803673085487531,
            0.07318369656939247,
            0.04133777015575698,
            0.0571001079008004,
            0.08604272445081138,
            0.09364014970835692,
            0.0699195778920353,
            0.0356494965067564,
            0.012406099600052489,
            0.002946636510153829,
            0.00047766741865737497,
            5.2848451094858596e-05,
            3.990676117642537e-06,
            2.0566873353681782e-07,
            7.234318723401232e-09,
            1.7367390784319164e-10,
            2.8456343022201264e-12,
            3.1822271097205124e-14,
            2.428794820748753e-16,
            1.2651967219585485e-18,
            4.4981388881899695e-21,
            1.0914786294154696e-23,
            1.807611875304151e-26,
            2.0431615533379712e-29,
            1.5761872232514968e-32,
            8.298898839485313e-36,
            2.9822270954097177e-39,
            7.314228532994385e-43,
            1.224345284085971e-46,
            1.3987718151108433e-50,
            1.0906801416051153e-54,
            5.8043756552737215e-59
        ]
    },
    "8.500000 (GPa)": {
        "x": [
            2.2,
            2.2140000000000004,
            2.228,
            2.242,
            2.2560000000000002,
            2.2700000000000005,
            2.2840000000000003,
            2.298,
            2.3120000000000003,
            2.3260000000000005,
            2.3400000000000003,
            2.354,
            2.3680000000000003,
            2.3820000000000006,
            2.3960000000000004,
            2.41,
            2.4240000000000004,
            2.4380000000000006,
            2.4520000000000004,
            2.466,
            2.4800000000000004,
            2.4940000000000007,
            2.5080000000000005,
            2.5220000000000002,
            2.5360000000000005,
            2.5500000000000007,
            2.5640000000000005,
            2.5780000000000003,
            2.5920000000000005,
            2.6060000000000008,
            2.6200000000000006,
            2.6340000000000003,
            2.6480000000000006,
            2.662000000000001,
            2.6760000000000006,
            2.6900000000000004,
            2.7040000000000006,
            2.718000000000001,
            2.7320000000000007,
            2.7460000000000004,
            2.7600000000000007,
            2.774000000000001,
            2.7880000000000007,
            2.8020000000000005,
            2.8160000000000007,
            2.830000000000001,
            2.8440000000000007,
            2.8580000000000005,
            2.8720000000000008,
            2.886000000000001,
            2.900000000000001,
            2.9140000000000006,
            2.928000000000001,
            2.942000000000001,
            2.956000000000001,
            2.9700000000000006,
            2.984000000000001,
            2.998000000000001,
            3.012000000000001,
            3.0260000000000007,
            3.040000000000001,
            3.054000000000001,
            3.068000000000001,
            3.0820000000000007,
            3.096000000000001,
            3.110000000000001,
            3.124000000000001,
            3.138000000000001,
            3.152000000000001,
            3.1660000000000013,
            3.180000000000001,
            3.194000000000001,
            3.208000000000001,
            3.2220000000000013,
            3.236000000000001,
            3.250000000000001,
            3.264000000000001,
            3.2780000000000014,
            3.292000000000001,
            3.306000000000001,
            3.320000000000001,
            3.3340000000000014,
            3.348000000000001,
            3.362000000000001,
            3.3760000000000012,
            3.3900000000000015,
            3.4040000000000012,
            3.418000000000001,
            3.4320000000000013,
            3.4460000000000015,
            3.4600000000000013,
            3.474000000000001,
            3.4880000000000013,
            3.5020000000000016,
            3.5160000000000013,
            3.530000000000001,
            3.5440000000000014,
            3.5580000000000016,
            3.5720000000000014,
            3.586000000000001,
            3.6000000000000014
        ],
        "y": [
            9.933542057497681e-108,
            2.5033486552811634e-102,
            4.55622177515245e-97,
            5.989061629552149e-92,
            5.685754597675508e-87,
            3.89851231965968e-82,
            1.930627815199388e-77,
            6.905514171412721e-73,
            1.7840301435127263e-68,
            3.3291263948173214e-64,
            4.4874162228057917e-60,
            4.369380338920007e-56,
            3.073437153548739e-52,
            1.5618464108361947e-48,
            5.734509245617035e-45,
            1.521386948586264e-41,
            2.916880418830176e-38,
            4.041970390741417e-35,
            4.0488816959401323e-32,
            2.9324475613172075e-29,
            1.53596195496987e-26,
            5.819772030396084e-24,
            1.5956878593889822e-21,
            3.167165096597837e-19,
            4.552645263784711e-17,
            4.741802172759757e-15,
            3.580574593526637e-13,
            1.961375757938952e-11,
            7.799374209729445e-10,
            2.2529913252200893e-08,
            4.731301916367816e-07,
            7.228470710013682e-06,
            8.040400674510122e-05,
            0.000651629076905863,
            0.003851137168127193,
            0.016618841600895946,
            0.052497454344156314,
            0.12211220695236286,
            0.21215774533242399,
            0.28478367398530824,
            0.317910239992366,
            0.3367300129629318,
            0.39482108834489466,
            0.5440531310157855,
            0.817921752370804,
            1.2146555472815905,
            1.6958270257784176,
            2.204980194480852,
            2.676592820631546,
            3.03045481587349,
            3.1921161168326933,
            3.155971912583459,
            3.009946820780633,
            2.873334029050104,
            2.848279328429264,
            3.0108605740570575,
            3.340417084130844,
            3.6780133834792355,
            3.855327503446856,
            3.819204563334442,
            3.5936250245525576,
            3.2253102549209056,
            2.808496525212721,
            2.4742408186640548,
            2.2922591368637293,
            2.2097635496915364,
            2.108035514571526,
            1.8903859449558522,
            1.5282855185572297,
            1.077154587440232,
            0.6476678441763869,
            0.3339976932664796,
            0.16382461132746554,
            0.1030944619327393,
            0.09091300721154326,
            0.07877723855509183,
            0.05337034806323159,
            0.026565060925204796,
            0.009584554531615734,
            0.0024993830888646114,
            0.00047078255231797846,
            6.404325892884963e-05,
            6.29184615981281e-06,
            4.46407166693961e-07,
            2.287345990656801e-08,
            8.46408529271718e-10,
            2.261911576070752e-11,
            4.3653455668187543e-13,
            6.084277942681074e-15,
            6.124164848238105e-17,
            4.451763760475557e-19,
            2.3370325298822062e-21,
            8.860226323765672e-24,
            2.4258965893814443e-26,
            4.796750865356816e-29,
            6.849666889430058e-32,
            7.063812303437436e-35,
            5.260854134177124e-38,
            2.8295722024581483e-41,
            1.0990886184190174e-44,
            3.0831315191036183e-48
        ]
    },
    "9.000000 (GPa)": {
        "x": [
            2.2,
            2.2140000000000004,
            2.228,
            2.242,
            2.2560000000000002,
            2.2700000000000005,
            2.2840000000000003,
            2.298,
            2.3120000000000003,
            2.3260000000000005,
            2.3400000000000003,
            2.354,
            2.3680000000000003,
            2.3820000000000006,
            2.3960000000000004,
            2.41,
            2.4240000000000004,
            2.4380000000000006,
            2.4520000000000004,
            2.466,
            2.4800000000000004,
            2.4940000000000007,
            2.5080000000000005,
            2.5220000000000002,
            2.5360000000000005,
            2.5500000000000007,
            2.5640000000000005,
            2.5780000000000003,
            2.5920000000000005,
            2.6060000000000008,
            2.6200000000000006,
            2.6340000000000003,
            2.6480000000000006,
            2.662000000000001,
            2.6760000000000006,
            2.6900000000000004,
            2.7040000000000006,
            2.718000000000001,
            2.7320000000000007,
            2.7460000000000004,
            2.7600000000000007,
            2.774000000000001,
            2.7880000000000007,
            2.8020000000000005,
            2.8160000000000007,
            2.830000000000001,
            2.8440000000000007,
            2.8580000000000005,
            2.8720000000000008,
            2.886000000000001,
            2.900000000000001,
            2.9140000000000006,
            2.928000000000001,
            2.942000000000001,
            2.956000000000001,
            2.9700000000000006,
            2.984000000000001,
            2.998000000000001,
            3.012000000000001,
            3.0260000000000007,
            3.040000000000001,
            3.054000000000001,
            3.068000000000001,
            3.0820000000000007,
            3.096000000000001,
            3.110000000000001,
            3.124000000000001,
            3.138000000000001,
            3.152000000000001,
            3.1660000000000013,
            3.180000000000001,
            3.194000000000001,
            3.208000000000001,
            3.2220000000000013,
            3.236000000000001,
            3.250000000000001,
            3.264000000000001,
            3.2780000000000014,
            3.292000000000001,
            3.306000000000001,
            3.320000000000001,
            3.3340000000000014,
            3.348000000000001,
            3.362000000000001,
            3.3760000000000012,
            3.3900000000000015,
            3.4040000000000012,
            3.418000000000001,
            3.4320000000000013,
            3.4460000000000015,
            3.4600000000000013,
            3.474000000000001,
            3.4880000000000013,
            3.5020000000000016,
            3.5160000000000013,
            3.530000000000001,
            3.5440000000000014,
            3.5580000000000016,
            3.5720000000000014,
            3.586000000000001,
            3.6000000000000014
        ],
        "y": [
            9.633936727578171e-110,
            1.943002848552587e-104,
            2.8826434350525607e-99,
            3.1459933371487065e-94,
            2.5256641169644164e-89,
            1.4915775870183045e-84,
            6.479926693657176e-80,
            2.0708557492199576e-75,
            4.8684041846915896e-71,
            8.419415266420057e-67,
            1.0711178221384189e-62,
            1.0024299725476619e-58,
            6.901345641470184e-55,
            3.4952471221714274e-51,
            1.3022302613903634e-47,
            3.5691505263834184e-44,
            7.196320679514226e-41,
            1.0673972463389304e-37,
            1.1646969394938881e-34,
            9.349156916630167e-32,
            5.520851178861302e-29,
            2.3983647327850875e-26,
            7.66481616568526e-24,
            1.8020535618389293e-21,
            3.116850014134756e-19,
            3.9659793903639203e-17,
            3.71259587888078e-15,
            2.5568657056159166e-13,
            1.2955632550911794e-11,
            4.830142077811841e-10,
            1.325148485774462e-08,
            2.675876675238222e-07,
            3.9786163601166165e-06,
            4.3587844188954595e-05,
            0.00035230592820388167,
            0.002105820191246659,
            0.00934965443208429,
            0.031096637215700128,
            0.0787469530158114,
            0.15658951379744165,
            0.25822578958227205,
            0.38209845950632376,
            0.545409233572307,
            0.7655282777873413,
            1.0297715012584583,
            1.3061290910425745,
            1.588408369193895,
            1.9018528122703409,
            2.249094430425118,
            2.5786631124274773,
            2.8269285922748333,
            2.974927208974443,
            3.052903554799851,
            3.1009675681089575,
            3.1423487214494936,
            3.1955335389773416,
            3.279063106133823,
            3.3783724962416803,
            3.437939643268607,
            3.422502237159379,
            3.3619541344440114,
            3.293695253034558,
            3.182372682521478,
            2.958294451020392,
            2.6247312115749293,
            2.254639097867678,
            1.9008486612408397,
            1.5853394802305831,
            1.3352564857400764,
            1.1493441495593508,
            0.9665735488489292,
            0.7365976313435298,
            0.49546679287037537,
            0.31831582364395394,
            0.22199021973726343,
            0.16237766601271258,
            0.1049790810601212,
            0.05334131089213549,
            0.020350650200971435,
            0.005745829576114928,
            0.0011953623432458024,
            0.00018300289195988245,
            2.0609174690792128e-05,
            1.707093354892229e-06,
            1.0399986392423521e-07,
            4.6599630325897885e-09,
            1.5356949459823426e-10,
            3.7222006790546326e-12,
            6.635395623635161e-14,
            8.69973503042218e-16,
            8.389138791858231e-18,
            5.949779602351841e-20,
            3.103534082491931e-22,
            1.1906505011077298e-24,
            3.359574036167509e-27,
            6.971982179048091e-30,
            1.0641441284968663e-32,
            1.1945842050847954e-35,
            9.86291319776644e-39,
            5.989158118182168e-42,
            2.6748440663715806e-45
        ]
    },
    "9.500000 (GPa)": {
        "x": [
            2.2,
            2.2140000000000004,
            2.228,
            2.242,
            2.2560000000000002,
            2.2700000000000005,
            2.2840000000000003,
            2.298,
            2.3120000000000003,
            2.3260000000000005,
            2.3400000000000003,
            2.354,
            2.3680000000000003,
            2.3820000000000006,
            2.3960000000000004,
            2.41,
            2.4240000000000004,
            2.4380000000000006,
            2.4520000000000004,
            2.466,
            2.4800000000000004,
            2.4940000000000007,
            2.5080000000000005,
            2.5220000000000002,
            2.5360000000000005,
            2.5500000000000007,
            2.5640000000000005,
            2.5780000000000003,
            2.5920000000000005,
            2.6060000000000008,
            2.6200000000000006,
            2.6340000000000003,
            2.6480000000000006,
            2.662000000000001,
            2.6760000000000006,
            2.6900000000000004,
            2.7040000000000006,
            2.718000000000001,
            2.7320000000000007,
            2.7460000000000004,
            2.7600000000000007,
            2.774000000000001,
            2.7880000000000007,
            2.8020000000000005,
            2.8160000000000007,
            2.830000000000001,
            2.8440000000000007,
            2.8580000000000005,
            2.8720000000000008,
            2.886000000000001,
            2.900000000000001,
            2.9140000000000006,
            2.928000000000001,
            2.942000000000001,
            2.956000000000001,
            2.9700000000000006,
            2.984000000000001,
            2.998000000000001,
            3.012000000000001,
            3.0260000000000007,
            3.040000000000001,
            3.054000000000001,
            3.068000000000001,
            3.0820000000000007,
            3.096000000000001,
            3.110000000000001,
            3.124000000000001,
            3.138000000000001,
            3.152000000000001,
            3.1660000000000013,
            3.180000000000001,
            3.194000000000001,
            3.208000000000001,
            3.2220000000000013,
            3.236000000000001,
            3.250000000000001,
            3.264000000000001,
            3.2780000000000014,
            3.292000000000001,
            3.306000000000001,
            3.320000000000001,
            3.3340000000000014,
            3.348000000000001,
            3.362000000000001,
            3.3760000000000012,
            3.3900000000000015,
            3.4040000000000012,
            3.418000000000001,
            3.4320000000000013,
            3.4460000000000015,
            3.4600000000000013,
            3.474000000000001,
            3.4880000000000013,
            3.5020000000000016,
            3.5160000000000013,
            3.530000000000001,
            3.5440000000000014,
            3.5580000000000016,
            3.5720000000000014,
            3.586000000000001,
            3.6000000000000014
        ],
        "y": [
            1.725858434004023e-84,
            2.0238181840131657e-80,
            1.874353792646843e-76,
            1.371063068375039e-72,
            7.921404920055971e-69,
            3.6149329527117043e-65,
            1.3030683401608844e-61,
            3.710395307939196e-58,
            8.34599207853071e-55,
            1.4830681617079173e-51,
            2.082054940009783e-48,
            2.3093832590778408e-45,
            2.023950796562629e-42,
            1.4016326636158883e-39,
            7.670651530394857e-37,
            3.317655309573211e-34,
            1.1341557684573602e-31,
            3.0648063752487666e-29,
            6.547486174347334e-27,
            1.1059783301504234e-24,
            1.4773613213935082e-22,
            1.5608910793004965e-20,
            1.3046507565418752e-18,
            8.628931381997017e-17,
            4.51736409620626e-15,
            1.872520529099193e-13,
            6.1483642932553885e-12,
            1.5999270444352656e-10,
            3.3015089677464666e-09,
            5.4065639844549873e-08,
            7.03279629592577e-07,
            7.274940633506743e-06,
            5.992964215976524e-05,
            0.0003938490687457211,
            0.002069424139202359,
            0.00871797298465856,
            0.029555394989819198,
            0.08106068015566363,
            0.1813695976697816,
            0.33586009087792246,
            0.5279631217486915,
            0.7336436053435265,
            0.9468738566667211,
            1.1747351961120696,
            1.4015466492782584,
            1.5842760843830803,
            1.7022854177943778,
            1.79011139810785,
            1.9043915517081595,
            2.0761545246937776,
            2.300532209743227,
            2.547649831383352,
            2.7708346031847277,
            2.917556482679075,
            2.9507079460191536,
            2.8750958076110154,
            2.7487021660027042,
            2.6528771650942273,
            2.6340207624602123,
            2.677841057069347,
            2.7473763758009446,
            2.8294500562828553,
            2.920648567879999,
            2.9754064077262634,
            2.907914897016079,
            2.673447313612629,
            2.331986147049195,
            2.0041552618909657,
            1.7657986863519817,
            1.5944089314678913,
            1.4091453569945311,
            1.1551116732980768,
            0.8532626796857498,
            0.5749396752274886,
            0.37587816629440945,
            0.25892663382767656,
            0.19023251033734362,
            0.136994667000156,
            0.08791273535098384,
            0.047469584885449265,
            0.020979794072107264,
            0.0074903903580306325,
            0.002145462480664034,
            0.0004909420173375173,
            8.949307359643113e-05,
            1.2968354005436796e-05,
            1.4914902890522518e-06,
            1.3597505302680005e-07,
            9.817178820918074e-09,
            5.608979816680734e-10,
            2.534583676463069e-11,
            9.054595459806717e-13,
            2.5564080275178483e-14,
            5.702739295634059e-16,
            1.0049602706706515e-17,
            1.3988335443893897e-19,
            1.5377642308809298e-21,
            1.3350151270807766e-23,
            9.15229480895902e-26,
            4.954527651213083e-28,
            2.11781880559587e-30
        ]
    },
    "10.000000 (GPa)": {
        "x": [
            2.2,
            2.2140000000000004,
            2.228,
            2.242,
            2.2560000000000002,
            2.2700000000000005,
            2.2840000000000003,
            2.298,
            2.3120000000000003,
            2.3260000000000005,
            2.3400000000000003,
            2.354,
            2.3680000000000003,
            2.3820000000000006,
            2.3960000000000004,
            2.41,
            2.4240000000000004,
            2.4380000000000006,
            2.4520000000000004,
            2.466,
            2.4800000000000004,
            2.4940000000000007,
            2.5080000000000005,
            2.5220000000000002,
            2.5360000000000005,
            2.5500000000000007,
            2.5640000000000005,
            2.5780000000000003,
            2.5920000000000005,
            2.6060000000000008,
            2.6200000000000006,
            2.6340000000000003,
            2.6480000000000006,
            2.662000000000001,
            2.6760000000000006,
            2.6900000000000004,
            2.7040000000000006,
            2.718000000000001,
            2.7320000000000007,
            2.7460000000000004,
            2.7600000000000007,
            2.774000000000001,
            2.7880000000000007,
            2.8020000000000005,
            2.8160000000000007,
            2.830000000000001,
            2.8440000000000007,
            2.8580000000000005,
            2.8720000000000008,
            2.886000000000001,
            2.900000000000001,
            2.9140000000000006,
            2.928000000000001,
            2.942000000000001,
            2.956000000000001,
            2.9700000000000006,
            2.984000000000001,
            2.998000000000001,
            3.012000000000001,
            3.0260000000000007,
            3.040000000000001,
            3.054000000000001,
            3.068000000000001,
            3.0820000000000007,
            3.096000000000001,
            3.110000000000001,
            3.124000000000001,
            3.138000000000001,
            3.152000000000001,
            3.1660000000000013,
            3.180000000000001,
            3.194000000000001,
            3.208000000000001,
            3.2220000000000013,
            3.236000000000001,
            3.250000000000001,
            3.264000000000001,
            3.2780000000000014,
            3.292000000000001,
            3.306000000000001,
            3.320000000000001,
            3.3340000000000014,
            3.348000000000001,
            3.362000000000001,
            3.3760000000000012,
            3.3900000000000015,
            3.4040000000000012,
            3.418000000000001,
            3.4320000000000013,
            3.4460000000000015,
            3.4600000000000013,
            3.474000000000001,
            3.4880000000000013,
            3.5020000000000016,
            3.5160000000000013,
            3.530000000000001,
            3.5440000000000014,
            3.5580000000000016,
            3.5720000000000014,
            3.586000000000001,
            3.6000000000000014
        ],
        "y": [
            5.371262185093965e-61,
            9.401912841524086e-58,
            1.33279639885434e-54,
            1.5300975558645165e-51,
            1.422597867865953e-48,
            1.071156449732107e-45,
            6.531777512006452e-43,
            3.2256525292667252e-40,
            1.2900647495510032e-37,
            4.1784303169623305e-35,
            1.096030288922154e-32,
            2.3283040699152273e-30,
            4.005572614005732e-28,
            5.580811188667573e-26,
            6.2970613678166164e-24,
            5.754220707329558e-22,
            4.2583691524095943e-20,
            2.5521645217944744e-18,
            1.2387487855818294e-16,
            4.86931835866798e-15,
            1.5501205000728648e-13,
            3.9964892879496095e-12,
            8.344762880034896e-11,
            1.4111804153383652e-09,
            1.9328751160899977e-08,
            2.1444323644499426e-07,
            1.9273903628699837e-06,
            1.40373620505158e-05,
            8.288137055824973e-05,
            0.000397046564129633,
            0.0015455958756046828,
            0.004902845988905327,
            0.012742024135619156,
            0.02741568302817789,
            0.04983018755849702,
            0.07939920870296012,
            0.11756414535415045,
            0.1724952729352035,
            0.25856876062747935,
            0.3880369509831618,
            0.5616176197516075,
            0.7682349368931426,
            0.9959420665690885,
            1.243079227496874,
            1.5146154777102063,
            1.8022057464750008,
            2.068895664589825,
            2.262709889587367,
            2.3538100907708945,
            2.3601655382972844,
            2.337063936750361,
            2.3415491387709526,
            2.3989687930112717,
            2.490414451274082,
            2.569275302417224,
            2.5991034344369264,
            2.582881626964584,
            2.5572391372836183,
            2.5597547366663385,
            2.601751115060609,
            2.6676344988436647,
            2.7317563027282894,
            2.767521756778907,
            2.742597013333026,
            2.6255077598584355,
            2.416009751702193,
            2.162109360258579,
            1.9279595547095871,
            1.7419258438970981,
            1.5817251092766214,
            1.4055433948068312,
            1.1918597860299585,
            0.954938486336428,
            0.7303808879444197,
            0.54693038240413,
            0.40854738277337405,
            0.29999519399783797,
            0.2066121632679715,
            0.1266430625395747,
            0.06643214727903426,
            0.029115778115862717,
            0.010518982516269529,
            0.0031095768505522577,
            0.0007491028029533427,
            0.00014672470819322158,
            2.3335679009523076e-05,
            3.011357397897013e-06,
            3.1516041712365924e-07,
            2.6742900596334867e-08,
            1.8395778422910259e-09,
            1.0256827828201586e-10,
            4.635130693861242e-12,
            1.6976325638233869e-13,
            5.0389854242705895e-15,
            1.212129061374075e-16,
            2.3629360008750406e-18,
            3.732886397446001e-20,
            4.778818505042223e-22,
            4.957617027452888e-24,
            4.167696552134775e-26,
            2.839121858727127e-28
        ]
    },
    "10.500000 (GPa)": {
        "x": [
            2.2,
            2.2140000000000004,
            2.228,
            2.242,
            2.2560000000000002,
            2.2700000000000005,
            2.2840000000000003,
            2.298,
            2.3120000000000003,
            2.3260000000000005,
            2.3400000000000003,
            2.354,
            2.3680000000000003,
            2.3820000000000006,
            2.3960000000000004,
            2.41,
            2.4240000000000004,
            2.4380000000000006,
            2.4520000000000004,
            2.466,
            2.4800000000000004,
            2.4940000000000007,
            2.5080000000000005,
            2.5220000000000002,
            2.5360000000000005,
            2.5500000000000007,
            2.5640000000000005,
            2.5780000000000003,
            2.5920000000000005,
            2.6060000000000008,
            2.6200000000000006,
            2.6340000000000003,
            2.6480000000000006,
            2.662000000000001,
            2.6760000000000006,
            2.6900000000000004,
            2.7040000000000006,
            2.718000000000001,
            2.7320000000000007,
            2.7460000000000004,
            2.7600000000000007,
            2.774000000000001,
            2.7880000000000007,
            2.8020000000000005,
            2.8160000000000007,
            2.830000000000001,
            2.8440000000000007,
            2.8580000000000005,
            2.8720000000000008,
            2.886000000000001,
            2.900000000000001,
            2.9140000000000006,
            2.928000000000001,
            2.942000000000001,
            2.956000000000001,
            2.9700000000000006,
            2.984000000000001,
            2.998000000000001,
            3.012000000000001,
            3.0260000000000007,
            3.040000000000001,
            3.054000000000001,
            3.068000000000001,
            3.0820000000000007,
            3.096000000000001,
            3.110000000000001,
            3.124000000000001,
            3.138000000000001,
            3.152000000000001,
            3.1660000000000013,
            3.180000000000001,
            3.194000000000001,
            3.208000000000001,
            3.2220000000000013,
            3.236000000000001,
            3.250000000000001,
            3.264000000000001,
            3.2780000000000014,
            3.292000000000001,
            3.306000000000001,
            3.320000000000001,
            3.3340000000000014,
            3.348000000000001,
            3.362000000000001,
            3.3760000000000012,
            3.3900000000000015,
            3.4040000000000012,
            3.418000000000001,
            3.4320000000000013,
            3.4460000000000015,
            3.4600000000000013,
            3.474000000000001,
            3.4880000000000013,
            3.5020000000000016,
            3.5160000000000013,
            3.530000000000001,
            3.5440000000000014,
            3.5580000000000016,
            3.5720000000000014,
            3.586000000000001,
            3.6000000000000014
        ],
        "y": [
            2.8489339823430113e-66,
            7.344110066738613e-63,
            1.529433119732316e-59,
            2.5731591463724797e-56,
            3.497507756356173e-53,
            3.8407709061912185e-50,
            3.407676798239316e-47,
            2.4428236655412527e-44,
            1.4149266372212008e-41,
            6.622151797791317e-39,
            2.5044023899677326e-36,
            7.653610385184703e-34,
            1.8901862131079772e-31,
            3.7725843368402504e-29,
            6.08542831646561e-27,
            7.933863114470322e-25,
            8.360751405780253e-23,
            7.121988860277024e-21,
            4.904380909006996e-19,
            2.7304211368969094e-17,
            1.2290751263002447e-15,
            4.473815694066747e-14,
            1.3169973541014285e-12,
            3.135932633601358e-11,
            6.040971735621757e-10,
            9.416925134314481e-09,
            1.1882450781756196e-07,
            1.2141427527393728e-06,
            1.0051497805777403e-05,
            6.746981003660633e-05,
            0.0003675992558614803,
            0.0016283873093360347,
            0.005881443935151038,
            0.017407617226021885,
            0.04261641765973485,
            0.08779632917574338,
            0.15677175058001105,
            0.2530897605927342,
            0.3850352374199822,
            0.5611085150757706,
            0.7718926126841545,
            0.9823182950104357,
            1.159290429615058,
            1.3113125634426956,
            1.486196620364482,
            1.7217555365194455,
            2.009622885701947,
            2.3114681784426825,
            2.5895659760480045,
            2.804140020961805,
            2.901283317802778,
            2.84171871818619,
            2.651557098363504,
            2.4262675218090597,
            2.2704717653348405,
            2.228262268999334,
            2.2630896384413495,
            2.3038291979818815,
            2.321075121729885,
            2.3580608783928945,
            2.473479191721417,
            2.6554129884611957,
            2.8078147589234943,
            2.8269828777614974,
            2.6861403541565068,
            2.4479170674681914,
            2.2040231862088344,
            2.0052581343646496,
            1.8388757680560779,
            1.6563345355682328,
            1.417303090990907,
            1.120127062040281,
            0.8045368622594111,
            0.5257725792061884,
            0.3197576120951224,
            0.1879336739093008,
            0.10938542475971588,
            0.061835423626710274,
            0.03217936890628267,
            0.01461664874697357,
            0.0055906825236213325,
            0.0017647435713233116,
            0.0004549225935423898,
            9.525804996809633e-05,
            1.6157694399241502e-05,
            2.216928616711464e-06,
            2.458636786504401e-07,
            2.2031081957668672e-08,
            1.5947206053573002e-09,
            9.323772953455516e-11,
            4.402817585671017e-12,
            1.6791418129797597e-13,
            5.171946713718157e-15,
            1.2865495589224736e-16,
            2.5846548292285717e-18,
            4.193541207336603e-20,
            5.494914531331185e-22,
            5.814900299404331e-24,
            4.969637515912431e-26,
            3.430110845503184e-28,
            1.912020487829385e-30
        ]
    },
    "11.000000 (GPa)": {
        "x": [
            2.2,
            2.2140000000000004,
            2.228,
            2.242,
            2.2560000000000002,
            2.2700000000000005,
            2.2840000000000003,
            2.298,
            2.3120000000000003,
            2.3260000000000005,
            2.3400000000000003,
            2.354,
            2.3680000000000003,
            2.3820000000000006,
            2.3960000000000004,
            2.41,
            2.4240000000000004,
            2.4380000000000006,
            2.4520000000000004,
            2.466,
            2.4800000000000004,
            2.4940000000000007,
            2.5080000000000005,
            2.5220000000000002,
            2.5360000000000005,
            2.5500000000000007,
            2.5640000000000005,
            2.5780000000000003,
            2.5920000000000005,
            2.6060000000000008,
            2.6200000000000006,
            2.6340000000000003,
            2.6480000000000006,
            2.662000000000001,
            2.6760000000000006,
            2.6900000000000004,
            2.7040000000000006,
            2.718000000000001,
            2.7320000000000007,
            2.7460000000000004,
            2.7600000000000007,
            2.774000000000001,
            2.7880000000000007,
            2.8020000000000005,
            2.8160000000000007,
            2.830000000000001,
            2.8440000000000007,
            2.8580000000000005,
            2.8720000000000008,
            2.886000000000001,
            2.900000000000001,
            2.9140000000000006,
            2.928000000000001,
            2.942000000000001,
            2.956000000000001,
            2.9700000000000006,
            2.984000000000001,
            2.998000000000001,
            3.012000000000001,
            3.0260000000000007,
            3.040000000000001,
            3.054000000000001,
            3.068000000000001,
            3.0820000000000007,
            3.096000000000001,
            3.110000000000001,
            3.124000000000001,
            3.138000000000001,
            3.152000000000001,
            3.1660000000000013,
            3.180000000000001,
            3.194000000000001,
            3.208000000000001,
            3.2220000000000013,
            3.236000000000001,
            3.250000000000001,
            3.264000000000001,
            3.2780000000000014,
            3.292000000000001,
            3.306000000000001,
            3.320000000000001,
            3.3340000000000014,
            3.348000000000001,
            3.362000000000001,
            3.3760000000000012,
            3.3900000000000015,
            3.4040000000000012,
            3.418000000000001,
            3.4320000000000013,
            3.4460000000000015,
            3.4600000000000013,
            3.474000000000001,
            3.4880000000000013,
            3.5020000000000016,
            3.5160000000000013,
            3.530000000000001,
            3.5440000000000014,
            3.5580000000000016,
            3.5720000000000014,
            3.586000000000001,
            3.6000000000000014
        ],
        "y": [
            5.025381766920065e-56,
            2.7789156794397827e-53,
            1.3055164570263156e-50,
            5.210740968645963e-48,
            1.7670030820530053e-45,
            5.091052322758834e-43,
            1.246302208711725e-40,
            2.592384513770344e-38,
            4.581969927142174e-36,
            6.881774132813234e-34,
            8.783446729568322e-32,
            9.527297111350576e-30,
            8.78297535667343e-28,
            6.881951905503523e-26,
            4.583685234145195e-24,
            2.5953228785745814e-22,
            1.24936025348318e-20,
            5.113954336218025e-19,
            1.7801648118466993e-17,
            5.270704421851046e-16,
            1.327590859993199e-14,
            2.8453923421976897e-13,
            5.190544694272776e-12,
            8.061302736000687e-11,
            1.0662744729871261e-09,
            1.2016541436387492e-08,
            1.1543619490399486e-07,
            9.457978530769943e-07,
            6.613556792192618e-06,
            3.949986882542836e-05,
            0.0002016961097399842,
            0.0008815742519891941,
            0.0033032417819591152,
            0.01063191147700744,
            0.02947519889705912,
            0.07065560089714984,
            0.14726508024433985,
            0.26907389138614835,
            0.4361734706504999,
            0.637959081331372,
            0.8606023761297857,
            1.0974184798365925,
            1.351547393463269,
            1.626898764841992,
            1.9155881962301389,
            2.1947139751015947,
            2.4370296247861374,
            2.626717490400105,
            2.765720076289935,
            2.864252108719508,
            2.924334504040949,
            2.9321527174016118,
            2.8663444062460304,
            2.714665531083587,
            2.4857947766900517,
            2.209383203266673,
            1.9268421422126052,
            1.6795139229650962,
            1.4994435245971165,
            1.4047990156392873,
            1.3994329846787428,
            1.474315614020333,
            1.6082644821154513,
            1.7682916961993798,
            1.9143504892218417,
            2.011993436670691,
            2.0465459572889517,
            2.02560975426274,
            1.9660565693019731,
            1.878252553427586,
            1.761972072145768,
            1.613458354328794,
            1.4327423352576396,
            1.2256118858909093,
            1.0028824132328142,
            0.7794011500007659,
            0.5717024094669528,
            0.3938603837811619,
            0.253769925339851,
            0.15214998127849966,
            0.08426423394075959,
            0.04266961563498181,
            0.019514408139724472,
            0.007957832252407693,
            0.0028597530080109643,
            0.000896790169577108,
            0.00024353343381554207,
            5.694602368954699e-05,
            1.1418986904636189e-05,
            1.9579186260402154e-06,
            2.864743100700784e-07,
            3.571813640134454e-08,
            3.791214805012028e-09,
            3.423403997630301e-10,
            2.6285801589444568e-11,
            1.7156265436883583e-12,
            9.516143119643357e-14,
            4.485016893637656e-15,
            1.795896657907234e-16,
            6.1090927265038174e-18,
            1.7653246025225857e-19
        ]
    },
    "11.500000 (GPa)": {
        "x": [
            2.1,
            2.115,
            2.13,
            2.145,
            2.16,
            2.1750000000000003,
            2.1900000000000004,
            2.205,
            2.22,
            2.2350000000000003,
            2.25,
            2.265,
            2.2800000000000002,
            2.2950000000000004,
            2.3100000000000005,
            2.325,
            2.3400000000000003,
            2.3550000000000004,
            2.37,
            2.3850000000000002,
            2.4000000000000004,
            2.4150000000000005,
            2.4300000000000006,
            2.4450000000000003,
            2.4600000000000004,
            2.4750000000000005,
            2.49,
            2.5050000000000003,
            2.5200000000000005,
            2.5350000000000006,
            2.5500000000000007,
            2.5650000000000004,
            2.5800000000000005,
            2.5950000000000006,
            2.6100000000000003,
            2.6250000000000004,
            2.6400000000000006,
            2.6550000000000007,
            2.670000000000001,
            2.6850000000000005,
            2.7000000000000006,
            2.7150000000000007,
            2.7300000000000004,
            2.7450000000000006,
            2.7600000000000007,
            2.775000000000001,
            2.790000000000001,
            2.8050000000000006,
            2.8200000000000007,
            2.835000000000001,
            2.8500000000000005,
            2.8650000000000007,
            2.880000000000001,
            2.895000000000001,
            2.910000000000001,
            2.9250000000000007,
            2.940000000000001,
            2.955000000000001,
            2.9700000000000006,
            2.9850000000000008,
            3.000000000000001,
            3.015000000000001,
            3.030000000000001,
            3.045000000000001,
            3.060000000000001,
            3.075000000000001,
            3.0900000000000007,
            3.105000000000001,
            3.120000000000001,
            3.135000000000001,
            3.1500000000000012,
            3.165000000000001,
            3.180000000000001,
            3.195000000000001,
            3.210000000000001,
            3.225000000000001,
            3.240000000000001,
            3.2550000000000012,
            3.2700000000000014,
            3.285000000000001,
            3.300000000000001,
            3.3150000000000013,
            3.330000000000001,
            3.345000000000001,
            3.360000000000001,
            3.3750000000000013,
            3.3900000000000015,
            3.405000000000001,
            3.4200000000000013,
            3.4350000000000014,
            3.450000000000001,
            3.465000000000001,
            3.4800000000000013,
            3.4950000000000014,
            3.5100000000000016,
            3.5250000000000012,
            3.5400000000000014,
            3.5550000000000015,
            3.570000000000001,
            3.5850000000000013,
            3.6000000000000014
        ],
        "y": [
            2.433539458390369e-44,
            6.21407294734727e-42,
            1.3491297979416405e-39,
            2.490408297683919e-37,
            3.908650218137963e-35,
            5.2158187720872134e-33,
            5.917763588379106e-31,
            5.708633507166467e-29,
            4.682158873980522e-27,
            3.26512312203252e-25,
            1.9359423103732177e-23,
            9.759435391701914e-22,
            4.1830822875340325e-20,
            1.5244302396493657e-18,
            4.72343708593361e-17,
            1.2443660329613628e-15,
            2.7872607119580067e-14,
            5.30819014454559e-13,
            8.59517616152195e-12,
            1.1833208742066721e-10,
            1.3851273412342228e-09,
            1.37853028302762e-08,
            1.1664935796095046e-07,
            8.392431934710388e-07,
            5.133726604048273e-06,
            2.6700357946578406e-05,
            0.00011807035880803774,
            0.0004439194670321468,
            0.0014190811011759138,
            0.003857009990838047,
            0.008913287271061266,
            0.017513801732306596,
            0.029263339101722484,
            0.04159541463241241,
            0.050378008495195165,
            0.05231945843640185,
            0.047762200606387764,
            0.041865728927230714,
            0.04376206260828121,
            0.06514925459880958,
            0.11962887696141133,
            0.2221579208249352,
            0.3864151178913282,
            0.6184527483658466,
            0.9085245323697152,
            1.2277391574442211,
            1.5362084137962495,
            1.8003506663102535,
            2.0063963501933206,
            2.1588980960761766,
            2.267578502450496,
            2.3360908916157612,
            2.3610602429891823,
            2.3386475220199374,
            2.2717617015051697,
            2.172607162688594,
            2.0575258859851275,
            1.936975447850995,
            1.8110971157988074,
            1.6781733683682682,
            1.5484189165856284,
            1.4481882596511029,
            1.4102061537036852,
            1.458405843328538,
            1.5960768223737012,
            1.8001079250084517,
            2.023711675049288,
            2.210757699263847,
            2.317755720952099,
            2.3303768284195527,
            2.263652118196052,
            2.148117183363614,
            2.0129552026246618,
            1.8739434206119023,
            1.7281436194737245,
            1.5573369637529333,
            1.3419727842678155,
            1.0795495888419318,
            0.7935542007314662,
            0.5241436963751301,
            0.30727493308898124,
            0.15849341208382633,
            0.07148391297008115,
            0.028065943951844922,
            0.009560852971759107,
            0.0028188549826658024,
            0.0007178754958894417,
            0.00015765857660660123,
            2.9817377243154886e-05,
            4.850236679965431e-06,
            6.778036891950097e-07,
            8.128966374459844e-08,
            8.358574689935472e-09,
            7.362076600829102e-10,
            5.549781177599337e-11,
            3.5778806808487745e-12,
            1.971279616835264e-13,
            9.276225631733041e-15,
            3.726084394029502e-16,
            1.2769612000412447e-17,
            3.732135313550655e-19
        ]
    },
    "12.000000 (GPa)": {
        "x": [
            2.2,
            2.2150000000000003,
            2.2300000000000004,
            2.245,
            2.2600000000000002,
            2.2750000000000004,
            2.29,
            2.305,
            2.3200000000000003,
            2.3350000000000004,
            2.3500000000000005,
            2.365,
            2.3800000000000003,
            2.3950000000000005,
            2.41,
            2.4250000000000003,
            2.4400000000000004,
            2.4550000000000005,
            2.4700000000000006,
            2.4850000000000003,
            2.5000000000000004,
            2.5150000000000006,
            2.5300000000000002,
            2.5450000000000004,
            2.5600000000000005,
            2.5750000000000006,
            2.5900000000000007,
            2.6050000000000004,
            2.6200000000000006,
            2.6350000000000007,
            2.6500000000000004,
            2.6650000000000005,
            2.6800000000000006,
            2.6950000000000007,
            2.710000000000001,
            2.7250000000000005,
            2.7400000000000007,
            2.755000000000001,
            2.7700000000000005,
            2.7850000000000006,
            2.8000000000000007,
            2.815000000000001,
            2.830000000000001,
            2.8450000000000006,
            2.8600000000000008,
            2.875000000000001,
            2.8900000000000006,
            2.9050000000000007,
            2.920000000000001,
            2.935000000000001,
            2.950000000000001,
            2.9650000000000007,
            2.980000000000001,
            2.995000000000001,
            3.0100000000000007,
            3.025000000000001,
            3.040000000000001,
            3.055000000000001,
            3.070000000000001,
            3.085000000000001,
            3.100000000000001,
            3.115000000000001,
            3.130000000000001,
            3.145000000000001,
            3.160000000000001,
            3.175000000000001,
            3.1900000000000013,
            3.205000000000001,
            3.220000000000001,
            3.235000000000001,
            3.250000000000001,
            3.265000000000001,
            3.280000000000001,
            3.2950000000000013,
            3.3100000000000014,
            3.325000000000001,
            3.340000000000001,
            3.3550000000000013,
            3.370000000000001,
            3.385000000000001,
            3.4000000000000012,
            3.4150000000000014,
            3.4300000000000015,
            3.445000000000001,
            3.4600000000000013,
            3.4750000000000014,
            3.490000000000001,
            3.5050000000000012,
            3.5200000000000014,
            3.5350000000000015,
            3.5500000000000016,
            3.5650000000000013,
            3.5800000000000014,
            3.5950000000000015,
            3.610000000000001,
            3.6250000000000013,
            3.6400000000000015,
            3.6550000000000016,
            3.6700000000000017,
            3.6850000000000014,
            3.7000000000000015
        ],
        "y": [
            5.499729814396249e-41,
            8.796730263802729e-39,
            1.2150772492583777e-36,
            1.449421700145977e-34,
            1.4931385615174186e-32,
            1.328394206231783e-30,
            1.0206652594001994e-28,
            6.772957517125493e-27,
            3.88170577234576e-25,
            1.9214471753505073e-23,
            8.215052512613308e-22,
            3.033789602042933e-20,
            9.677747986562704e-19,
            2.6668688193005532e-17,
            6.348888192260377e-16,
            1.3058689272436262e-14,
            2.3208858175825827e-13,
            3.5646658157636536e-12,
            4.732271909975163e-11,
            5.431298111623567e-10,
            5.3907433280388694e-09,
            4.628875758235834e-08,
            3.440450198895289e-07,
            2.215053884119819e-06,
            1.2365750867150957e-05,
            5.994250284016085e-05,
            0.00025280393442984276,
            0.0009301808298711013,
            0.0029974762663847183,
            0.008504279462371814,
            0.021392570763169826,
            0.04814187503131226,
            0.09796428662670789,
            0.18237534900874042,
            0.3141170317120892,
            0.5051279780742323,
            0.7628317974083841,
            1.084526294348153,
            1.451635411327198,
            1.8277943539648964,
            2.1646842235649255,
            2.4155421788132503,
            2.550163370898607,
            2.562642946914557,
            2.468139097926494,
            2.29351681147872,
            2.0698835038776577,
            1.8299440930369513,
            1.606584620630019,
            1.4284447788498384,
            1.3129076366905337,
            1.260961413661597,
            1.258032803788123,
            1.2815944754502517,
            1.3132289906550336,
            1.3505350514064645,
            1.412111667159179,
            1.5291236863139677,
            1.7236376601984469,
            1.9852535179023458,
            2.26366205800504,
            2.4867849211604622,
            2.5953759549622357,
            2.570688660105682,
            2.436106079986747,
            2.2342728083132033,
            1.9997836570252285,
            1.747444550690263,
            1.4799271703601589,
            1.2029537615134531,
            0.9334625096948997,
            0.6951108771458758,
            0.5064083400451772,
            0.3715838380726435,
            0.280729457022806,
            0.2177049685725075,
            0.1688640875051995,
            0.12702912301082342,
            0.09045727628632308,
            0.0599126909581124,
            0.036377541620535477,
            0.019980976990544245,
            0.009809832147983118,
            0.0042619791261791305,
            0.0016259233786741463,
            0.0005416120843206405,
            0.00015692328419658318,
            3.9442458243456316e-05,
            8.585644117941898e-06,
            1.6167030452778948e-06,
            2.631627162496394e-07,
            3.7013082285956584e-08,
            4.496711274059344e-09,
            4.718042488255162e-10,
            4.274679357421923e-11,
            3.344157375426407e-12,
            2.258863523631747e-13,
            1.31734566196995e-14,
            6.632957672337459e-16,
            2.883412879955586e-17,
            1.082168731655841e-18
        ]
    },
    "12.500000 (GPa)": {
        "x": [
            2.2,
            2.2140000000000004,
            2.228,
            2.242,
            2.2560000000000002,
            2.2700000000000005,
            2.2840000000000003,
            2.298,
            2.3120000000000003,
            2.3260000000000005,
            2.3400000000000003,
            2.354,
            2.3680000000000003,
            2.3820000000000006,
            2.3960000000000004,
            2.41,
            2.4240000000000004,
            2.4380000000000006,
            2.4520000000000004,
            2.466,
            2.4800000000000004,
            2.4940000000000007,
            2.5080000000000005,
            2.5220000000000002,
            2.5360000000000005,
            2.5500000000000007,
            2.5640000000000005,
            2.5780000000000003,
            2.5920000000000005,
            2.6060000000000008,
            2.6200000000000006,
            2.6340000000000003,
            2.6480000000000006,
            2.662000000000001,
            2.6760000000000006,
            2.6900000000000004,
            2.7040000000000006,
            2.718000000000001,
            2.7320000000000007,
            2.7460000000000004,
            2.7600000000000007,
            2.774000000000001,
            2.7880000000000007,
            2.8020000000000005,
            2.8160000000000007,
            2.830000000000001,
            2.8440000000000007,
            2.8580000000000005,
            2.8720000000000008,
            2.886000000000001,
            2.900000000000001,
            2.9140000000000006,
            2.928000000000001,
            2.942000000000001,
            2.956000000000001,
            2.9700000000000006,
            2.984000000000001,
            2.998000000000001,
            3.012000000000001,
            3.0260000000000007,
            3.040000000000001,
            3.054000000000001,
            3.068000000000001,
            3.0820000000000007,
            3.096000000000001,
            3.110000000000001,
            3.124000000000001,
            3.138000000000001,
            3.152000000000001,
            3.1660000000000013,
            3.180000000000001,
            3.194000000000001,
            3.208000000000001,
            3.2220000000000013,
            3.236000000000001,
            3.250000000000001,
            3.264000000000001,
            3.2780000000000014,
            3.292000000000001,
            3.306000000000001,
            3.320000000000001,
            3.3340000000000014,
            3.348000000000001,
            3.362000000000001,
            3.3760000000000012,
            3.3900000000000015,
            3.4040000000000012,
            3.418000000000001,
            3.4320000000000013,
            3.4460000000000015,
            3.4600000000000013,
            3.474000000000001,
            3.4880000000000013,
            3.5020000000000016,
            3.5160000000000013,
            3.530000000000001,
            3.5440000000000014,
            3.5580000000000016,
            3.5720000000000014,
            3.586000000000001,
            3.6000000000000014
        ],
        "y": [
            1.551381005586941e-36,
            1.199384768258269e-34,
            8.226465289281938e-33,
            5.0060354635199586e-31,
            2.702790776328087e-29,
            1.2947368799274442e-27,
            5.503193775492688e-26,
            2.0755198511774856e-24,
            6.945979728887962e-23,
            2.062774227890395e-21,
            5.436257049839773e-20,
            1.2714482047581426e-18,
            2.6391869111948173e-17,
            4.862272371299287e-16,
            7.95122312022295e-15,
            1.1542120692270586e-13,
            1.487408344619087e-12,
            1.7018022877024062e-11,
            1.728901908621457e-10,
            1.5598052776906011e-09,
            1.2499022324009561e-08,
            8.897485170680641e-08,
            5.627824997998755e-07,
            3.1638334198834146e-06,
            1.5813615207157176e-05,
            7.030294224417497e-05,
            0.00027814272335676337,
            0.0009799499884329801,
            0.0030772219042008867,
            0.008622443583422509,
            0.021591843064178506,
            0.0484238370285144,
            0.09755013762030933,
            0.1772626871394356,
            0.2922825661006859,
            0.44092956965258306,
            0.615337724276377,
            0.805394515703593,
            1.0038466870366833,
            1.2083801448084595,
            1.4186559108781278,
            1.6306359420123862,
            1.8329071523973341,
            2.007985957636427,
            2.1377534717299427,
            2.209603676764409,
            2.21995056965456,
            2.173725405747379,
            2.0811352181440803,
            1.9546891943765679,
            1.8087097085227641,
            1.6604383949155335,
            1.5294244234474048,
            1.4331109577360113,
            1.380560559893341,
            1.3688973487843639,
            1.3854406253976501,
            1.4142710570321129,
            1.4431370921779727,
            1.4672413110621647,
            1.489115848709007,
            1.5159822311731872,
            1.5566808607609308,
            1.6197499631918841,
            1.7127753854870766,
            1.8412260384732775,
            2.0044394650563557,
            2.1889703708418216,
            2.3638307922475255,
            2.4838013316198615,
            2.502911718229831,
            2.392725099063945,
            2.1553986326671257,
            1.823859046264054,
            1.4492103517781383,
            1.0828072180389252,
            0.7621915995997978,
            0.5059267772492116,
            0.3163134564523246,
            0.1855621063255204,
            0.10151317479353643,
            0.05139868207971468,
            0.023901239282467714,
            0.01013558592995965,
            0.003896066032238801,
            0.001350981544083067,
            0.00042099412210065224,
            0.00011755609215787554,
            2.93490624252294e-05,
            6.5401519111726205e-06,
            1.2991545263416154e-06,
            2.2981340264793224e-07,
            3.6173385541209435e-08,
            5.063281233262222e-09,
            6.299250122276032e-10,
            6.9628451832445e-11,
            6.835744623631029e-12,
            5.958982679713088e-13,
            4.6116051578815993e-14,
            3.16773374347676e-15,
            1.931069054317189e-16
        ]
    },
    "13.000000 (GPa)": {
        "x": [
            2.1,
            2.116,
            2.132,
            2.148,
            2.164,
            2.18,
            2.196,
            2.212,
            2.228,
            2.244,
            2.2600000000000002,
            2.2760000000000002,
            2.2920000000000003,
            2.3080000000000003,
            2.3240000000000003,
            2.3400000000000003,
            2.3560000000000003,
            2.3720000000000003,
            2.3880000000000003,
            2.4040000000000004,
            2.4200000000000004,
            2.4360000000000004,
            2.4520000000000004,
            2.4680000000000004,
            2.4840000000000004,
            2.5000000000000004,
            2.5160000000000005,
            2.5320000000000005,
            2.5480000000000005,
            2.5640000000000005,
            2.5800000000000005,
            2.5960000000000005,
            2.6120000000000005,
            2.6280000000000006,
            2.6440000000000006,
            2.6600000000000006,
            2.6760000000000006,
            2.6920000000000006,
            2.7080000000000006,
            2.7240000000000006,
            2.7400000000000007,
            2.7560000000000007,
            2.7720000000000007,
            2.7880000000000007,
            2.8040000000000007,
            2.8200000000000007,
            2.8360000000000007,
            2.8520000000000008,
            2.8680000000000008,
            2.884000000000001,
            2.900000000000001,
            2.916000000000001,
            2.932000000000001,
            2.948000000000001,
            2.964000000000001,
            2.980000000000001,
            2.996000000000001,
            3.012000000000001,
            3.028000000000001,
            3.044000000000001,
            3.060000000000001,
            3.076000000000001,
            3.092000000000001,
            3.108000000000001,
            3.124000000000001,
            3.140000000000001,
            3.156000000000001,
            3.172000000000001,
            3.188000000000001,
            3.204000000000001,
            3.220000000000001,
            3.236000000000001,
            3.252000000000001,
            3.268000000000001,
            3.284000000000001,
            3.300000000000001,
            3.316000000000001,
            3.332000000000001,
            3.348000000000001,
            3.364000000000001,
            3.3800000000000012,
            3.3960000000000012,
            3.4120000000000013,
            3.4280000000000013,
            3.4440000000000013,
            3.4600000000000013,
            3.4760000000000013,
            3.4920000000000013,
            3.5080000000000013,
            3.5240000000000014,
            3.5400000000000014,
            3.5560000000000014,
            3.5720000000000014,
            3.5880000000000014,
            3.6040000000000014,
            3.6200000000000014,
            3.6360000000000015,
            3.6520000000000015,
            3.6680000000000015,
            3.6840000000000015,
            3.7000000000000015
        ],
        "y": [
            2.477683956518713e-41,
            3.775677904257183e-39,
            4.982687665888159e-37,
            5.694454150340426e-35,
            5.635860897646555e-33,
            4.830456668187165e-31,
            3.5853860509014586e-29,
            2.3046423771384122e-27,
            1.2828951595811947e-25,
            6.184420085329197e-24,
            2.5818278735746217e-22,
            9.3341879560096e-21,
            2.922452669345606e-19,
            7.923941844554705e-18,
            1.8606288823042762e-16,
            3.7836053718637155e-15,
            6.663219603997129e-14,
            1.0162533459504555e-12,
            1.3423665721779619e-11,
            1.5357136351333514e-10,
            1.5217707050994606e-09,
            1.3062790963484159e-08,
            9.715103826478245e-08,
            6.261918313190017e-07,
            3.499574850906697e-06,
            1.6970431743718357e-05,
            7.149231514410028e-05,
            0.00026215048435094054,
            0.0008392773668668326,
            0.0023574497116488286,
            0.00585381275256859,
            0.012994586700941458,
            0.026191319908048964,
            0.04886089731735534,
            0.08605591597597975,
            0.1452958109697658,
            0.23669532479138872,
            0.3711789982262201,
            0.5564193801068098,
            0.7919862440440897,
            1.0668033749390244,
            1.3614533998717246,
            1.654242396537196,
            1.9260887366317876,
            2.160433906745699,
            2.3404006262673547,
            2.448551787034993,
            2.4703482058673316,
            2.397816774106367,
            2.2323136149693283,
            1.9888655691374542,
            1.700504364102024,
            1.4147210513342932,
            1.1783348006471481,
            1.0196591876759098,
            0.9417086491824439,
            0.9304183350004578,
            0.9692024307325836,
            1.0488985770058925,
            1.1690412757830038,
            1.3326647828083085,
            1.5381923545118292,
            1.771915528077156,
            2.005635833802507,
            2.203041056842411,
            2.332410122329782,
            2.3769917235738607,
            2.3359226689625716,
            2.2174007506437334,
            2.0321340843387583,
            1.7925034818999073,
            1.5158217959980047,
            1.2260849825269706,
            0.9501778045983995,
            0.7097033121703221,
            0.514310838082083,
            0.36185381655909005,
            0.24464415259278985,
            0.15587131045225253,
            0.0915365073859228,
            0.048603115059921966,
            0.023004718932263312,
            0.009614308168574856,
            0.0035262911066805884,
            0.0011306955969011307,
            0.00031618371480394416,
            7.698597454159668e-05,
            1.630428962276163e-05,
            3.0011705610383304e-06,
            4.798956298894684e-07,
            6.663403567024152e-08,
            8.031608097833312e-09,
            8.401482815065892e-10,
            7.625440800598914e-11,
            6.004152629192892e-12,
            4.100613254909814e-13,
            2.4288288308569206e-14,
            1.2475078245616523e-15,
            5.555723424192247e-17,
            2.1450935533972774e-18,
            7.179950227189778e-20
        ]
    },
    "13.500000 (GPa)": {
        "x": [
            2.1,
            2.116,
            2.132,
            2.148,
            2.164,
            2.18,
            2.196,
            2.212,
            2.228,
            2.244,
            2.2600000000000002,
            2.2760000000000002,
            2.2920000000000003,
            2.3080000000000003,
            2.3240000000000003,
            2.3400000000000003,
            2.3560000000000003,
            2.3720000000000003,
            2.3880000000000003,
            2.4040000000000004,
            2.4200000000000004,
            2.4360000000000004,
            2.4520000000000004,
            2.4680000000000004,
            2.4840000000000004,
            2.5000000000000004,
            2.5160000000000005,
            2.5320000000000005,
            2.5480000000000005,
            2.5640000000000005,
            2.5800000000000005,
            2.5960000000000005,
            2.6120000000000005,
            2.6280000000000006,
            2.6440000000000006,
            2.6600000000000006,
            2.6760000000000006,
            2.6920000000000006,
            2.7080000000000006,
            2.7240000000000006,
            2.7400000000000007,
            2.7560000000000007,
            2.7720000000000007,
            2.7880000000000007,
            2.8040000000000007,
            2.8200000000000007,
            2.8360000000000007,
            2.8520000000000008,
            2.8680000000000008,
            2.884000000000001,
            2.900000000000001,
            2.916000000000001,
            2.932000000000001,
            2.948000000000001,
            2.964000000000001,
            2.980000000000001,
            2.996000000000001,
            3.012000000000001,
            3.028000000000001,
            3.044000000000001,
            3.060000000000001,
            3.076000000000001,
            3.092000000000001,
            3.108000000000001,
            3.124000000000001,
            3.140000000000001,
            3.156000000000001,
            3.172000000000001,
            3.188000000000001,
            3.204000000000001,
            3.220000000000001,
            3.236000000000001,
            3.252000000000001,
            3.268000000000001,
            3.284000000000001,
            3.300000000000001,
            3.316000000000001,
            3.332000000000001,
            3.348000000000001,
            3.364000000000001,
            3.3800000000000012,
            3.3960000000000012,
            3.4120000000000013,
            3.4280000000000013,
            3.4440000000000013,
            3.4600000000000013,
            3.4760000000000013,
            3.4920000000000013,
            3.5080000000000013,
            3.5240000000000014,
            3.5400000000000014,
            3.5560000000000014,
            3.5720000000000014,
            3.5880000000000014,
            3.6040000000000014,
            3.6200000000000014,
            3.6360000000000015,
            3.6520000000000015,
            3.6680000000000015,
            3.6840000000000015,
            3.7000000000000015
        ],
        "y": [
            3.1582289901451207e-35,
            1.9985665213274544e-33,
            1.12872587923026e-31,
            5.6895549513356204e-30,
            2.559850195062396e-28,
            1.0280762307062279e-26,
            3.6858732268631205e-25,
            1.1797540456566818e-23,
            3.3714162877782495e-22,
            8.602789745280879e-21,
            1.960248606033626e-19,
            3.9890537013866005e-18,
            7.250383747346619e-17,
            1.1771561141680867e-15,
            1.7074319887195398e-14,
            2.2128344369068991e-13,
            2.562813445304204e-12,
            2.652905435656432e-11,
            2.454972294193092e-10,
            2.031355146437726e-09,
            1.5033056729764787e-08,
            9.953021278529324e-08,
            5.897295464807203e-07,
            3.128314374750198e-06,
            1.4863753809835204e-05,
            6.329206806757354e-05,
            0.00024169545977968974,
            0.0008284253436528317,
            0.002551337442529517,
            0.007069822745619166,
            0.017658538384920274,
            0.039851019849117576,
            0.08151606050831113,
            0.15177947959972393,
            0.2586985209141508,
            0.4065703408710619,
            0.5944301010803854,
            0.8167019969905043,
            1.065166219295948,
            1.329994795207407,
            1.59835906697424,
            1.85178033495646,
            2.065466284978166,
            2.212087442286609,
            2.2693533473846705,
            2.2280870191208955,
            2.0971216944971895,
            1.9026774386302197,
            1.6816256666361213,
            1.4701808090808213,
            1.2923015269904368,
            1.153754226808982,
            1.0456740796306683,
            0.9556115274288465,
            0.878794254542901,
            0.8224131724785729,
            0.8012041698525025,
            0.8285632099670615,
            0.9091520757434642,
            1.036303650161009,
            1.1941151825152183,
            1.3626807632229345,
            1.5248299248804158,
            1.672058573904166,
            1.8062316161140461,
            1.9345163856942076,
            2.059107755016103,
            2.1681061272617965,
            2.23484767783918,
            2.227993975940512,
            2.12692702449062,
            1.9327540350434729,
            1.6683296728088195,
            1.368577625753175,
            1.0682545912182098,
            0.7937950115849803,
            0.560993227086708,
            0.37628410797387085,
            0.2389753444173435,
            0.1434225094300245,
            0.08121654503166931,
            0.04331809801095629,
            0.021698445914291594,
            0.01016050399193859,
            0.004420121103617882,
            0.0017738268648892746,
            0.0006520470442306046,
            0.0002181616135556835,
            6.608665802860985e-05,
            1.8050117247310427e-05,
            4.431112516238764e-06,
            9.7545817050687e-07,
            1.9223955489329302e-07,
            3.3876399285837286e-08,
            5.333405701563425e-09,
            7.497300988664893e-10,
            9.406207893701102e-11,
            1.052940217069478e-11,
            1.051430399198351e-12,
            9.364399035212058e-14,
            7.437990199748128e-15
        ]
    },
    "14.000000 (GPa)": {
        "x": [
            2.1,
            2.116,
            2.132,
            2.148,
            2.164,
            2.18,
            2.196,
            2.212,
            2.228,
            2.244,
            2.2600000000000002,
            2.2760000000000002,
            2.2920000000000003,
            2.3080000000000003,
            2.3240000000000003,
            2.3400000000000003,
            2.3560000000000003,
            2.3720000000000003,
            2.3880000000000003,
            2.4040000000000004,
            2.4200000000000004,
            2.4360000000000004,
            2.4520000000000004,
            2.4680000000000004,
            2.4840000000000004,
            2.5000000000000004,
            2.5160000000000005,
            2.5320000000000005,
            2.5480000000000005,
            2.5640000000000005,
            2.5800000000000005,
            2.5960000000000005,
            2.6120000000000005,
            2.6280000000000006,
            2.6440000000000006,
            2.6600000000000006,
            2.6760000000000006,
            2.6920000000000006,
            2.7080000000000006,
            2.7240000000000006,
            2.7400000000000007,
            2.7560000000000007,
            2.7720000000000007,
            2.7880000000000007,
            2.8040000000000007,
            2.8200000000000007,
            2.8360000000000007,
            2.8520000000000008,
            2.8680000000000008,
            2.884000000000001,
            2.900000000000001,
            2.916000000000001,
            2.932000000000001,
            2.948000000000001,
            2.964000000000001,
            2.980000000000001,
            2.996000000000001,
            3.012000000000001,
            3.028000000000001,
            3.044000000000001,
            3.060000000000001,
            3.076000000000001,
            3.092000000000001,
            3.108000000000001,
            3.124000000000001,
            3.140000000000001,
            3.156000000000001,
            3.172000000000001,
            3.188000000000001,
            3.204000000000001,
            3.220000000000001,
            3.236000000000001,
            3.252000000000001,
            3.268000000000001,
            3.284000000000001,
            3.300000000000001,
            3.316000000000001,
            3.332000000000001,
            3.348000000000001,
            3.364000000000001,
            3.3800000000000012,
            3.3960000000000012,
            3.4120000000000013,
            3.4280000000000013,
            3.4440000000000013,
            3.4600000000000013,
            3.4760000000000013,
            3.4920000000000013,
            3.5080000000000013,
            3.5240000000000014,
            3.5400000000000014,
            3.5560000000000014,
            3.5720000000000014,
            3.5880000000000014,
            3.6040000000000014,
            3.6200000000000014,
            3.6360000000000015,
            3.6520000000000015,
            3.6680000000000015,
            3.6840000000000015,
            3.7000000000000015
        ],
        "y": [
            2.85419004201798e-32,
            1.5591707459846418e-30,
            7.563373395693423e-29,
            3.2579850727830734e-27,
            1.2462213387638717e-25,
            4.233065904263006e-24,
            1.2768219242284346e-22,
            3.419979337954192e-21,
            8.134631007052956e-20,
            1.7182178160448196e-18,
            3.222933033445679e-17,
            5.368667950394458e-16,
            7.94213808603942e-15,
            1.0434772061073947e-13,
            1.2176713772742113e-12,
            1.2621677381058738e-11,
            1.1622464517718423e-10,
            9.50934920495868e-10,
            6.9148798792339376e-09,
            4.4704995114595555e-08,
            2.5709120556645896e-07,
            1.3161138438901682e-06,
            6.003722894510337e-06,
            2.443967563585529e-05,
            8.895902037855458e-05,
            0.0002903352177249193,
            0.0008527589759634519,
            0.0022648843671979695,
            0.005471772599497523,
            0.012107533880362458,
            0.02471826272129396,
            0.04689167167630641,
            0.08316920957686902,
            0.1386045764330629,
            0.21796180176658023,
            0.32486512516333016,
            0.46143996020669,
            0.6286009430682903,
            0.8261463443168318,
            1.0512902845931473,
            1.2954615719580533,
            1.5416433068700752,
            1.7656872472608374,
            1.9428664560503712,
            2.056641797732184,
            2.104031937563155,
            2.0938014796078805,
            2.038785982012933,
            1.9480159416695746,
            1.8243172093586337,
            1.6685870981147988,
            1.4865456686410121,
            1.2919761673823034,
            1.10380448283834,
            0.939752135989591,
            0.8118606513674644,
            0.726857480065415,
            0.6896754573150835,
            0.7059325910823636,
            0.7808339079063487,
            0.9156491220008414,
            1.1049385685093194,
            1.3365230505773786,
            1.5935305915914544,
            1.8564037202336097,
            2.1035832676464072,
            2.3115929286759367,
            2.4564288849455096,
            2.5172893056098706,
            2.4814354514320613,
            2.347568603434568,
            2.126102204491253,
            1.8370419306748382,
            1.5072034372843002,
            1.1672757792230923,
            0.8478171622959736,
            0.5738853117043806,
            0.36005886449881025,
            0.2084885030426111,
            0.1110689213340558,
            0.05431980203121046,
            0.02434972719141638,
            0.009991089096961257,
            0.0037469700103134385,
            0.0012820898921242418,
            0.0003993650454658269,
            0.00011295852698999237,
            2.893025602493615e-05,
            6.690155005236733e-06,
            1.3931161724647457e-06,
            2.605701475538543e-07,
            4.368165218432348e-08,
            6.550935465392977e-09,
            8.775417840087031e-10,
            1.0486910421892253e-10,
            1.116877568815961e-11,
            1.0592420717049341e-12,
            8.940130203108656e-14,
            6.711787576627007e-15,
            4.480353317129695e-16,
            2.658502813048664e-17
        ]
    },
    "14.500000 (GPa)": {
        "x": [
            2.1,
            2.116,
            2.132,
            2.148,
            2.164,
            2.18,
            2.196,
            2.212,
            2.228,
            2.244,
            2.2600000000000002,
            2.2760000000000002,
            2.2920000000000003,
            2.3080000000000003,
            2.3240000000000003,
            2.3400000000000003,
            2.3560000000000003,
            2.3720000000000003,
            2.3880000000000003,
            2.4040000000000004,
            2.4200000000000004,
            2.4360000000000004,
            2.4520000000000004,
            2.4680000000000004,
            2.4840000000000004,
            2.5000000000000004,
            2.5160000000000005,
            2.5320000000000005,
            2.5480000000000005,
            2.5640000000000005,
            2.5800000000000005,
            2.5960000000000005,
            2.6120000000000005,
            2.6280000000000006,
            2.6440000000000006,
            2.6600000000000006,
            2.6760000000000006,
            2.6920000000000006,
            2.7080000000000006,
            2.7240000000000006,
            2.7400000000000007,
            2.7560000000000007,
            2.7720000000000007,
            2.7880000000000007,
            2.8040000000000007,
            2.8200000000000007,
            2.8360000000000007,
            2.8520000000000008,
            2.8680000000000008,
            2.884000000000001,
            2.900000000000001,
            2.916000000000001,
            2.932000000000001,
            2.948000000000001,
            2.964000000000001,
            2.980000000000001,
            2.996000000000001,
            3.012000000000001,
            3.028000000000001,
            3.044000000000001,
            3.060000000000001,
            3.076000000000001,
            3.092000000000001,
            3.108000000000001,
            3.124000000000001,
            3.140000000000001,
            3.156000000000001,
            3.172000000000001,
            3.188000000000001,
            3.204000000000001,
            3.220000000000001,
            3.236000000000001,
            3.252000000000001,
            3.268000000000001,
            3.284000000000001,
            3.300000000000001,
            3.316000000000001,
            3.332000000000001,
            3.348000000000001,
            3.364000000000001,
            3.3800000000000012,
            3.3960000000000012,
            3.4120000000000013,
            3.4280000000000013,
            3.4440000000000013,
            3.4600000000000013,
            3.4760000000000013,
            3.4920000000000013,
            3.5080000000000013,
            3.5240000000000014,
            3.5400000000000014,
            3.5560000000000014,
            3.5720000000000014,
            3.5880000000000014,
            3.6040000000000014,
            3.6200000000000014,
            3.6360000000000015,
            3.6520000000000015,
            3.6680000000000015,
            3.6840000000000015,
            3.7000000000000015
        ],
        "y": [
            1.7243166782771607e-30,
            8.110021682746874e-29,
            3.39681040515752e-27,
            1.2669687965846342e-25,
            4.208302058968227e-24,
            1.24478796180397e-22,
            3.278933107786974e-21,
            7.691655012871433e-20,
            1.6067883877524872e-18,
            2.9891736125221506e-17,
            4.952216074244485e-16,
            7.306463040360035e-15,
            9.600154925349066e-14,
            1.1233592723729337e-12,
            1.1706764899710363e-11,
            1.086538199133019e-10,
            8.98174223700136e-10,
            6.613167924640228e-09,
            4.3374080142716615e-08,
            2.534428837818631e-07,
            1.3196088700011547e-06,
            6.124294903491942e-06,
            2.5346110316450972e-05,
            9.360845167217843e-05,
            0.0003088413275250401,
            0.0009117903629160877,
            0.0024149551345010517,
            0.00576086613960586,
            0.012451161569517272,
            0.024594285929598423,
            0.04492792826690745,
            0.07702622643020071,
            0.12585954189215848,
            0.19840012522609776,
            0.30325543781849784,
            0.44814378486837125,
            0.6351563016238813,
            0.8558726311152938,
            1.0898891425520363,
            1.3093961713046847,
            1.488951961997253,
            1.6157126313300574,
            1.6941657242390873,
            1.7422448056759448,
            1.7807944447798976,
            1.8221736609005301,
            1.863979672091522,
            1.8907910403742036,
            1.882565804881907,
            1.825066674285884,
            1.7168962696161905,
            1.5698660310796066,
            1.4034637116804773,
            1.2376458735661604,
            1.0885194042650896,
            0.9682946239326756,
            0.8869291457603152,
            0.8519326874020857,
            0.8658051565533749,
            0.924184923252793,
            1.0178593631504378,
            1.1381411995257231,
            1.2816050639315673,
            1.450208115094932,
            1.6460028929506492,
            1.8632157519014465,
            2.0823072181667235,
            2.270105978344304,
            2.3873232752145293,
            2.400793138752694,
            2.2949700650055553,
            2.077524209366511,
            1.7769874281591798,
            1.4341062730068797,
            1.0908252753701384,
            0.7809877966098069,
            0.5253163330388952,
            0.331020428143233,
            0.19465670534140883,
            0.10631969350822176,
            0.05365679098903506,
            0.024889722896288883,
            0.010559996764355805,
            0.004080103300051183,
            0.0014303786152818916,
            0.00045362848969837547,
            0.000129828848716685,
            3.3467766557156885e-05,
            7.75883335017249e-06,
            1.615611808389614e-06,
            3.018565243537432e-07,
            5.0560337798090175e-08,
            7.586491841767415e-09,
            1.0190830737179508e-09,
            1.224794150379341e-10,
            1.3163593290590741e-11,
            1.2645564831715345e-12,
            1.0853457349469777e-13,
            8.319457948381609e-15,
            5.693324445584449e-16,
            3.4773035261752015e-17
        ]
    },
    "15.000000 (GPa)": {
        "x": [
            2.1,
            2.116,
            2.132,
            2.148,
            2.164,
            2.18,
            2.196,
            2.212,
            2.228,
            2.244,
            2.2600000000000002,
            2.2760000000000002,
            2.2920000000000003,
            2.3080000000000003,
            2.3240000000000003,
            2.3400000000000003,
            2.3560000000000003,
            2.3720000000000003,
            2.3880000000000003,
            2.4040000000000004,
            2.4200000000000004,
            2.4360000000000004,
            2.4520000000000004,
            2.4680000000000004,
            2.4840000000000004,
            2.5000000000000004,
            2.5160000000000005,
            2.5320000000000005,
            2.5480000000000005,
            2.5640000000000005,
            2.5800000000000005,
            2.5960000000000005,
            2.6120000000000005,
            2.6280000000000006,
            2.6440000000000006,
            2.6600000000000006,
            2.6760000000000006,
            2.6920000000000006,
            2.7080000000000006,
            2.7240000000000006,
            2.7400000000000007,
            2.7560000000000007,
            2.7720000000000007,
            2.7880000000000007,
            2.8040000000000007,
            2.8200000000000007,
            2.8360000000000007,
            2.8520000000000008,
            2.8680000000000008,
            2.884000000000001,
            2.900000000000001,
            2.916000000000001,
            2.932000000000001,
            2.948000000000001,
            2.964000000000001,
            2.980000000000001,
            2.996000000000001,
            3.012000000000001,
            3.028000000000001,
            3.044000000000001,
            3.060000000000001,
            3.076000000000001,
            3.092000000000001,
            3.108000000000001,
            3.124000000000001,
            3.140000000000001,
            3.156000000000001,
            3.172000000000001,
            3.188000000000001,
            3.204000000000001,
            3.220000000000001,
            3.236000000000001,
            3.252000000000001,
            3.268000000000001,
            3.284000000000001,
            3.300000000000001,
            3.316000000000001,
            3.332000000000001,
            3.348000000000001,
            3.364000000000001,
            3.3800000000000012,
            3.3960000000000012,
            3.4120000000000013,
            3.4280000000000013,
            3.4440000000000013,
            3.4600000000000013,
            3.4760000000000013,
            3.4920000000000013,
            3.5080000000000013,
            3.5240000000000014,
            3.5400000000000014,
            3.5560000000000014,
            3.5720000000000014,
            3.5880000000000014,
            3.6040000000000014,
            3.6200000000000014,
            3.6360000000000015,
            3.6520000000000015,
            3.6680000000000015,
            3.6840000000000015,
            3.7000000000000015
        ],
        "y": [
            8.254140804376438e-33,
            3.896353743080427e-31,
            1.654615407188116e-29,
            6.3214970384928635e-28,
            2.173002053387611e-26,
            6.721278641345823e-25,
            1.8708138569087784e-23,
            4.686327579737154e-22,
            1.0565638312339176e-20,
            2.14416783584419e-19,
            3.917076774755862e-18,
            6.442399451221102e-17,
            9.540243869192744e-16,
            1.2721668907902578e-14,
            1.5277462591993362e-13,
            1.6524746919971893e-12,
            1.6101051125623193e-11,
            1.4134355164104348e-10,
            1.1180881746199035e-09,
            7.971547022500924e-09,
            5.123655766617151e-08,
            2.9697041105582535e-07,
            1.5527245895050835e-06,
            7.326735141096989e-06,
            3.121709236786154e-05,
            0.00012017869059861725,
            0.0004183820211371441,
            0.0013184801260207736,
            0.003765995491737921,
            0.009764930435421388,
            0.023028599156799504,
            0.04950733804167638,
            0.097287443176563,
            0.1753123804732567,
            0.29076219582877416,
            0.44573558726866636,
            0.6347076479304306,
            0.8444573285528115,
            1.0573612696913637,
            1.257282228980905,
            1.435461226811752,
            1.592930072295386,
            1.7370262509348375,
            1.8728283084071877,
            1.9942546238608996,
            2.0812097571749,
            2.1062425849506337,
            2.0478711228107853,
            1.9027091885498821,
            1.6890974258926343,
            1.4407089486983677,
            1.1947236938246728,
            0.9811236477242684,
            0.8172073474427448,
            0.7076768404896415,
            0.6483596687160519,
            0.631184621609768,
            0.6484952357125771,
            0.6955164908341218,
            0.7706957051214137,
            0.8745503950789079,
            1.008116811471325,
            1.171794723839326,
            1.364581230879782,
            1.5830657170322942,
            1.819676215886627,
            2.0604704012557913,
            2.283641793767537,
            2.460238983441971,
            2.558171205060091,
            2.549496468760713,
            2.4193829553032837,
            2.1734303424866988,
            1.8394222790156105,
            1.4613505942768623,
            1.087414927900771,
            0.7571760391340993,
            0.493399057582293,
            0.30107723029586914,
            0.17213865062338457,
            0.0921985704802073,
            0.046196960016750874,
            0.021595021205518566,
            0.009381130837128562,
            0.003769910756554721,
            0.001394834038719166,
            0.0004730241268165751,
            0.00014645112445109057,
            4.1257388298003677e-05,
            1.0547050403948074e-05,
            2.441421178429271e-06,
            5.10859944505345e-07,
            9.65022353454042e-08,
            1.6440203967442097e-08,
            2.523883436696522e-09,
            3.489462278633838e-10,
            4.342787749478761e-11,
            4.8633826381241035e-12,
            4.899383916704421e-13,
            4.438924859206914e-14,
            3.616330368526661e-15
        ]
    },
    "15.500000 (GPa)": {
        "x": [
            2.1,
            2.116,
            2.132,
            2.148,
            2.164,
            2.18,
            2.196,
            2.212,
            2.228,
            2.244,
            2.2600000000000002,
            2.2760000000000002,
            2.2920000000000003,
            2.3080000000000003,
            2.3240000000000003,
            2.3400000000000003,
            2.3560000000000003,
            2.3720000000000003,
            2.3880000000000003,
            2.4040000000000004,
            2.4200000000000004,
            2.4360000000000004,
            2.4520000000000004,
            2.4680000000000004,
            2.4840000000000004,
            2.5000000000000004,
            2.5160000000000005,
            2.5320000000000005,
            2.5480000000000005,
            2.5640000000000005,
            2.5800000000000005,
            2.5960000000000005,
            2.6120000000000005,
            2.6280000000000006,
            2.6440000000000006,
            2.6600000000000006,
            2.6760000000000006,
            2.6920000000000006,
            2.7080000000000006,
            2.7240000000000006,
            2.7400000000000007,
            2.7560000000000007,
            2.7720000000000007,
            2.7880000000000007,
            2.8040000000000007,
            2.8200000000000007,
            2.8360000000000007,
            2.8520000000000008,
            2.8680000000000008,
            2.884000000000001,
            2.900000000000001,
            2.916000000000001,
            2.932000000000001,
            2.948000000000001,
            2.964000000000001,
            2.980000000000001,
            2.996000000000001,
            3.012000000000001,
            3.028000000000001,
            3.044000000000001,
            3.060000000000001,
            3.076000000000001,
            3.092000000000001,
            3.108000000000001,
            3.124000000000001,
            3.140000000000001,
            3.156000000000001,
            3.172000000000001,
            3.188000000000001,
            3.204000000000001,
            3.220000000000001,
            3.236000000000001,
            3.252000000000001,
            3.268000000000001,
            3.284000000000001,
            3.300000000000001,
            3.316000000000001,
            3.332000000000001,
            3.348000000000001,
            3.364000000000001,
            3.3800000000000012,
            3.3960000000000012,
            3.4120000000000013,
            3.4280000000000013,
            3.4440000000000013,
            3.4600000000000013,
            3.4760000000000013,
            3.4920000000000013,
            3.5080000000000013,
            3.5240000000000014,
            3.5400000000000014,
            3.5560000000000014,
            3.5720000000000014,
            3.5880000000000014,
            3.6040000000000014,
            3.6200000000000014,
            3.6360000000000015,
            3.6520000000000015,
            3.6680000000000015,
            3.6840000000000015,
            3.7000000000000015
        ],
        "y": [
            2.206841473501822e-28,
            6.596941327844244e-27,
            1.788346237035929e-25,
            4.396800008556373e-24,
            9.804909725752307e-23,
            1.983472782081672e-21,
            3.640394466103741e-20,
            6.062971824786425e-19,
            9.164873010072055e-18,
            1.257696455721095e-16,
            1.5673164511840564e-15,
            1.77424271934944e-14,
            1.825209775963941e-13,
            1.7070676505326895e-12,
            1.4522831393898342e-11,
            1.1245298179682374e-10,
            7.930491125852246e-10,
            5.097572325837511e-09,
            2.988954668677343e-08,
            1.6001372521523224e-07,
            7.828753613613552e-07,
            3.5039693989169216e-06,
            1.4361703181632763e-05,
            5.396063563588522e-05,
            0.00018604367679131824,
            0.0005891820332633383,
            0.0017155350069768614,
            0.0045970590189475195,
            0.011347962458223773,
            0.02583312483062085,
            0.05429898414831293,
            0.1055377062759202,
            0.19003173386847041,
            0.31772416944660303,
            0.4946835367729954,
            0.7197526828302144,
            0.9827421618935118,
            1.265344811493453,
            1.544742643849571,
            1.7985342214552353,
            2.0089901827983723,
            2.1651120679761715,
            2.2621674292821323,
            2.2995825172692967,
            2.2787092742543336,
            2.201809109352429,
            2.072713290485633,
            1.898480456682647,
            1.6906857206499177,
            1.465249427253027,
            1.240708555239088,
            1.0356841803686994,
            0.8663806206748684,
            0.7445213358148189,
            0.6758778569059183,
            0.659670595020285,
            0.6891431983762691,
            0.7532103449278905,
            0.8386330978391897,
            0.9322431804682788,
            1.0231884093569772,
            1.1052684990306059,
            1.178820972305858,
            1.2509195043624395,
            1.3328088680874834,
            1.4347150286929504,
            1.5596753862434705,
            1.6989108344578936,
            1.831103280488393,
            1.9267643649473962,
            1.956864146197098,
            1.902649702045763,
            1.7624129770184678,
            1.5520580301503737,
            1.2994162726364824,
            1.0354069486877138,
            0.7862066974861839,
            0.5691217276723847,
            0.39231113642783044,
            0.25677806487639465,
            0.15888217271969857,
            0.09244243884768127,
            0.05029509607403549,
            0.025452974830124417,
            0.01192534194772614,
            0.005152254146447184,
            0.0020459892370686336,
            0.0007448209970937088,
            0.0002480499108324847,
            7.544841913006681e-05,
            2.093248179895003e-05,
            5.291812037017135e-06,
            1.2179989837570548e-06,
            2.5507375357358644e-07,
            4.857741777752116e-08,
            8.409498315453618e-09,
            1.3228915200743113e-09,
            1.8904938580206041e-10,
            2.453707941668391e-11,
            2.8919016780006728e-12,
            3.0944759370689354e-13
        ]
    },
    "16.000000 (GPa)": {
        "x": [
            2.1,
            2.116,
            2.132,
            2.148,
            2.164,
            2.18,
            2.196,
            2.212,
            2.228,
            2.244,
            2.2600000000000002,
            2.2760000000000002,
            2.2920000000000003,
            2.3080000000000003,
            2.3240000000000003,
            2.3400000000000003,
            2.3560000000000003,
            2.3720000000000003,
            2.3880000000000003,
            2.4040000000000004,
            2.4200000000000004,
            2.4360000000000004,
            2.4520000000000004,
            2.4680000000000004,
            2.4840000000000004,
            2.5000000000000004,
            2.5160000000000005,
            2.5320000000000005,
            2.5480000000000005,
            2.5640000000000005,
            2.5800000000000005,
            2.5960000000000005,
            2.6120000000000005,
            2.6280000000000006,
            2.6440000000000006,
            2.6600000000000006,
            2.6760000000000006,
            2.6920000000000006,
            2.7080000000000006,
            2.7240000000000006,
            2.7400000000000007,
            2.7560000000000007,
            2.7720000000000007,
            2.7880000000000007,
            2.8040000000000007,
            2.8200000000000007,
            2.8360000000000007,
            2.8520000000000008,
            2.8680000000000008,
            2.884000000000001,
            2.900000000000001,
            2.916000000000001,
            2.932000000000001,
            2.948000000000001,
            2.964000000000001,
            2.980000000000001,
            2.996000000000001,
            3.012000000000001,
            3.028000000000001,
            3.044000000000001,
            3.060000000000001,
            3.076000000000001,
            3.092000000000001,
            3.108000000000001,
            3.124000000000001,
            3.140000000000001,
            3.156000000000001,
            3.172000000000001,
            3.188000000000001,
            3.204000000000001,
            3.220000000000001,
            3.236000000000001,
            3.252000000000001,
            3.268000000000001,
            3.284000000000001,
            3.300000000000001,
            3.316000000000001,
            3.332000000000001,
            3.348000000000001,
            3.364000000000001,
            3.3800000000000012,
            3.3960000000000012,
            3.4120000000000013,
            3.4280000000000013,
            3.4440000000000013,
            3.4600000000000013,
            3.4760000000000013,
            3.4920000000000013,
            3.5080000000000013,
            3.5240000000000014,
            3.5400000000000014,
            3.5560000000000014,
            3.5720000000000014,
            3.5880000000000014,
            3.6040000000000014,
            3.6200000000000014,
            3.6360000000000015,
            3.6520000000000015,
            3.6680000000000015,
            3.6840000000000015,
            3.7000000000000015
        ],
        "y": [
            8.848062931984411e-26,
            2.0738246747191764e-24,
            4.434812908630663e-23,
            8.652847993766272e-22,
            1.5403684166925807e-20,
            2.50191981765028e-19,
            3.707722553632629e-18,
            5.0133539059321955e-17,
            6.184998451546385e-16,
            6.962167902145903e-15,
            7.150685209759144e-14,
            6.701238931037319e-13,
            5.730265423538634e-12,
            4.4711279669307475e-11,
            3.1834374346753076e-10,
            2.0683856366855507e-09,
            1.2264468798274078e-08,
            6.637183058209094e-08,
            3.278582986938612e-07,
            1.4785120506516303e-06,
            6.088307812121503e-06,
            2.2900130091203036e-05,
            7.871234126629642e-05,
            0.00024739329167082025,
            0.000711654598888965,
            0.0018760926599566473,
            0.004541023980375128,
            0.010118521688573148,
            0.0208327839393836,
            0.039830906092616865,
            0.07118042323946903,
            0.11983832229316017,
            0.19172671010828876,
            0.2938725901392045,
            0.43414475841735656,
            0.6197764576668788,
            0.8541419355955993,
            1.1323903059218026,
            1.437962434581345,
            1.7425538722496596,
            2.0109166346712413,
            2.209433341646974,
            2.315181531708105,
            2.3217234204365096,
            2.2394028548177354,
            2.090483216169739,
            1.901555564470303,
            1.6963720077160134,
            1.491575981688711,
            1.2962429857099895,
            1.1144244970657013,
            0.9487035373094189,
            0.8026546244877796,
            0.6811178573203056,
            0.5887304286098463,
            0.5281975822771525,
            0.4996654538681747,
            0.50152510735195,
            0.5319564796771808,
            0.5902613701052024,
            0.6774591808986546,
            0.7960533412084662,
            0.9488922184115544,
            1.1369660227296043,
            1.3564104171843365,
            1.595901397060104,
            1.836124721259383,
            2.0522385184607033,
            2.2185505143498467,
            2.313417275551232,
            2.32270737619809,
            2.241565026986496,
            2.0751360352505843,
            1.8385293526452051,
            1.5553501648696477,
            1.254066507526149,
            0.962644750872019,
            0.7032427043658306,
            0.4889724027273364,
            0.3236323717334071,
            0.20381439730118805,
            0.12197443570827551,
            0.06920532646426009,
            0.03710591126541194,
            0.018729602448979775,
            0.008864682085800981,
            0.003918968502733404,
            0.0016126012603051916,
            0.0006157306284350006,
            0.00021758057112334676,
            7.09990184608456e-05,
            2.135409808632826e-05,
            5.91060399978908e-06,
            1.503618656279173e-06,
            3.511731393386455e-07,
            7.522782947516005e-08,
            1.4769514410601426e-08,
            2.6557795728827067e-09,
            4.37125866180805e-10,
            6.582585815601051e-11,
            9.065252243421016e-12
        ]
    },
    "16.500000 (GPa)": {
        "x": [
            2.1,
            2.116,
            2.132,
            2.148,
            2.164,
            2.18,
            2.196,
            2.212,
            2.228,
            2.244,
            2.2600000000000002,
            2.2760000000000002,
            2.2920000000000003,
            2.3080000000000003,
            2.3240000000000003,
            2.3400000000000003,
            2.3560000000000003,
            2.3720000000000003,
            2.3880000000000003,
            2.4040000000000004,
            2.4200000000000004,
            2.4360000000000004,
            2.4520000000000004,
            2.4680000000000004,
            2.4840000000000004,
            2.5000000000000004,
            2.5160000000000005,
            2.5320000000000005,
            2.5480000000000005,
            2.5640000000000005,
            2.5800000000000005,
            2.5960000000000005,
            2.6120000000000005,
            2.6280000000000006,
            2.6440000000000006,
            2.6600000000000006,
            2.6760000000000006,
            2.6920000000000006,
            2.7080000000000006,
            2.7240000000000006,
            2.7400000000000007,
            2.7560000000000007,
            2.7720000000000007,
            2.7880000000000007,
            2.8040000000000007,
            2.8200000000000007,
            2.8360000000000007,
            2.8520000000000008,
            2.8680000000000008,
            2.884000000000001,
            2.900000000000001,
            2.916000000000001,
            2.932000000000001,
            2.948000000000001,
            2.964000000000001,
            2.980000000000001,
            2.996000000000001,
            3.012000000000001,
            3.028000000000001,
            3.044000000000001,
            3.060000000000001,
            3.076000000000001,
            3.092000000000001,
            3.108000000000001,
            3.124000000000001,
            3.140000000000001,
            3.156000000000001,
            3.172000000000001,
            3.188000000000001,
            3.204000000000001,
            3.220000000000001,
            3.236000000000001,
            3.252000000000001,
            3.268000000000001,
            3.284000000000001,
            3.300000000000001,
            3.316000000000001,
            3.332000000000001,
            3.348000000000001,
            3.364000000000001,
            3.3800000000000012,
            3.3960000000000012,
            3.4120000000000013,
            3.4280000000000013,
            3.4440000000000013,
            3.4600000000000013,
            3.4760000000000013,
            3.4920000000000013,
            3.5080000000000013,
            3.5240000000000014,
            3.5400000000000014,
            3.5560000000000014,
            3.5720000000000014,
            3.5880000000000014,
            3.6040000000000014,
            3.6200000000000014,
            3.6360000000000015,
            3.6520000000000015,
            3.6680000000000015,
            3.6840000000000015,
            3.7000000000000015
        ],
        "y": [
            1.2387650551721292e-23,
            2.3899000373372343e-22,
            4.208487383756978e-21,
            6.76464415901181e-20,
            9.925614501581858e-19,
            1.3295016129231482e-17,
            1.6258126793755934e-16,
            1.815266631328984e-15,
            1.850739426394959e-14,
            1.723225947283705e-13,
            1.4655524052995046e-12,
            1.1386981700128185e-11,
            8.08480413468892e-11,
            5.247027921420826e-10,
            3.113858524976383e-09,
            1.6905200113982655e-08,
            8.400696429465038e-08,
            3.8236101983745283e-07,
            1.595318979385525e-06,
            6.1074959943605125e-06,
            2.1479932822097966e-05,
            6.949728237211206e-05,
            0.00020719997108127903,
            0.0005703493693403602,
            0.0014527516081082224,
            0.003432732913032092,
            0.007545932617702812,
            0.015479517908639433,
            0.029732920239135627,
            0.05367052184311223,
            0.09140402751180106,
            0.14749897173146595,
            0.22658277371054927,
            0.3329776688173116,
            0.47040334260281663,
            0.6415626461316677,
            0.847182341915285,
            1.0841527412529848,
            1.343058339937044,
            1.6064094373382631,
            1.8494474266103607,
            2.0446032316969087,
            2.168562729893696,
            2.208821427320626,
            2.1664011505174665,
            2.0535616059509634,
            1.8883372071543645,
            1.6892475228972945,
            1.472579126421015,
            1.252347952162543,
            1.041399279452485,
            0.8520586046646763,
            0.6957454422220789,
            0.5818735174554119,
            0.5166197356304494,
            0.5019526750010432,
            0.5351081532723307,
            0.6086868094730286,
            0.7116258181919484,
            0.8312284086076612,
            0.9560561682881534,
            1.078887977691823,
            1.1985069674319735,
            1.3192304327767714,
            1.4479512236726588,
            1.5896161726401081,
            1.7428861777881586,
            1.8977634723764805,
            2.0362409178661354,
            2.1358959448773107,
            2.1753064989106754,
            2.1395916272426687,
            2.0244202304564065,
            1.837381779170481,
            1.5964290403429497,
            1.3259436866271523,
            1.0516363702842155,
            0.7957715934781169,
            0.5739634340376907,
            0.3940973808098962,
            0.25713309824894315,
            0.15902517803315908,
            0.09293134915281394,
            0.05112925108012037,
            0.026381851409907606,
            0.012717343870192369,
            0.005706523573833654,
            0.0023758687178797636,
            0.0009152324477407257,
            0.000325442801234082,
            0.00010661254464053958,
            3.212523653149522e-05,
            8.8927483191139e-06,
            2.2590922662209585e-06,
            5.262413956097897e-07,
            1.1233211112098735e-07,
            2.1961432948611262e-08,
            3.9306867723050675e-09,
            6.43834308372794e-10,
            9.648302800177397e-11,
            1.3224906964797472e-11
        ]
    },
    "17.000000 (GPa)": {
        "x": [
            2.1,
            2.116,
            2.132,
            2.148,
            2.164,
            2.18,
            2.196,
            2.212,
            2.228,
            2.244,
            2.2600000000000002,
            2.2760000000000002,
            2.2920000000000003,
            2.3080000000000003,
            2.3240000000000003,
            2.3400000000000003,
            2.3560000000000003,
            2.3720000000000003,
            2.3880000000000003,
            2.4040000000000004,
            2.4200000000000004,
            2.4360000000000004,
            2.4520000000000004,
            2.4680000000000004,
            2.4840000000000004,
            2.5000000000000004,
            2.5160000000000005,
            2.5320000000000005,
            2.5480000000000005,
            2.5640000000000005,
            2.5800000000000005,
            2.5960000000000005,
            2.6120000000000005,
            2.6280000000000006,
            2.6440000000000006,
            2.6600000000000006,
            2.6760000000000006,
            2.6920000000000006,
            2.7080000000000006,
            2.7240000000000006,
            2.7400000000000007,
            2.7560000000000007,
            2.7720000000000007,
            2.7880000000000007,
            2.8040000000000007,
            2.8200000000000007,
            2.8360000000000007,
            2.8520000000000008,
            2.8680000000000008,
            2.884000000000001,
            2.900000000000001,
            2.916000000000001,
            2.932000000000001,
            2.948000000000001,
            2.964000000000001,
            2.980000000000001,
            2.996000000000001,
            3.012000000000001,
            3.028000000000001,
            3.044000000000001,
            3.060000000000001,
            3.076000000000001,
            3.092000000000001,
            3.108000000000001,
            3.124000000000001,
            3.140000000000001,
            3.156000000000001,
            3.172000000000001,
            3.188000000000001,
            3.204000000000001,
            3.220000000000001,
            3.236000000000001,
            3.252000000000001,
            3.268000000000001,
            3.284000000000001,
            3.300000000000001,
            3.316000000000001,
            3.332000000000001,
            3.348000000000001,
            3.364000000000001,
            3.3800000000000012,
            3.3960000000000012,
            3.4120000000000013,
            3.4280000000000013,
            3.4440000000000013,
            3.4600000000000013,
            3.4760000000000013,
            3.4920000000000013,
            3.5080000000000013,
            3.5240000000000014,
            3.5400000000000014,
            3.5560000000000014,
            3.5720000000000014,
            3.5880000000000014,
            3.6040000000000014,
            3.6200000000000014,
            3.6360000000000015,
            3.6520000000000015,
            3.6680000000000015,
            3.6840000000000015,
            3.7000000000000015
        ],
        "y": [
            7.996119117308684e-20,
            1.00125119774949e-18,
            1.1573166380478092e-17,
            1.2348493175775556e-16,
            1.2162902071175968e-15,
            1.1059429993331821e-14,
            9.283544349720535e-14,
            7.194435267194433e-13,
            5.1475609651292744e-12,
            3.400580297701344e-11,
            2.0743507749587012e-10,
            1.1684968397321066e-09,
            6.07907397176691e-09,
            2.9212776825594037e-08,
            1.2969138361600998e-07,
            5.32048182101745e-07,
            2.0175258347936932e-06,
            7.074234321181405e-06,
            2.2948030485953932e-05,
            6.891234345220093e-05,
            0.00019173618098013005,
            0.0004948324448425271,
            0.0011863584246312325,
            0.0026476247081012793,
            0.005515114692882133,
            0.010761370681700608,
            0.019761660503069454,
            0.03435425887031251,
            0.056938514703921625,
            0.09067749823360491,
            0.13983312564555897,
            0.21012992481068157,
            0.30885206230625883,
            0.44424308310443245,
            0.6238506163960186,
            0.8518195908157529,
            1.1256979510171077,
            1.4338163911863928,
            1.7544343446805595,
            2.057460524795916,
            2.308782485857512,
            2.4763991756502493,
            2.536952537442572,
            2.481036683410566,
            2.315825400543995,
            2.0640950019930777,
            1.7596319122461708,
            1.4401473402921072,
            1.1397431281665824,
            0.8831574252009927,
            0.6832579558708248,
            0.541905787316595,
            0.45311091129632364,
            0.40691979640758785,
            0.39276812239500203,
            0.4017009911584471,
            0.4274446442629541,
            0.46660040913211204,
            0.5182882630421346,
            0.5835340049378518,
            0.6646238084112351,
            0.7645197751148992,
            0.8862491141083706,
            1.0320449929344444,
            1.2020572398477334,
            1.3927148407541767,
            1.595208942612993,
            1.7948489145708226,
            1.971993524603201,
            2.104797859977582,
            2.173312989524019,
            2.16386797844735,
            2.0724502399147893,
            1.90605916116883,
            1.681598338150427,
            1.4225699536630672,
            1.154447788306845,
            0.8999775718379496,
            0.6756507376357108,
            0.4901699263689166,
            0.3450041162050532,
            0.2364258942269344,
            0.15805216280991569,
            0.10300080903676416,
            0.06519778366024011,
            0.03984304446891053,
            0.02333590061245921,
            0.013002629487162092,
            0.00684651092035242,
            0.0033878024424250793,
            0.0015684187361236115,
            0.0006770732405950388,
            0.00027185677202724395,
            0.00010133524808804592,
            3.5018294090581656e-05,
            1.1207255844287966e-05,
            3.3192869181264725e-06,
            9.09258669205626e-07,
            2.3027413780141623e-07,
            5.3899084380413295e-08,
            1.1657171094334006e-08
        ]
    },
    "17.500000 (GPa)": {
        "x": [
            2.1,
            2.116,
            2.132,
            2.148,
            2.164,
            2.18,
            2.196,
            2.212,
            2.228,
            2.244,
            2.2600000000000002,
            2.2760000000000002,
            2.2920000000000003,
            2.3080000000000003,
            2.3240000000000003,
            2.3400000000000003,
            2.3560000000000003,
            2.3720000000000003,
            2.3880000000000003,
            2.4040000000000004,
            2.4200000000000004,
            2.4360000000000004,
            2.4520000000000004,
            2.4680000000000004,
            2.4840000000000004,
            2.5000000000000004,
            2.5160000000000005,
            2.5320000000000005,
            2.5480000000000005,
            2.5640000000000005,
            2.5800000000000005,
            2.5960000000000005,
            2.6120000000000005,
            2.6280000000000006,
            2.6440000000000006,
            2.6600000000000006,
            2.6760000000000006,
            2.6920000000000006,
            2.7080000000000006,
            2.7240000000000006,
            2.7400000000000007,
            2.7560000000000007,
            2.7720000000000007,
            2.7880000000000007,
            2.8040000000000007,
            2.8200000000000007,
            2.8360000000000007,
            2.8520000000000008,
            2.8680000000000008,
            2.884000000000001,
            2.900000000000001,
            2.916000000000001,
            2.932000000000001,
            2.948000000000001,
            2.964000000000001,
            2.980000000000001,
            2.996000000000001,
            3.012000000000001,
            3.028000000000001,
            3.044000000000001,
            3.060000000000001,
            3.076000000000001,
            3.092000000000001,
            3.108000000000001,
            3.124000000000001,
            3.140000000000001,
            3.156000000000001,
            3.172000000000001,
            3.188000000000001,
            3.204000000000001,
            3.220000000000001,
            3.236000000000001,
            3.252000000000001,
            3.268000000000001,
            3.284000000000001,
            3.300000000000001,
            3.316000000000001,
            3.332000000000001,
            3.348000000000001,
            3.364000000000001,
            3.3800000000000012,
            3.3960000000000012,
            3.4120000000000013,
            3.4280000000000013,
            3.4440000000000013,
            3.4600000000000013,
            3.4760000000000013,
            3.4920000000000013,
            3.5080000000000013,
            3.5240000000000014,
            3.5400000000000014,
            3.5560000000000014,
            3.5720000000000014,
            3.5880000000000014,
            3.6040000000000014,
            3.6200000000000014,
            3.6360000000000015,
            3.6520000000000015,
            3.6680000000000015,
            3.6840000000000015,
            3.7000000000000015
        ],
        "y": [
            7.044060881286901e-22,
            1.0528936674028839e-20,
            1.4484580051861489e-19,
            1.834093729132272e-18,
            2.137824119780771e-17,
            2.29406394789873e-16,
            2.2666250454282233e-15,
            2.0623536280210174e-14,
            1.7283751534205996e-13,
            1.3344512333698502e-12,
            9.494567129423036e-12,
            6.227258041258891e-11,
            3.7664947027403103e-10,
            2.101840021189217e-09,
            1.0827448243453902e-08,
            5.1523452410596e-08,
            2.266610771772212e-07,
            9.22660323837472e-07,
            3.4790745896322892e-06,
            1.2166741331783243e-05,
            3.9515942016980124e-05,
            0.00011937647954345473,
            0.00033598878606386413,
            0.0008825385783428571,
            0.0021671890795553358,
            0.004983637032435784,
            0.010749078377717446,
            0.02177715411670698,
            0.041496209398186504,
            0.07446155826935402,
            0.12598764488857703,
            0.2012999542233086,
            0.3043081473658707,
            0.43637542661536305,
            0.5956372078113608,
            0.7772999949151085,
            0.9748603696041468,
            1.1815444552465173,
            1.390939961672998,
            1.5961646530636238,
            1.7879264652275544,
            1.9528730516667472,
            2.073907326856674,
            2.1332863035327434,
            2.1177338314997263,
            2.0234590668414816,
            1.8587499544537147,
            1.6428607188864544,
            1.4016008393778723,
            1.1614077025699185,
            0.9440902226012583,
            0.7638249011022263,
            0.6268331390766321,
            0.533093411915977,
            0.47890099703387884,
            0.45919058759074205,
            0.4690491882984975,
            0.5043794128801242,
            0.5619606773158802,
            0.6392056953990166,
            0.733885682074153,
            0.84406915881176,
            0.9683849802758231,
            1.1064044063210459,
            1.2586021089524908,
            1.425330620097975,
            1.6047056027012332,
            1.790056471062477,
            1.9681857895746535,
            2.1196906695042026,
            2.221928188395494,
            2.254108395640424,
            2.2029595534699564,
            2.0669440087107467,
            1.8574060434477213,
            1.596187218461158,
            1.3106141338734612,
            1.0276703703726204,
            0.7692028568950843,
            0.5492908067554518,
            0.3739176271503119,
            0.24234313846506125,
            0.1493011792450363,
            0.08726171233317268,
            0.048279184593827115,
            0.025226971279193423,
            0.012419977553329815,
            0.0057481646558729385,
            0.002495369194646294,
            0.0010139988322568736,
            0.00038494535978936246,
            0.0001362846229106902,
            4.492353097111918e-05,
            1.3766978495728738e-05,
            3.917087038386954e-06,
            1.033548525377337e-06,
            2.526286716810912e-07,
            5.714964529813771e-08,
            1.1955514392115578e-08,
            2.311195438096284e-09,
            4.1261897198120844e-10
        ]
    },
    "18.000000 (GPa)": {
        "x": [
            2.1,
            2.116,
            2.132,
            2.148,
            2.164,
            2.18,
            2.196,
            2.212,
            2.228,
            2.244,
            2.2600000000000002,
            2.2760000000000002,
            2.2920000000000003,
            2.3080000000000003,
            2.3240000000000003,
            2.3400000000000003,
            2.3560000000000003,
            2.3720000000000003,
            2.3880000000000003,
            2.4040000000000004,
            2.4200000000000004,
            2.4360000000000004,
            2.4520000000000004,
            2.4680000000000004,
            2.4840000000000004,
            2.5000000000000004,
            2.5160000000000005,
            2.5320000000000005,
            2.5480000000000005,
            2.5640000000000005,
            2.5800000000000005,
            2.5960000000000005,
            2.6120000000000005,
            2.6280000000000006,
            2.6440000000000006,
            2.6600000000000006,
            2.6760000000000006,
            2.6920000000000006,
            2.7080000000000006,
            2.7240000000000006,
            2.7400000000000007,
            2.7560000000000007,
            2.7720000000000007,
            2.7880000000000007,
            2.8040000000000007,
            2.8200000000000007,
            2.8360000000000007,
            2.8520000000000008,
            2.8680000000000008,
            2.884000000000001,
            2.900000000000001,
            2.916000000000001,
            2.932000000000001,
            2.948000000000001,
            2.964000000000001,
            2.980000000000001,
            2.996000000000001,
            3.012000000000001,
            3.028000000000001,
            3.044000000000001,
            3.060000000000001,
            3.076000000000001,
            3.092000000000001,
            3.108000000000001,
            3.124000000000001,
            3.140000000000001,
            3.156000000000001,
            3.172000000000001,
            3.188000000000001,
            3.204000000000001,
            3.220000000000001,
            3.236000000000001,
            3.252000000000001,
            3.268000000000001,
            3.284000000000001,
            3.300000000000001,
            3.316000000000001,
            3.332000000000001,
            3.348000000000001,
            3.364000000000001,
            3.3800000000000012,
            3.3960000000000012,
            3.4120000000000013,
            3.4280000000000013,
            3.4440000000000013,
            3.4600000000000013,
            3.4760000000000013,
            3.4920000000000013,
            3.5080000000000013,
            3.5240000000000014,
            3.5400000000000014,
            3.5560000000000014,
            3.5720000000000014,
            3.5880000000000014,
            3.6040000000000014,
            3.6200000000000014,
            3.6360000000000015,
            3.6520000000000015,
            3.6680000000000015,
            3.6840000000000015,
            3.7000000000000015
        ],
        "y": [
            8.60569487526159e-23,
            1.2652303933270308e-21,
            1.7259099586976194e-20,
            2.1846607056610896e-19,
            2.5663875209612588e-18,
            2.7982749568284035e-17,
            2.8323600774686196e-16,
            2.6616989302663573e-15,
            2.3226654991763934e-14,
            1.8823440237169735e-13,
            1.416986525907778e-12,
            9.909670694209301e-12,
            6.439537673261082e-11,
            3.888932535098289e-10,
            2.1830730028627163e-09,
            1.1393426576843102e-08,
            5.529425034930106e-08,
            2.4959892636840484e-07,
            1.0482093742306552e-06,
            4.096483417559862e-06,
            1.490251603006543e-05,
            5.048189578164349e-05,
            0.00015929431068866008,
            0.0004684214862316461,
            0.0012842684570417559,
            0.003284734315991319,
            0.007842442690463051,
            0.017491822611325432,
            0.03647781261581179,
            0.07119811506465122,
            0.13021348959607018,
            0.22344272054306444,
            0.3602922352741566,
            0.5468477035089153,
            0.7827843206185767,
            1.059082010392813,
            1.357659779329227,
            1.6535163361538974,
            1.9190316647625814,
            2.129177102623811,
            2.2659852659386837,
            2.320983241155102,
            2.2952056746172733,
            2.197362405477131,
            2.0412243873725036,
            1.8431437108006197,
            1.6201027178889507,
            1.3882419483082575,
            1.1617104349421556,
            0.9518289529874185,
            0.7666851903644507,
            0.611223098252465,
            0.48771355629435903,
            0.39637910715944347,
            0.3359878802726357,
            0.30437467854815137,
            0.2989652826016242,
            0.3173917659019692,
            0.3581922753478337,
            0.42144103302369723,
            0.5090254232256737,
            0.6242573031074121,
            0.7706427893883641,
            0.9499394389327124,
            1.1599887002563891,
            1.393031892465955,
            1.6351539171227176,
            1.8671720773009084,
            2.0668774325770096,
            2.212232426492734,
            2.2849808594324776,
            2.274045599844426,
            2.177999755577068,
            2.005875784264696,
            1.7758164614874026,
            1.5116673966044722,
            1.2383756163720374,
            0.9775739196983824,
            0.7446417137107254,
            0.5478482000829465,
            0.38929970930075125,
            0.26682769071844276,
            0.1759134987499496,
            0.11111946446664009,
            0.066945115302065,
            0.03828611255388424,
            0.020693507675176224,
            0.010529391007678406,
            0.005027187815001129,
            0.002246167650993233,
            0.0009372026920567456,
            0.0003645660118851324,
            0.00013204023941222235,
            4.448207968600113e-05,
            1.3927412379634135e-05,
            4.050368913176947e-06,
            1.0935702415613717e-06,
            2.7400568369881363e-07,
            6.369416992259108e-08,
            1.3732811324751832e-08,
            2.7456903958217895e-09
        ]
    },
    "18.500000 (GPa)": {
        "x": [
            2.1,
            2.116,
            2.132,
            2.148,
            2.164,
            2.18,
            2.196,
            2.212,
            2.228,
            2.244,
            2.2600000000000002,
            2.2760000000000002,
            2.2920000000000003,
            2.3080000000000003,
            2.3240000000000003,
            2.3400000000000003,
            2.3560000000000003,
            2.3720000000000003,
            2.3880000000000003,
            2.4040000000000004,
            2.4200000000000004,
            2.4360000000000004,
            2.4520000000000004,
            2.4680000000000004,
            2.4840000000000004,
            2.5000000000000004,
            2.5160000000000005,
            2.5320000000000005,
            2.5480000000000005,
            2.5640000000000005,
            2.5800000000000005,
            2.5960000000000005,
            2.6120000000000005,
            2.6280000000000006,
            2.6440000000000006,
            2.6600000000000006,
            2.6760000000000006,
            2.6920000000000006,
            2.7080000000000006,
            2.7240000000000006,
            2.7400000000000007,
            2.7560000000000007,
            2.7720000000000007,
            2.7880000000000007,
            2.8040000000000007,
            2.8200000000000007,
            2.8360000000000007,
            2.8520000000000008,
            2.8680000000000008,
            2.884000000000001,
            2.900000000000001,
            2.916000000000001,
            2.932000000000001,
            2.948000000000001,
            2.964000000000001,
            2.980000000000001,
            2.996000000000001,
            3.012000000000001,
            3.028000000000001,
            3.044000000000001,
            3.060000000000001,
            3.076000000000001,
            3.092000000000001,
            3.108000000000001,
            3.124000000000001,
            3.140000000000001,
            3.156000000000001,
            3.172000000000001,
            3.188000000000001,
            3.204000000000001,
            3.220000000000001,
            3.236000000000001,
            3.252000000000001,
            3.268000000000001,
            3.284000000000001,
            3.300000000000001,
            3.316000000000001,
            3.332000000000001,
            3.348000000000001,
            3.364000000000001,
            3.3800000000000012,
            3.3960000000000012,
            3.4120000000000013,
            3.4280000000000013,
            3.4440000000000013,
            3.4600000000000013,
            3.4760000000000013,
            3.4920000000000013,
            3.5080000000000013,
            3.5240000000000014,
            3.5400000000000014,
            3.5560000000000014,
            3.5720000000000014,
            3.5880000000000014,
            3.6040000000000014,
            3.6200000000000014,
            3.6360000000000015,
            3.6520000000000015,
            3.6680000000000015,
            3.6840000000000015,
            3.7000000000000015
        ],
        "y": [
            1.9157740778626344e-17,
            1.6771689657231186e-16,
            1.3731127822586484e-15,
            1.0514206560517812e-14,
            7.530750026271751e-14,
            5.046025722409914e-13,
            3.1635667293932388e-12,
            1.856084654225717e-11,
            1.0192962220584014e-10,
            5.240671723076105e-10,
            2.523334631910091e-09,
            1.1381488087752717e-08,
            4.8107666682848014e-08,
            1.9063272033064982e-07,
            7.085162580843807e-07,
            2.4711514968540417e-06,
            8.092869729844e-06,
            2.4902654277810143e-05,
            7.205188226086759e-05,
            0.0001961771062450994,
            0.0005030716146482915,
            0.0012161603600331949,
            0.0027743086168058573,
            0.0059781025929088695,
            0.012180734518234992,
            0.023493925244365492,
            0.042943328863413205,
            0.07447360393278551,
            0.12269298668204952,
            0.19228587420489238,
            0.2871214314594445,
            0.40922606979965187,
            0.5579078027897825,
            0.7293417085218715,
            0.9167981302171212,
            1.1114493256106144,
            1.3034461396569923,
            1.4828636948727436,
            1.6402501731133172,
            1.7668067536759444,
            1.8544949264732455,
            1.8964308946531239,
            1.8877386030387608,
            1.8267088054231273,
            1.7158452623625928,
            1.5623153953925761,
            1.3774840667327306,
            1.1755117128500399,
            0.9713162109240012,
            0.7784192302321767,
            0.6072479903300216,
            0.46431816213948723,
            0.3524241504865024,
            0.27161849332258553,
            0.22051623465745548,
            0.19742191221683933,
            0.20095656114200175,
            0.23015907395351246,
            0.28429133189032957,
            0.36265938699442635,
            0.46464183734037184,
            0.5898737152510014,
            0.7383210685595163,
            0.9099356632820816,
            1.103746615398518,
            1.3165503872474131,
            1.54164467317604,
            1.7681626323366264,
            1.9814349552850283,
            2.164486127032949,
            2.3003904510013897,
            2.3749276481879855,
            2.378897675308822,
            2.3095965710525386,
            2.171232638901982,
            1.9743329553813402,
            1.7343469665383233,
            1.4696922170164943,
            1.1994878417974946,
            0.9412596025282532,
            0.7089664840732832,
            0.5117084659955332,
            0.35335469308141554,
            0.2330961696532939,
            0.14667831300789766,
            0.08791996002163951,
            0.05012876728546242,
            0.027148641901001875,
            0.0139460197742465,
            0.00678537974783126,
            0.00312255746499479,
            0.0013572831678864128,
            0.000556540046496145,
            0.000215015446319057,
            7.818372622721051e-05,
            2.6730706431648205e-05,
            8.585664040905103e-06,
            2.5886616113245835e-06,
            7.32194983473026e-07,
            1.9416913488655935e-07,
            4.825286521356428e-08
        ]
    },
    "19.000000 (GPa)": {
        "x": [
            2.1,
            2.117,
            2.1340000000000003,
            2.1510000000000002,
            2.168,
            2.185,
            2.202,
            2.2190000000000003,
            2.236,
            2.253,
            2.2700000000000005,
            2.2870000000000004,
            2.3040000000000003,
            2.321,
            2.338,
            2.3550000000000004,
            2.3720000000000003,
            2.3890000000000002,
            2.4060000000000006,
            2.4230000000000005,
            2.4400000000000004,
            2.4570000000000003,
            2.474,
            2.4910000000000005,
            2.5080000000000005,
            2.5250000000000004,
            2.5420000000000007,
            2.5590000000000006,
            2.5760000000000005,
            2.5930000000000004,
            2.6100000000000003,
            2.6270000000000007,
            2.6440000000000006,
            2.6610000000000005,
            2.678000000000001,
            2.6950000000000007,
            2.7120000000000006,
            2.7290000000000005,
            2.7460000000000004,
            2.763000000000001,
            2.7800000000000007,
            2.7970000000000006,
            2.814000000000001,
            2.831000000000001,
            2.8480000000000008,
            2.8650000000000007,
            2.8820000000000006,
            2.899000000000001,
            2.916000000000001,
            2.9330000000000007,
            2.950000000000001,
            2.967000000000001,
            2.984000000000001,
            3.001000000000001,
            3.0180000000000007,
            3.035000000000001,
            3.052000000000001,
            3.069000000000001,
            3.086000000000001,
            3.103000000000001,
            3.120000000000001,
            3.137000000000001,
            3.154000000000001,
            3.171000000000001,
            3.188000000000001,
            3.205000000000001,
            3.2220000000000013,
            3.239000000000001,
            3.256000000000001,
            3.273000000000001,
            3.290000000000001,
            3.3070000000000013,
            3.324000000000001,
            3.341000000000001,
            3.3580000000000014,
            3.3750000000000013,
            3.3920000000000012,
            3.409000000000001,
            3.426000000000001,
            3.4430000000000014,
            3.4600000000000013,
            3.477000000000001,
            3.4940000000000015,
            3.5110000000000015,
            3.5280000000000014,
            3.5450000000000013,
            3.562000000000001,
            3.5790000000000015,
            3.5960000000000014,
            3.6130000000000013,
            3.6300000000000017,
            3.6470000000000016,
            3.6640000000000015,
            3.6810000000000014,
            3.6980000000000013,
            3.7150000000000016,
            3.7320000000000015,
            3.7490000000000014,
            3.766000000000002,
            3.7830000000000017,
            3.8000000000000016
        ],
        "y": [
            1.0276970092343593e-15,
            7.704583836485194e-15,
            5.413958795388206e-14,
            3.566742265659884e-13,
            2.2036731970422076e-12,
            1.2772906435916923e-11,
            6.948178299799695e-11,
            3.548852796964268e-10,
            1.7028070360043308e-09,
            7.679920216116133e-09,
            3.257948875068631e-08,
            1.3008835628455647e-07,
            4.892989053625018e-07,
            1.7350262526442055e-06,
            5.804962796152292e-06,
            1.8340904129463928e-05,
            5.476768869653591e-05,
            0.00015468184531914657,
            0.00041348086229281184,
            0.001046675475115116,
            0.0025100969851584234,
            0.005704416769884573,
            0.012286756805951406,
            0.025083212390864196,
            0.04853212954292806,
            0.08898974536498781,
            0.15462614865802135,
            0.2545956709209735,
            0.397267215134542,
            0.5876016695340079,
            0.8242210162070691,
            1.0971451161409034,
            1.3873076917177993,
            1.6685936387024844,
            1.9122903780245901,
            2.0928421899710536,
            2.1931345107246427,
            2.2076002798880006,
            2.1422532946989508,
            2.0119302132861576,
            1.8359913531459477,
            1.634061601961246,
            1.4230255730104757,
            1.2157192371843382,
            1.0210185629593418,
            0.8446369353471949,
            0.6899788105575597,
            0.5587053549789495,
            0.45101134542953497,
            0.36581212091930204,
            0.3010452611552311,
            0.2541676757760063,
            0.22278388634643884,
            0.20526069390874904,
            0.2011926188415182,
            0.21164999289270814,
            0.23920801574774178,
            0.2877715850867297,
            0.36217036973140226,
            0.4674449685758697,
            0.607746953698922,
            0.7848777070914025,
            0.9966728610215198,
            1.2356193583037973,
            1.488177922394455,
            1.7352256580094805,
            1.9538389147462336,
            2.120341383156129,
            2.2141883407666505,
            2.2219107714486097,
            2.1401243550555415,
            1.9766724261532405,
            1.7494040134485158,
            1.4827942172662274,
            1.2033171685880901,
            0.9348601004794184,
            0.6953494364991124,
            0.49522919697757234,
            0.3377631515662515,
            0.22061874255197844,
            0.13799160596457707,
            0.0826250926591236,
            0.04733590904821644,
            0.025927495877865452,
            0.01356448841704801,
            0.006770602493165253,
            0.0032202230468700577,
            0.0014574674549191712,
            0.0006268596418961108,
            0.00025586185964492607,
            9.897466665622502e-05,
            3.623844190610358e-05,
            1.2543454670620708e-05,
            4.0999488917029864e-06,
            1.2641649662513347e-06,
            3.6735289835845666e-07,
            1.0051889295205055e-07,
            2.5880041301341954e-08,
            6.2652768988548685e-09,
            1.4253207325147953e-09,
            3.0454551614466124e-10
        ]
    },
    "19.500000 (GPa)": {
        "x": [
            2.1,
            2.117,
            2.1340000000000003,
            2.1510000000000002,
            2.168,
            2.185,
            2.202,
            2.2190000000000003,
            2.236,
            2.253,
            2.2700000000000005,
            2.2870000000000004,
            2.3040000000000003,
            2.321,
            2.338,
            2.3550000000000004,
            2.3720000000000003,
            2.3890000000000002,
            2.4060000000000006,
            2.4230000000000005,
            2.4400000000000004,
            2.4570000000000003,
            2.474,
            2.4910000000000005,
            2.5080000000000005,
            2.5250000000000004,
            2.5420000000000007,
            2.5590000000000006,
            2.5760000000000005,
            2.5930000000000004,
            2.6100000000000003,
            2.6270000000000007,
            2.6440000000000006,
            2.6610000000000005,
            2.678000000000001,
            2.6950000000000007,
            2.7120000000000006,
            2.7290000000000005,
            2.7460000000000004,
            2.763000000000001,
            2.7800000000000007,
            2.7970000000000006,
            2.814000000000001,
            2.831000000000001,
            2.8480000000000008,
            2.8650000000000007,
            2.8820000000000006,
            2.899000000000001,
            2.916000000000001,
            2.9330000000000007,
            2.950000000000001,
            2.967000000000001,
            2.984000000000001,
            3.001000000000001,
            3.0180000000000007,
            3.035000000000001,
            3.052000000000001,
            3.069000000000001,
            3.086000000000001,
            3.103000000000001,
            3.120000000000001,
            3.137000000000001,
            3.154000000000001,
            3.171000000000001,
            3.188000000000001,
            3.205000000000001,
            3.2220000000000013,
            3.239000000000001,
            3.256000000000001,
            3.273000000000001,
            3.290000000000001,
            3.3070000000000013,
            3.324000000000001,
            3.341000000000001,
            3.3580000000000014,
            3.3750000000000013,
            3.3920000000000012,
            3.409000000000001,
            3.426000000000001,
            3.4430000000000014,
            3.4600000000000013,
            3.477000000000001,
            3.4940000000000015,
            3.5110000000000015,
            3.5280000000000014,
            3.5450000000000013,
            3.562000000000001,
            3.5790000000000015,
            3.5960000000000014,
            3.6130000000000013,
            3.6300000000000017,
            3.6470000000000016,
            3.6640000000000015,
            3.6810000000000014,
            3.6980000000000013,
            3.7150000000000016,
            3.7320000000000015,
            3.7490000000000014,
            3.766000000000002,
            3.7830000000000017,
            3.8000000000000016
        ],
        "y": [
            2.756869658088888e-14,
            1.858398593329298e-13,
            1.1761016915680734e-12,
            6.9886327900290064e-12,
            3.899826234366048e-11,
            2.0439746543548985e-10,
            1.0063813523529643e-09,
            4.655809442706564e-09,
            2.0242881332725407e-08,
            8.273790390972318e-08,
            3.179913539399116e-07,
            1.1495899182664387e-06,
            3.910588666785897e-06,
            1.2522358338992873e-05,
            3.776321065707452e-05,
            0.00010730195939417967,
            0.00028743871508033094,
            0.000726361962647298,
            0.0017327410345057011,
            0.0039050202480468343,
            0.00832136430801967,
            0.016782559005784476,
            0.03206746582851398,
            0.0581171792354279,
            0.10002494014975728,
            0.1636985703695669,
            0.25510526327254457,
            0.3791144660892331,
            0.5381042478781979,
            0.7306405891025732,
            0.9506131533198688,
            1.1871643983913356,
            1.425572184801196,
            1.6489854465346299,
            1.8406587596812871,
            1.9861857858956768,
            2.075257900264153,
            2.102662085040772,
            2.0684907711145577,
            1.9777379369327055,
            1.839510340680938,
            1.6659985677726488,
            1.4712330800345892,
            1.2696183515315802,
            1.0743386333430003,
            0.8958899828937517,
            0.7410805018207803,
            0.6127637166539407,
            0.5103522494924088,
            0.43091654761179127,
            0.37052729536483753,
            0.3254982440767836,
            0.2932929753596471,
            0.2730017099447135,
            0.2654137657359773,
            0.27278053400022084,
            0.29837804682684227,
            0.34594640391886333,
            0.4190321852080312,
            0.5202323394912695,
            0.6503685685630689,
            0.8077018492766612,
            0.9873691373510656,
            1.1812205453853946,
            1.3781395949562667,
            1.564802273623668,
            1.7267633624919476,
            1.8497869208382216,
            1.9213987205439067,
            1.932617028747055,
            1.8796577274467636,
            1.7651882753042296,
            1.5986012396036995,
            1.3949411228676882,
            1.1725396559616188,
            0.9499081149399639,
            0.7427439879801913,
            0.5618671725685234,
            0.41253156402163943,
            0.2950517690049246,
            0.20627879511993086,
            0.1413061056911982,
            0.09489520891108127,
            0.06236659665196243,
            0.03996085389120929,
            0.024833669994284234,
            0.01488293718581425,
            0.008554252228634844,
            0.004692527524753936,
            0.0024468579908123777,
            0.0012089027758425042,
            0.0005645104089072837,
            0.00024867030793250365,
            0.00010318604098829331,
            4.0289249509089415e-05,
            1.4790040400205726e-05,
            5.101381170403167e-06,
            1.652473483033006e-06,
            5.025130487603508e-07,
            1.43416798569418e-07,
            3.8405502769783834e-08
        ]
    },
    "20.000000 (GPa)": {
        "x": [
            2.1,
            2.117,
            2.1340000000000003,
            2.1510000000000002,
            2.168,
            2.185,
            2.202,
            2.2190000000000003,
            2.236,
            2.253,
            2.2700000000000005,
            2.2870000000000004,
            2.3040000000000003,
            2.321,
            2.338,
            2.3550000000000004,
            2.3720000000000003,
            2.3890000000000002,
            2.4060000000000006,
            2.4230000000000005,
            2.4400000000000004,
            2.4570000000000003,
            2.474,
            2.4910000000000005,
            2.5080000000000005,
            2.5250000000000004,
            2.5420000000000007,
            2.5590000000000006,
            2.5760000000000005,
            2.5930000000000004,
            2.6100000000000003,
            2.6270000000000007,
            2.6440000000000006,
            2.6610000000000005,
            2.678000000000001,
            2.6950000000000007,
            2.7120000000000006,
            2.7290000000000005,
            2.7460000000000004,
            2.763000000000001,
            2.7800000000000007,
            2.7970000000000006,
            2.814000000000001,
            2.831000000000001,
            2.8480000000000008,
            2.8650000000000007,
            2.8820000000000006,
            2.899000000000001,
            2.916000000000001,
            2.9330000000000007,
            2.950000000000001,
            2.967000000000001,
            2.984000000000001,
            3.001000000000001,
            3.0180000000000007,
            3.035000000000001,
            3.052000000000001,
            3.069000000000001,
            3.086000000000001,
            3.103000000000001,
            3.120000000000001,
            3.137000000000001,
            3.154000000000001,
            3.171000000000001,
            3.188000000000001,
            3.205000000000001,
            3.2220000000000013,
            3.239000000000001,
            3.256000000000001,
            3.273000000000001,
            3.290000000000001,
            3.3070000000000013,
            3.324000000000001,
            3.341000000000001,
            3.3580000000000014,
            3.3750000000000013,
            3.3920000000000012,
            3.409000000000001,
            3.426000000000001,
            3.4430000000000014,
            3.4600000000000013,
            3.477000000000001,
            3.4940000000000015,
            3.5110000000000015,
            3.5280000000000014,
            3.5450000000000013,
            3.562000000000001,
            3.5790000000000015,
            3.5960000000000014,
            3.6130000000000013,
            3.6300000000000017,
            3.6470000000000016,
            3.6640000000000015,
            3.6810000000000014,
            3.6980000000000013,
            3.7150000000000016,
            3.7320000000000015,
            3.7490000000000014,
            3.766000000000002,
            3.7830000000000017,
            3.8000000000000016
        ],
        "y": [
            2.2942808953792706e-14,
            1.461905005397009e-13,
            8.762418148953767e-13,
            4.941512100043545e-12,
            2.622650211658156e-11,
            1.3103768299579214e-10,
            6.165637416037694e-10,
            2.7331239848109926e-09,
            1.1419322131279537e-08,
            4.49936354683729e-08,
            1.6728442537120804e-07,
            5.872928556005597e-07,
            1.948452809341326e-06,
            6.114259405721615e-06,
            1.8165221508173145e-05,
            5.114962246615926e-05,
            0.00013666016482685828,
            0.0003468576549165338,
            0.0008373079122900644,
            0.0019245987279892498,
            0.004216682163631684,
            0.008813855770287636,
            0.017588451450625313,
            0.033524145816994644,
            0.06104552492440022,
            0.10619802884967405,
            0.17646852181080275,
            0.28001157386774717,
            0.424124416012059,
            0.6130357801432121,
            0.8454179493621009,
            1.112377269297895,
            1.3968289822384303,
            1.6749383545766245,
            1.9196844450554942,
            2.1057822745997363,
            2.214565641123446,
            2.237340961731244,
            2.176268999164122,
            2.0427643046217994,
            1.8542567017586324,
            1.6305381339132579,
            1.3907233684255917,
            1.1513063478437104,
            0.9252532414076162,
            0.7217939481011394,
            0.5465861772163568,
            0.40208532879632414,
            0.2880861693884292,
            0.20242715256788027,
            0.1417952353639465,
            0.10251846777133669,
            0.08124091509133352,
            0.07543646938250796,
            0.08378897655501483,
            0.10649560679726808,
            0.14551405531555275,
            0.2046831947417526,
            0.28954302460951603,
            0.40662380799134706,
            0.5620280191982568,
            0.7593278835802474,
            0.9971213172257545,
            1.2669230517011105,
            1.5522447747168064,
            1.8295770679344796,
            2.071480386320038,
            2.251262973159404,
            2.3480703664878546,
            2.350952277383967,
            2.26076219102985,
            2.0894688415345657,
            1.8572890552001597,
            1.5886324657736333,
            1.307988421838385,
            1.0366303095725784,
            0.7905708907651967,
            0.5797941980213027,
            0.4085339334398423,
            0.27626688717039016,
            0.17908460762820896,
            0.11114478916526939,
            0.06596444371323139,
            0.03739736186255266,
            0.020232115839747097,
            0.010435379915294352,
            0.005127105422202058,
            0.0023976664797888425,
            0.0010664240837592177,
            0.0004507926170065728,
            0.00018097286011123563,
            6.894830675483795e-05,
            2.491089318970722e-05,
            8.528874129345461e-06,
            2.765116390075859e-06,
            8.482847624198649e-07,
            2.4607749503450347e-07,
            6.745454721111906e-08,
            1.7461497338407026e-08,
            4.2660065130534316e-09,
            9.830800042029697e-10
        ]
    }
}
