# Supplementary material for: Temperature-pressure phase diagram of confined monolayer water/ice at first-principles accuracy with a machine-learning force field
Source: Nat Commun. 2023 Jul 11;14:4110. doi: 10.1038/s41467-023-39829-z (PMC10336112; doi:10.1038/s41467-023-39829-z)
Supplement: Supplementary file 39 — Source Data [file 41467_2023_39829_MOESM39_ESM.zip › Source_Data/Fig.2d.json]

{
    "0.0 (ns)": {
        "x": [
            0.05,
            0.1,
            0.15000000000000002,
            0.2,
            0.25,
            0.30000000000000004,
            0.35000000000000003,
            0.4,
            0.45,
            0.5,
            0.55,
            0.6000000000000001,
            0.65,
            0.7000000000000001,
            0.75,
            0.8,
            0.8500000000000001,
            0.9,
            0.9500000000000001,
            1.0,
            1.05,
            1.1,
            1.1500000000000001,
            1.2000000000000002,
            1.25,
            1.3,
            1.35,
            1.4000000000000001,
            1.4500000000000002,
            1.5,
            1.55,
            1.6,
            1.6500000000000001,
            1.7000000000000002,
            1.75,
            1.8,
            1.85,
            1.9000000000000001,
            1.9500000000000002,
            2.0,
            2.0500000000000003,
            2.1,
            2.15,
            2.2,
            2.25,
            2.3000000000000003,
            2.35,
            2.4000000000000004,
            2.45,
            2.5,
            2.5500000000000003,
            2.6,
            2.6500000000000004,
            2.7,
            2.75,
            2.8000000000000003,
            2.85,
            2.9000000000000004,
            2.95,
            3.0,
            3.0500000000000003,
            3.1,
            3.1500000000000004,
            3.2,
            3.25,
            3.3000000000000003,
            3.35,
            3.4000000000000004,
            3.45,
            3.5,
            3.5500000000000003,
            3.6,
            3.6500000000000004,
            3.7,
            3.75,
            3.8000000000000003,
            3.85,
            3.9000000000000004,
            3.95,
            4.0,
            4.05,
            4.1000000000000005,
            4.15,
            4.2,
            4.25,
            4.3,
            4.3500000000000005,
            4.4,
            4.45,
            4.5,
            4.55,
            4.6000000000000005,
            4.65,
            4.7,
            4.75,
            4.800000000000001,
            4.8500000000000005,
            4.9,
            4.95,
            5.0,
            5.050000000000001,
            5.1000000000000005,
            5.15,
            5.2,
            5.25,
            5.300000000000001,
            5.3500000000000005,
            5.4,
            5.45,
            5.5,
            5.550000000000001,
            5.6000000000000005,
            5.65,
            5.7,
            5.75,
            5.800000000000001,
            5.8500000000000005,
            5.9,
            5.95,
            6.0,
            6.050000000000001,
            6.1000000000000005,
            6.15,
            6.2,
            6.25,
            6.300000000000001,
            6.3500000000000005,
            6.4,
            6.45,
            6.5,
            6.550000000000001,
            6.6000000000000005,
            6.65,
            6.7,
            6.75,
            6.800000000000001,
            6.8500000000000005,
            6.9,
            6.95,
            7.0,
            7.050000000000001,
            7.1000000000000005,
            7.15,
            7.2,
            7.25,
            7.300000000000001,
            7.3500000000000005,
            7.4,
            7.45,
            7.5,
            7.550000000000001,
            7.6000000000000005,
            7.65,
            7.7,
            7.75,
            7.800000000000001,
            7.8500000000000005,
            7.9,
            7.95,
            8.0,
            8.05,
            8.1,
            8.15,
            8.200000000000001,
            8.25,
            8.3,
            8.35,
            8.4,
            8.450000000000001,
            8.5,
            8.55,
            8.6,
            8.65,
            8.700000000000001,
            8.75,
            8.8,
            8.85,
            8.9,
            8.950000000000001,
            9.0,
            9.05,
            9.1,
            9.15,
            9.200000000000001,
            9.25,
            9.3,
            9.35,
            9.4,
            9.450000000000001,
            9.5,
            9.55,
            9.600000000000001,
            9.65,
            9.700000000000001,
            9.75,
            9.8,
            9.850000000000001,
            9.9,
            9.950000000000001,
            10.0
        ],
        "y": [
            1.426305523455347e-110,
            5.7963229560007e-107,
            4.946114357725626e-103,
            4.789743504412604e-99,
            4.460766195579415e-95,
            3.7381119725898333e-91,
            2.726298898197462e-87,
            1.6978646359327024e-83,
            8.922194770701955e-80,
            3.924938865472176e-76,
            1.4373880685632627e-72,
            4.3645598404095905e-69,
            1.0955094643581106e-65,
            2.2677164773276433e-62,
            3.864229539019804e-59,
            5.412554615816761e-56,
            6.224290714708145e-53,
            5.870834947300071e-50,
            4.538135754130311e-47,
            2.8729225289105656e-44,
            1.4886246057770165e-41,
            6.310207305376343e-39,
            2.1873143924048302e-36,
            6.197613092653149e-34,
            1.434961763033962e-31,
            2.71414430022125e-29,
            4.192672295265528e-27,
            5.288290468156e-25,
            5.445248537522463e-23,
            4.576346579236897e-21,
            3.138684093220765e-19,
            1.7564647029995635e-17,
            8.019292697093924e-16,
            2.9866518195183814e-14,
            9.072707769300191e-13,
            2.2477571724381843e-11,
            4.5413256289933633e-10,
            7.481726605785835e-09,
            1.0050266349008342e-07,
            1.1007487621526001e-06,
            9.829351264620274e-06,
            7.156520666964097e-05,
            0.0004248922195785424,
            0.002057802975346767,
            0.008135859465451057,
            0.026300239438657978,
            0.06973563523038606,
            0.15261822622692345,
            0.2789413170512214,
            0.4344578222076044,
            0.5939614228345091,
            0.7359336243968663,
            0.8410213905028696,
            0.8779434174210147,
            0.8127767996322002,
            0.6465074793115859,
            0.43167022329214977,
            0.2385482872389549,
            0.10826704251119915,
            0.04019527025750848,
            0.012182424371556515,
            0.0030111491310335966,
            0.0006066659066858365,
            9.960323572558864e-05,
            1.3324327626272777e-05,
            1.4522224806958338e-06,
            1.2894905440407769e-07,
            9.32798972396872e-09,
            5.497103714844585e-10,
            2.639056649839743e-11,
            1.0323830548217453e-12,
            4.313273222239238e-14,
            3.141780544242088e-13,
            7.803606301886026e-12,
            1.5838556269070038e-10,
            2.620355517354047e-09,
            3.534928756881243e-08,
            3.890491217669087e-07,
            3.4959924610122643e-06,
            2.567925362298057e-05,
            0.00015444870030397807,
            0.0007625424668239917,
            0.0031015814837258523,
            0.010445147453875328,
            0.02931816895992145,
            0.06914922490910096,
            0.13827775821402633,
            0.23640785601495726,
            0.34771740084163216,
            0.4416838279949428,
            0.486548942631724,
            0.47031223728253546,
            0.4115556982834381,
            0.34568577121165406,
            0.29725655472598156,
            0.2662915243261004,
            0.2397815614959215,
            0.21063413615129636,
            0.1824324769745631,
            0.15952546866987927,
            0.1390158293858759,
            0.11531001080695255,
            0.08970994741379532,
            0.07154647423720888,
            0.06923917289466552,
            0.08151916281108987,
            0.09790065868930306,
            0.10783793831924461,
            0.10925749070893084,
            0.10727581111811914,
            0.10512064469119678,
            0.09918069451482775,
            0.08427392688578585,
            0.06124827154793059,
            0.03703527812945783,
            0.018399546327622005,
            0.007470822806709797,
            0.0024737623954725766,
            0.0006674129820603422,
            0.00014666435902078393,
            2.624735005149421e-05,
            3.825180841518541e-06,
            4.5400737932973346e-07,
            4.476851717901647e-08,
            1.5951094535132594e-08,
            1.4210151757738115e-07,
            1.3156284313234953e-06,
            9.97086742637765e-06,
            6.180210543348771e-05,
            0.000313503842764582,
            0.0013025382407593142,
            0.004436475201357123,
            0.012401734079336571,
            0.028501631811746767,
            0.05402248564709138,
            0.08502398037020222,
            0.11283377510308712,
            0.1305368191304607,
            0.13989521627766652,
            0.14955580738928456,
            0.16466203865900111,
            0.17973064150064744,
            0.18339958636414513,
            0.16893764292646987,
            0.13894448637633558,
            0.1020084804436145,
            0.06749297907152914,
            0.042610597798787786,
            0.03114381541601643,
            0.032660421581965894,
            0.042686873232444814,
            0.05472264525462729,
            0.06351923767937115,
            0.0670426523474256,
            0.06552025906225588,
            0.05994174944150393,
            0.052937476749307495,
            0.05017782515215473,
            0.05804395338569743,
            0.07784010608289214,
            0.10228944958789062,
            0.1192590176486613,
            0.12059216633854677,
            0.10778714845570589,
            0.0889239593719737,
            0.07078689262412521,
            0.05484592467805158,
            0.03982731667244364,
            0.025698161253566467,
            0.014145247128415675,
            0.006487460723985892,
            0.00244967712825087,
            0.0007580090819709656,
            0.0001980345071520369,
            8.359141687714251e-05,
            0.00023529592058036842,
            0.0009692489721502245,
            0.003376369193311477,
            0.00975344975793699,
            0.023547892074690293,
            0.0480476889492083,
            0.0838933566574041,
            0.12671358404383137,
            0.16648811117457987,
            0.18999455499610568,
            0.18713814415091543,
            0.1586114434652455,
            0.11790699719749528,
            0.08366794905752255,
            0.06832415009038557,
            0.07257897527779668,
            0.08799825898045392,
            0.10305506485264958,
            0.10865927778646908,
            0.10173440843498181,
            0.08537389719560529,
            0.06532220414016927,
            0.046028942366795667,
            0.02960975506362703,
            0.016953474437060922
        ]
    },
    "1.111 (ns)": {
        "x": [
            0.05,
            0.1,
            0.15000000000000002,
            0.2,
            0.25,
            0.30000000000000004,
            0.35000000000000003,
            0.4,
            0.45,
            0.5,
            0.55,
            0.6000000000000001,
            0.65,
            0.7000000000000001,
            0.75,
            0.8,
            0.8500000000000001,
            0.9,
            0.9500000000000001,
            1.0,
            1.05,
            1.1,
            1.1500000000000001,
            1.2000000000000002,
            1.25,
            1.3,
            1.35,
            1.4000000000000001,
            1.4500000000000002,
            1.5,
            1.55,
            1.6,
            1.6500000000000001,
            1.7000000000000002,
            1.75,
            1.8,
            1.85,
            1.9000000000000001,
            1.9500000000000002,
            2.0,
            2.0500000000000003,
            2.1,
            2.15,
            2.2,
            2.25,
            2.3000000000000003,
            2.35,
            2.4000000000000004,
            2.45,
            2.5,
            2.5500000000000003,
            2.6,
            2.6500000000000004,
            2.7,
            2.75,
            2.8000000000000003,
            2.85,
            2.9000000000000004,
            2.95,
            3.0,
            3.0500000000000003,
            3.1,
            3.1500000000000004,
            3.2,
            3.25,
            3.3000000000000003,
            3.35,
            3.4000000000000004,
            3.45,
            3.5,
            3.5500000000000003,
            3.6,
            3.6500000000000004,
            3.7,
            3.75,
            3.8000000000000003,
            3.85,
            3.9000000000000004,
            3.95,
            4.0,
            4.05,
            4.1000000000000005,
            4.15,
            4.2,
            4.25,
            4.3,
            4.3500000000000005,
            4.4,
            4.45,
            4.5,
            4.55,
            4.6000000000000005,
            4.65,
            4.7,
            4.75,
            4.800000000000001,
            4.8500000000000005,
            4.9,
            4.95,
            5.0,
            5.050000000000001,
            5.1000000000000005,
            5.15,
            5.2,
            5.25,
            5.300000000000001,
            5.3500000000000005,
            5.4,
            5.45,
            5.5,
            5.550000000000001,
            5.6000000000000005,
            5.65,
            5.7,
            5.75,
            5.800000000000001,
            5.8500000000000005,
            5.9,
            5.95,
            6.0,
            6.050000000000001,
            6.1000000000000005,
            6.15,
            6.2,
            6.25,
            6.300000000000001,
            6.3500000000000005,
            6.4,
            6.45,
            6.5,
            6.550000000000001,
            6.6000000000000005,
            6.65,
            6.7,
            6.75,
            6.800000000000001,
            6.8500000000000005,
            6.9,
            6.95,
            7.0,
            7.050000000000001,
            7.1000000000000005,
            7.15,
            7.2,
            7.25,
            7.300000000000001,
            7.3500000000000005,
            7.4,
            7.45,
            7.5,
            7.550000000000001,
            7.6000000000000005,
            7.65,
            7.7,
            7.75,
            7.800000000000001,
            7.8500000000000005,
            7.9,
            7.95,
            8.0,
            8.05,
            8.1,
            8.15,
            8.200000000000001,
            8.25,
            8.3,
            8.35,
            8.4,
            8.450000000000001,
            8.5,
            8.55,
            8.6,
            8.65,
            8.700000000000001,
            8.75,
            8.8,
            8.85,
            8.9,
            8.950000000000001,
            9.0,
            9.05,
            9.1,
            9.15,
            9.200000000000001,
            9.25,
            9.3,
            9.35,
            9.4,
            9.450000000000001,
            9.5,
            9.55,
            9.600000000000001,
            9.65,
            9.700000000000001,
            9.75,
            9.8,
            9.850000000000001,
            9.9,
            9.950000000000001,
            10.0
        ],
        "y": [
            1.963935244944888e-114,
            1.0158518710094134e-110,
            1.0973338313330338e-106,
            1.3378868691146203e-102,
            1.560224584953441e-98,
            1.6283245996616044e-94,
            1.4710126541295453e-90,
            1.1286168753288189e-86,
            7.26717077101543e-83,
            3.896100937989562e-79,
            1.7295483875573504e-75,
            6.331741038412265e-72,
            1.9058603838196426e-68,
            4.705769928035949e-65,
            9.513801801749414e-62,
            1.5726562181525674e-58,
            2.1230641636532642e-55,
            2.338452336745119e-52,
            2.0998569179973248e-49,
            1.5362615728375768e-46,
            9.152118491108098e-44,
            4.4377849740252305e-41,
            1.7508177735836725e-38,
            5.6184739254041305e-36,
            1.46622038562393e-33,
            3.1110777376775455e-31,
            5.366689890507928e-29,
            7.526030790002585e-27,
            8.580195000163099e-25,
            7.95313489815017e-23,
            5.994625948553508e-21,
            3.6751918155801125e-19,
            1.8333661178929842e-17,
            7.4452649959405e-16,
            2.46289866598945e-14,
            6.641969203057945e-13,
            1.4617335497724336e-11,
            2.628464821942951e-10,
            3.867786571060017e-09,
            4.666106800071376e-08,
            4.625370374611166e-07,
            3.7773709549047764e-06,
            2.5494200457040747e-05,
            0.0001427209764072131,
            0.0006655324354301644,
            0.0025978398706883363,
            0.008536383346325713,
            0.023768398897407186,
            0.05650666245808089,
            0.11572181767217125,
            0.2062261624491519,
            0.3234035643028316,
            0.4515251823396325,
            0.5675884467793442,
            0.6488438900095527,
            0.6803135326028952,
            0.6592501882010678,
            0.5949295189336119,
            0.5040324797885671,
            0.4041503439415949,
            0.3089262678158487,
            0.22668064338227464,
            0.16152572705404133,
            0.11484606621928799,
            0.0861696878095514,
            0.07360796392057534,
            0.07399076965475526,
            0.08284470876327635,
            0.09491435509709611,
            0.10565556925595822,
            0.1128402732806597,
            0.1168541978900651,
            0.11942333216975509,
            0.12201756639814144,
            0.12515546159490243,
            0.12848618944442497,
            0.13093525816470486,
            0.13104496107044358,
            0.12800348289129207,
            0.12269042789334515,
            0.11735145109737148,
            0.11386015987774997,
            0.11225042897255515,
            0.11099324347367348,
            0.10869328673629129,
            0.10555806454580141,
            0.10332708896033953,
            0.10377697777448455,
            0.1070711635062968,
            0.1113088209900288,
            0.11374444615236926,
            0.11277521239323075,
            0.1089794938506971,
            0.10435646448813841,
            0.10071242397938822,
            0.09869185418017966,
            0.09781215854721681,
            0.09687817379553114,
            0.09446486168644405,
            0.08965951328805805,
            0.08283501393805837,
            0.0756972270360757,
            0.07035794236149331,
            0.06816591228989194,
            0.06919413727146129,
            0.07256183040609492,
            0.07710477721575303,
            0.0818506431360673,
            0.08611895037762195,
            0.08945116078260965,
            0.09163145799314694,
            0.09271719958116946,
            0.0928362506076385,
            0.09193232593427032,
            0.08987534646589646,
            0.0867899328648528,
            0.08306470484674543,
            0.0790693394467066,
            0.07512371814896071,
            0.0718096145064866,
            0.07004701720201356,
            0.07053163087883435,
            0.07298206703309155,
            0.07611617665945665,
            0.07864482265581868,
            0.0804079649028809,
            0.0824807597812133,
            0.08610877122569902,
            0.09150819658721179,
            0.09758711156613054,
            0.10266865036149016,
            0.10547032051289673,
            0.10558966680197672,
            0.10335394155290134,
            0.09945602253646268,
            0.09477293801741765,
            0.09030669565326893,
            0.0869798262094407,
            0.08525912141374205,
            0.08485679890226373,
            0.08478440796694878,
            0.08384996295393264,
            0.08138807703584224,
            0.07772659415716202,
            0.07392906201826248,
            0.07094205512050535,
            0.06892219277772792,
            0.06733709924187421,
            0.06558633836969878,
            0.06348321220514631,
            0.06130620277500054,
            0.05954771080036834,
            0.05855176821504477,
            0.05822857386195563,
            0.0580764687810067,
            0.05755967730094435,
            0.05652124287839755,
            0.05521731438617979,
            0.05393903774286271,
            0.05266302353016622,
            0.05116532938085342,
            0.04944649107188287,
            0.04787965099073883,
            0.04688937865626026,
            0.04662677717786578,
            0.04701059615828377,
            0.047893620987806175,
            0.04903304612490363,
            0.0500423313761373,
            0.050627196795687834,
            0.050900591012514255,
            0.05131029024011312,
            0.052188565042922595,
            0.05343171806792433,
            0.05462280562661824,
            0.05537979669095914,
            0.05558246875827006,
            0.05539342147769088,
            0.05513653263968009,
            0.05509975472843589,
            0.0554194718268774,
            0.05617013524031722,
            0.0574936464170645,
            0.05951845139193942,
            0.06214531410426337,
            0.06498432385600138,
            0.06749837616903649,
            0.06918088109116244,
            0.06970138204880039,
            0.06904858087557134,
            0.06755212205755623,
            0.06565653671371266,
            0.0636072329254628,
            0.06132776310171584,
            0.05853435867336561,
            0.05488936423007977,
            0.050014315081784104,
            0.04348690893332258,
            0.03515005191891819,
            0.025635082080975393
        ]
    },
    "2.223 (ns)": {
        "x": [
            0.05,
            0.1,
            0.15000000000000002,
            0.2,
            0.25,
            0.30000000000000004,
            0.35000000000000003,
            0.4,
            0.45,
            0.5,
            0.55,
            0.6000000000000001,
            0.65,
            0.7000000000000001,
            0.75,
            0.8,
            0.8500000000000001,
            0.9,
            0.9500000000000001,
            1.0,
            1.05,
            1.1,
            1.1500000000000001,
            1.2000000000000002,
            1.25,
            1.3,
            1.35,
            1.4000000000000001,
            1.4500000000000002,
            1.5,
            1.55,
            1.6,
            1.6500000000000001,
            1.7000000000000002,
            1.75,
            1.8,
            1.85,
            1.9000000000000001,
            1.9500000000000002,
            2.0,
            2.0500000000000003,
            2.1,
            2.15,
            2.2,
            2.25,
            2.3000000000000003,
            2.35,
            2.4000000000000004,
            2.45,
            2.5,
            2.5500000000000003,
            2.6,
            2.6500000000000004,
            2.7,
            2.75,
            2.8000000000000003,
            2.85,
            2.9000000000000004,
            2.95,
            3.0,
            3.0500000000000003,
            3.1,
            3.1500000000000004,
            3.2,
            3.25,
            3.3000000000000003,
            3.35,
            3.4000000000000004,
            3.45,
            3.5,
            3.5500000000000003,
            3.6,
            3.6500000000000004,
            3.7,
            3.75,
            3.8000000000000003,
            3.85,
            3.9000000000000004,
            3.95,
            4.0,
            4.05,
            4.1000000000000005,
            4.15,
            4.2,
            4.25,
            4.3,
            4.3500000000000005,
            4.4,
            4.45,
            4.5,
            4.55,
            4.6000000000000005,
            4.65,
            4.7,
            4.75,
            4.800000000000001,
            4.8500000000000005,
            4.9,
            4.95,
            5.0,
            5.050000000000001,
            5.1000000000000005,
            5.15,
            5.2,
            5.25,
            5.300000000000001,
            5.3500000000000005,
            5.4,
            5.45,
            5.5,
            5.550000000000001,
            5.6000000000000005,
            5.65,
            5.7,
            5.75,
            5.800000000000001,
            5.8500000000000005,
            5.9,
            5.95,
            6.0,
            6.050000000000001,
            6.1000000000000005,
            6.15,
            6.2,
            6.25,
            6.300000000000001,
            6.3500000000000005,
            6.4,
            6.45,
            6.5,
            6.550000000000001,
            6.6000000000000005,
            6.65,
            6.7,
            6.75,
            6.800000000000001,
            6.8500000000000005,
            6.9,
            6.95,
            7.0,
            7.050000000000001,
            7.1000000000000005,
            7.15,
            7.2,
            7.25,
            7.300000000000001,
            7.3500000000000005,
            7.4,
            7.45,
            7.5,
            7.550000000000001,
            7.6000000000000005,
            7.65,
            7.7,
            7.75,
            7.800000000000001,
            7.8500000000000005,
            7.9,
            7.95,
            8.0,
            8.05,
            8.1,
            8.15,
            8.200000000000001,
            8.25,
            8.3,
            8.35,
            8.4,
            8.450000000000001,
            8.5,
            8.55,
            8.6,
            8.65,
            8.700000000000001,
            8.75,
            8.8,
            8.85,
            8.9,
            8.950000000000001,
            9.0,
            9.05,
            9.1,
            9.15,
            9.200000000000001,
            9.25,
            9.3,
            9.35,
            9.4,
            9.450000000000001,
            9.5,
            9.55,
            9.600000000000001,
            9.65,
            9.700000000000001,
            9.75,
            9.8,
            9.850000000000001,
            9.9,
            9.950000000000001,
            10.0
        ],
        "y": [
            1.8935733664834407e-115,
            1.0025191230169126e-111,
            1.1095148432178733e-107,
            1.3873096674657746e-103,
            1.6608540000053612e-99,
            1.781187032882783e-95,
            1.655184755258746e-91,
            1.307612676545669e-87,
            8.67851308585588e-84,
            4.800721206684652e-80,
            2.201195397154199e-76,
            8.33213690032079e-73,
            2.595937285336583e-69,
            6.641574159585479e-66,
            1.3928489632632194e-62,
            2.3909514803127365e-59,
            3.355596053644474e-56,
            3.8467346496105957e-53,
            3.599174803095731e-50,
            2.7467856468503035e-47,
            1.7089460079135193e-44,
            8.664109032073528e-42,
            3.5781238402723896e-39,
            1.2033607774850823e-36,
            3.29491772845971e-34,
            7.343865426092879e-32,
            1.332239111085722e-29,
            1.9669136284536673e-27,
            2.363334528204285e-25,
            2.3110921798545682e-23,
            1.839515112049587e-21,
            1.1919424087678275e-19,
            6.288969002009855e-18,
            2.702858384414907e-16,
            9.466365170268559e-15,
            2.70343089895318e-13,
            6.300104647582272e-12,
            1.1992167666706432e-10,
            1.866767026011165e-09,
            2.3800251731725517e-08,
            2.489931030825138e-07,
            2.142462571701056e-06,
            1.5205188945134626e-05,
            8.931485354837978e-05,
            0.0004360397461857797,
            0.0017782421858508971,
            0.00609473446930377,
            0.01768386189152642,
            0.043813226747003865,
            0.09362116080327067,
            0.17444339702892056,
            0.28660171799555123,
            0.4193561776787703,
            0.5506962000343311,
            0.6524242575256086,
            0.7000094457212644,
            0.6832460000277853,
            0.611085594944458,
            0.5068528187741785,
            0.3971704437487935,
            0.3017923806583604,
            0.22913178527279476,
            0.17784315723406097,
            0.1419935893188713,
            0.11629238525398147,
            0.09856616180048745,
            0.08900813112182066,
            0.0878733695898141,
            0.09371575048884587,
            0.10329279334711508,
            0.11287919032613061,
            0.11980239598549602,
            0.12316407106498543,
            0.12356012784723631,
            0.12223665331631904,
            0.12028897624878993,
            0.11837608930473156,
            0.11692327453150295,
            0.11627760813966047,
            0.11647817328599323,
            0.11699626241603274,
            0.1169475391046218,
            0.1156801625174767,
            0.11317597775229367,
            0.10992336025013143,
            0.1065560078006592,
            0.10382999983864845,
            0.10284606292748105,
            0.10466084962337406,
            0.10908819680630341,
            0.1139629918324119,
            0.11614453168438871,
            0.11372051250960828,
            0.10743241573246042,
            0.10000046299293082,
            0.09403431629566264,
            0.09041506457758983,
            0.0883034622881345,
            0.08630753793186155,
            0.08360106502247086,
            0.08031929008659176,
            0.07730592990724579,
            0.07550402701330293,
            0.07532132291759264,
            0.07639761298430252,
            0.0779829594836956,
            0.07961315806585409,
            0.08148458660281271,
            0.08415795740003255,
            0.08779094619391226,
            0.09160041076019161,
            0.0941775414140599,
            0.09446191640066054,
            0.09238708726723006,
            0.08860563414746553,
            0.08389891714570709,
            0.0790299649581271,
            0.07479384200939879,
            0.07177350398851794,
            0.07010750732112826,
            0.06971647440551364,
            0.07063795433673876,
            0.07289625415631909,
            0.07610361337175368,
            0.07947135194778246,
            0.08237682909117877,
            0.08488135830943397,
            0.08757710218662565,
            0.09084030452373808,
            0.09423616835471332,
            0.09676235230757224,
            0.09781829179088926,
            0.09793733236004118,
            0.09835576952442404,
            0.0997149897952294,
            0.10133164686250502,
            0.10185977647390934,
            0.10046538809720446,
            0.09723079087552307,
            0.09276152498435497,
            0.08780145904310853,
            0.08311826580786642,
            0.07929615867087639,
            0.07636992800564311,
            0.07378527241969092,
            0.0709666238744999,
            0.06798561114080517,
            0.0655622449407486,
            0.06436712230261193,
            0.06439695662033165,
            0.06501562595694854,
            0.06543420475347737,
            0.06509403795052698,
            0.06380005325085415,
            0.06172392280792918,
            0.059285075703125856,
            0.05690339520021728,
            0.05479124105661491,
            0.052917085605045065,
            0.051072312754904016,
            0.04898086305151621,
            0.046493246308492865,
            0.04377949520739856,
            0.04130480814532119,
            0.03958683615400211,
            0.03898866455564527,
            0.039657875078287635,
            0.041477993135514174,
            0.04401247255753934,
            0.04661389377158719,
            0.048724477156566,
            0.050147854879060295,
            0.051084486338935364,
            0.05192441336300703,
            0.052979489005392455,
            0.05434511953920224,
            0.05588973522276979,
            0.057301426981010546,
            0.05825791547179274,
            0.058685186518490556,
            0.05880855345032499,
            0.05891022280395295,
            0.05913723032501321,
            0.059565239606884736,
            0.06030349874561057,
            0.06145887831209391,
            0.06304399621844951,
            0.06494247653651353,
            0.06694981601504142,
            0.06882885762211287,
            0.07026896736119305,
            0.07079067363239679,
            0.06984790753917203,
            0.06719556438960635,
            0.06313780830429326,
            0.058229306276046534,
            0.05260699147048867,
            0.04574158551885597,
            0.037105964671740724,
            0.027146588864445938
        ]
    },
    "3.335 (ns)": {
        "x": [
            0.05,
            0.1,
            0.15000000000000002,
            0.2,
            0.25,
            0.30000000000000004,
            0.35000000000000003,
            0.4,
            0.45,
            0.5,
            0.55,
            0.6000000000000001,
            0.65,
            0.7000000000000001,
            0.75,
            0.8,
            0.8500000000000001,
            0.9,
            0.9500000000000001,
            1.0,
            1.05,
            1.1,
            1.1500000000000001,
            1.2000000000000002,
            1.25,
            1.3,
            1.35,
            1.4000000000000001,
            1.4500000000000002,
            1.5,
            1.55,
            1.6,
            1.6500000000000001,
            1.7000000000000002,
            1.75,
            1.8,
            1.85,
            1.9000000000000001,
            1.9500000000000002,
            2.0,
            2.0500000000000003,
            2.1,
            2.15,
            2.2,
            2.25,
            2.3000000000000003,
            2.35,
            2.4000000000000004,
            2.45,
            2.5,
            2.5500000000000003,
            2.6,
            2.6500000000000004,
            2.7,
            2.75,
            2.8000000000000003,
            2.85,
            2.9000000000000004,
            2.95,
            3.0,
            3.0500000000000003,
            3.1,
            3.1500000000000004,
            3.2,
            3.25,
            3.3000000000000003,
            3.35,
            3.4000000000000004,
            3.45,
            3.5,
            3.5500000000000003,
            3.6,
            3.6500000000000004,
            3.7,
            3.75,
            3.8000000000000003,
            3.85,
            3.9000000000000004,
            3.95,
            4.0,
            4.05,
            4.1000000000000005,
            4.15,
            4.2,
            4.25,
            4.3,
            4.3500000000000005,
            4.4,
            4.45,
            4.5,
            4.55,
            4.6000000000000005,
            4.65,
            4.7,
            4.75,
            4.800000000000001,
            4.8500000000000005,
            4.9,
            4.95,
            5.0,
            5.050000000000001,
            5.1000000000000005,
            5.15,
            5.2,
            5.25,
            5.300000000000001,
            5.3500000000000005,
            5.4,
            5.45,
            5.5,
            5.550000000000001,
            5.6000000000000005,
            5.65,
            5.7,
            5.75,
            5.800000000000001,
            5.8500000000000005,
            5.9,
            5.95,
            6.0,
            6.050000000000001,
            6.1000000000000005,
            6.15,
            6.2,
            6.25,
            6.300000000000001,
            6.3500000000000005,
            6.4,
            6.45,
            6.5,
            6.550000000000001,
            6.6000000000000005,
            6.65,
            6.7,
            6.75,
            6.800000000000001,
            6.8500000000000005,
            6.9,
            6.95,
            7.0,
            7.050000000000001,
            7.1000000000000005,
            7.15,
            7.2,
            7.25,
            7.300000000000001,
            7.3500000000000005,
            7.4,
            7.45,
            7.5,
            7.550000000000001,
            7.6000000000000005,
            7.65,
            7.7,
            7.75,
            7.800000000000001,
            7.8500000000000005,
            7.9,
            7.95,
            8.0,
            8.05,
            8.1,
            8.15,
            8.200000000000001,
            8.25,
            8.3,
            8.35,
            8.4,
            8.450000000000001,
            8.5,
            8.55,
            8.6,
            8.65,
            8.700000000000001,
            8.75,
            8.8,
            8.85,
            8.9,
            8.950000000000001,
            9.0,
            9.05,
            9.1,
            9.15,
            9.200000000000001,
            9.25,
            9.3,
            9.35,
            9.4,
            9.450000000000001,
            9.5,
            9.55,
            9.600000000000001,
            9.65,
            9.700000000000001,
            9.75,
            9.8,
            9.850000000000001,
            9.9,
            9.950000000000001,
            10.0
        ],
        "y": [
            4.1167043992244463e-112,
            1.836837731467967e-108,
            1.7129998687821024e-104,
            1.8045953332199104e-100,
            1.819939559134466e-96,
            1.6439627078018593e-92,
            1.2865445758168857e-88,
            8.558423976088294e-85,
            4.782317159504593e-81,
            2.2270089832937497e-77,
            8.59494156609047e-74,
            2.738159856521954e-70,
            7.179053740720831e-67,
            1.545507435692484e-63,
            2.727044714245923e-60,
            3.938344847610256e-57,
            4.6498663658603735e-54,
            4.484061941273479e-51,
            3.5292363696441054e-48,
            2.265695996618973e-45,
            1.1858169645119372e-42,
            5.0577128590134896e-40,
            1.7574093957523704e-37,
            4.973570296535953e-35,
            1.1462103238971038e-32,
            2.150868045731473e-30,
            3.2862249673849174e-28,
            4.0881243335433517e-26,
            4.141268767227141e-24,
            3.4166229176081558e-22,
            2.2962705603394894e-20,
            1.2576531004711082e-18,
            5.615753248646618e-17,
            2.045591894395097e-15,
            6.082983001317016e-14,
            1.478109291729589e-12,
            2.938298575484388e-11,
            4.785379741005272e-10,
            6.39665231412668e-09,
            7.033586610696174e-08,
            6.37950105787049e-07,
            4.789038220531149e-06,
            2.9876928795220018e-05,
            0.0001556559243226983,
            0.0006811059160426481,
            0.0025195551278458443,
            0.007937542395573316,
            0.02146979078558308,
            0.05030200966575799,
            0.10304859446857335,
            0.18636083169955517,
            0.3001961057066186,
            0.4338612149786425,
            0.565385607185979,
            0.6663857196420298,
            0.7123363356524498,
            0.6934743545450602,
            0.6188887342702241,
            0.5109314097384818,
            0.3947998433967707,
            0.2901530714550046,
            0.2076201680602931,
            0.14931901094032893,
            0.11163875601920893,
            0.08890421333816283,
            0.07656659328455412,
            0.07241368887690246,
            0.07534686091456055,
            0.08341325893861071,
            0.09340082933070003,
            0.10232745980293945,
            0.1090978938385324,
            0.11467548562055545,
            0.12063059280505646,
            0.1272791341662314,
            0.13296106610845418,
            0.13515230960080354,
            0.13261591309446968,
            0.1267552407958389,
            0.12076170200821223,
            0.11720182697484804,
            0.11644445065199857,
            0.11734890623763455,
            0.11890401992306544,
            0.12070918784545337,
            0.12221063143622198,
            0.12231994786730153,
            0.12019991230397505,
            0.11619362042069907,
            0.11168033751796881,
            0.1080511443985798,
            0.10593569209692226,
            0.1052123549991512,
            0.10533336007302677,
            0.10548826504875514,
            0.1047408619623123,
            0.10234901468416105,
            0.09812089545508185,
            0.09259628359628391,
            0.08690890225868363,
            0.08220727805053712,
            0.07891489193058314,
            0.0765597971069599,
            0.07445045118395634,
            0.0725156917148522,
            0.07149149068709679,
            0.07236368942354375,
            0.07555816971645608,
            0.08047508561538559,
            0.08574121398607211,
            0.08997997903975648,
            0.09239151500055602,
            0.09269782110790781,
            0.09078559096953029,
            0.08666220297637033,
            0.080809006524188,
            0.07438345588692823,
            0.06879646449271422,
            0.06495150490457323,
            0.06294529510619351,
            0.06250909791882057,
            0.06351452093973879,
            0.06588165283090128,
            0.06920926673122302,
            0.07282297944711753,
            0.07622769990927629,
            0.07945535432901701,
            0.08307875038607067,
            0.0878811109473891,
            0.09417400912782722,
            0.10116860492356963,
            0.10714978666576418,
            0.11053400346927186,
            0.11087689298939615,
            0.10893526271305713,
            0.10589204374919524,
            0.1025559916393087,
            0.09909213569073695,
            0.09522039812394573,
            0.09064494495464664,
            0.08554259699030378,
            0.08075289040298543,
            0.07734146451836156,
            0.0758448841933366,
            0.07591927389484164,
            0.07664377278228593,
            0.07706223993226431,
            0.07652228243300423,
            0.07478270446557854,
            0.07204436669031862,
            0.06889147184730837,
            0.06601449459113995,
            0.06379315690522362,
            0.06209715930364503,
            0.06052679762801847,
            0.05881598693059075,
            0.0569595673440906,
            0.055046815298385905,
            0.053100489019909776,
            0.05103647104559914,
            0.04867165361110506,
            0.045829570165398154,
            0.042601268548017705,
            0.039527369299544104,
            0.03739647143646113,
            0.0367597974381946,
            0.037600390427631,
            0.03942793976704082,
            0.04167102301654274,
            0.04401644181772814,
            0.04641553642682392,
            0.048797921412764234,
            0.05084907484572125,
            0.052139869511666534,
            0.052483042945295384,
            0.052133854864061725,
            0.051634837805038164,
            0.051476103576872274,
            0.05188942926261469,
            0.052891088134214406,
            0.054406677980805014,
            0.05630177811060674,
            0.058362892575033604,
            0.06034900377736492,
            0.06208857566407156,
            0.06354627859727743,
            0.06485945603720916,
            0.06628406231286423,
            0.06795148508372563,
            0.06961060460089698,
            0.07071156028688019,
            0.07080362336715548,
            0.06977921023351687,
            0.067721065800228,
            0.06462036822559775,
            0.060256037201793,
            0.05424691712376087,
            0.04627490872457167,
            0.036512233188370984,
            0.02596831600921055
        ]
    },
    "4.447 (ns)": {
        "x": [
            0.05,
            0.1,
            0.15000000000000002,
            0.2,
            0.25,
            0.30000000000000004,
            0.35000000000000003,
            0.4,
            0.45,
            0.5,
            0.55,
            0.6000000000000001,
            0.65,
            0.7000000000000001,
            0.75,
            0.8,
            0.8500000000000001,
            0.9,
            0.9500000000000001,
            1.0,
            1.05,
            1.1,
            1.1500000000000001,
            1.2000000000000002,
            1.25,
            1.3,
            1.35,
            1.4000000000000001,
            1.4500000000000002,
            1.5,
            1.55,
            1.6,
            1.6500000000000001,
            1.7000000000000002,
            1.75,
            1.8,
            1.85,
            1.9000000000000001,
            1.9500000000000002,
            2.0,
            2.0500000000000003,
            2.1,
            2.15,
            2.2,
            2.25,
            2.3000000000000003,
            2.35,
            2.4000000000000004,
            2.45,
            2.5,
            2.5500000000000003,
            2.6,
            2.6500000000000004,
            2.7,
            2.75,
            2.8000000000000003,
            2.85,
            2.9000000000000004,
            2.95,
            3.0,
            3.0500000000000003,
            3.1,
            3.1500000000000004,
            3.2,
            3.25,
            3.3000000000000003,
            3.35,
            3.4000000000000004,
            3.45,
            3.5,
            3.5500000000000003,
            3.6,
            3.6500000000000004,
            3.7,
            3.75,
            3.8000000000000003,
            3.85,
            3.9000000000000004,
            3.95,
            4.0,
            4.05,
            4.1000000000000005,
            4.15,
            4.2,
            4.25,
            4.3,
            4.3500000000000005,
            4.4,
            4.45,
            4.5,
            4.55,
            4.6000000000000005,
            4.65,
            4.7,
            4.75,
            4.800000000000001,
            4.8500000000000005,
            4.9,
            4.95,
            5.0,
            5.050000000000001,
            5.1000000000000005,
            5.15,
            5.2,
            5.25,
            5.300000000000001,
            5.3500000000000005,
            5.4,
            5.45,
            5.5,
            5.550000000000001,
            5.6000000000000005,
            5.65,
            5.7,
            5.75,
            5.800000000000001,
            5.8500000000000005,
            5.9,
            5.95,
            6.0,
            6.050000000000001,
            6.1000000000000005,
            6.15,
            6.2,
            6.25,
            6.300000000000001,
            6.3500000000000005,
            6.4,
            6.45,
            6.5,
            6.550000000000001,
            6.6000000000000005,
            6.65,
            6.7,
            6.75,
            6.800000000000001,
            6.8500000000000005,
            6.9,
            6.95,
            7.0,
            7.050000000000001,
            7.1000000000000005,
            7.15,
            7.2,
            7.25,
            7.300000000000001,
            7.3500000000000005,
            7.4,
            7.45,
            7.5,
            7.550000000000001,
            7.6000000000000005,
            7.65,
            7.7,
            7.75,
            7.800000000000001,
            7.8500000000000005,
            7.9,
            7.95,
            8.0,
            8.05,
            8.1,
            8.15,
            8.200000000000001,
            8.25,
            8.3,
            8.35,
            8.4,
            8.450000000000001,
            8.5,
            8.55,
            8.6,
            8.65,
            8.700000000000001,
            8.75,
            8.8,
            8.85,
            8.9,
            8.950000000000001,
            9.0,
            9.05,
            9.1,
            9.15,
            9.200000000000001,
            9.25,
            9.3,
            9.35,
            9.4,
            9.450000000000001,
            9.5,
            9.55,
            9.600000000000001,
            9.65,
            9.700000000000001,
            9.75,
            9.8,
            9.850000000000001,
            9.9,
            9.950000000000001,
            10.0
        ],
        "y": [
            1.4219045302261704e-115,
            7.267565357800248e-112,
            7.772519426840366e-108,
            9.400827009787808e-104,
            1.0897516420908493e-99,
            1.132810856902659e-95,
            1.0214202901931078e-91,
            7.838206117674314e-88,
            5.058762047345502e-84,
            2.724346880893059e-80,
            1.2175378713273721e-76,
            4.4975530272355824e-73,
            1.369169159743831e-69,
            3.427243635983652e-66,
            7.04174541329273e-63,
            1.1859501603787318e-59,
            1.635423281901202e-56,
            1.8449911587081897e-53,
            1.7016007550234838e-50,
            1.2822743262329883e-47,
            7.891796459426893e-45,
            3.9654952998844004e-42,
            1.6264396354236193e-39,
            5.444056606215854e-37,
            1.4869842104574956e-34,
            3.3141429996903244e-32,
            6.0273301604223654e-30,
            8.945399378945966e-28,
            1.0835564969109796e-25,
            1.0714213834152355e-23,
            8.650277375338544e-22,
            5.704137156971125e-20,
            3.0732379477446883e-18,
            1.3534254124977807e-16,
            4.874425455639722e-15,
            1.4365532226256415e-13,
            3.4668474690653996e-12,
            6.856884853987811e-11,
            1.1125953718059854e-09,
            1.4828646316141768e-08,
            1.6258494435381313e-07,
            1.4692516365586718e-06,
            1.0969277481166656e-05,
            6.785969782043637e-05,
            0.00034913397020784343,
            0.0015005894960629154,
            0.005416636353132925,
            0.01652133310149485,
            0.04286786769353111,
            0.09530137999957372,
            0.1828872968838815,
            0.30533876245074704,
            0.4472905987908763,
            0.5804417684577364,
            0.6743847597043443,
            0.7093712053914141,
            0.6828376271429121,
            0.6074971234230035,
            0.5044126321864695,
            0.3951503380888365,
            0.2958538263906734,
            0.21497823534944724,
            0.1545339443310643,
            0.11284893805493627,
            0.0868558887229813,
            0.07323319109804484,
            0.06879988164476838,
            0.07077955888841103,
            0.07710457650915273,
            0.0864134349947176,
            0.09749859229116685,
            0.1086608111704922,
            0.11780382570939274,
            0.12346168762373198,
            0.12581410889171868,
            0.12650878857704237,
            0.12733734007439357,
            0.12911371052792628,
            0.13173767942896292,
            0.13485362523853864,
            0.13798522955544276,
            0.14024274419699562,
            0.1405759761656523,
            0.1386056731430129,
            0.13497664985821303,
            0.13077666209666627,
            0.12673474963456383,
            0.12284094838881605,
            0.1183285946588023,
            0.11203219733330626,
            0.10336271278183132,
            0.09335720992122618,
            0.08452670600783403,
            0.0792442655852768,
            0.07814178362470414,
            0.07997178899635884,
            0.0827226674068373,
            0.08476422588074004,
            0.08538415126260797,
            0.08485823659032055,
            0.08408092593284551,
            0.0836814065431654,
            0.08329637828544839,
            0.08196290947603148,
            0.07935208894962914,
            0.07643137490047829,
            0.07485147473894445,
            0.07576688594145643,
            0.07909758982302498,
            0.08360985729733399,
            0.08763723793125652,
            0.08997855386420033,
            0.0903924901871325,
            0.08934081441210724,
            0.0872622443773311,
            0.08413276276611474,
            0.07974345490266589,
            0.07430925271112557,
            0.06872450470326073,
            0.06427640535084074,
            0.06214475961184708,
            0.06300312078035232,
            0.06680136635871396,
            0.07276098179142583,
            0.07963631349577498,
            0.08615647502015035,
            0.09140780269613023,
            0.09499918851038647,
            0.09706014387955064,
            0.09816094320170414,
            0.09913176896891016,
            0.10073660980797657,
            0.10328653876252455,
            0.10639291126155567,
            0.10903328046007806,
            0.10997223393395185,
            0.10840788226376363,
            0.1044805601613884,
            0.09918394694022639,
            0.09363491273349121,
            0.08834553334004358,
            0.08320447895631376,
            0.07806816240799336,
            0.07319346088802459,
            0.06908435447832215,
            0.06610155774642985,
            0.0643354424793042,
            0.06374782226051957,
            0.06422342574285164,
            0.06538087333879915,
            0.06646478222456167,
            0.06667927212015017,
            0.06574088790305137,
            0.06402393102608521,
            0.06211924953137365,
            0.06030036110192123,
            0.0583835813415909,
            0.056003977041600386,
            0.0530182249013494,
            0.04967221186382779,
            0.046380634442314515,
            0.04341723586463111,
            0.04090340324291801,
            0.03898988086982761,
            0.03785801973962149,
            0.03755188703622257,
            0.03795114854884791,
            0.038920208834606736,
            0.040390233963225844,
            0.04228030894299362,
            0.044383945107065434,
            0.04634762991156519,
            0.04778834812763499,
            0.048508010140702544,
            0.04867050691458907,
            0.04881879434628991,
            0.04968387126565796,
            0.051805350445147204,
            0.05515230067588361,
            0.059065352702441634,
            0.06261921494477309,
            0.06513814937901372,
            0.06652359571360986,
            0.06721420884137796,
            0.06780080279088001,
            0.06856650984114564,
            0.06931918663450146,
            0.0696203752019648,
            0.06917406239964242,
            0.0680781939120333,
            0.06678838855769131,
            0.06580732639731021,
            0.06529455095532212,
            0.06489635145381129,
            0.06390169411074462,
            0.061498217538957685,
            0.0569215564793619,
            0.0496478664579018,
            0.03982700347617209,
            0.028652993489132837
        ]
    },
    "5.558 (ns)": {
        "x": [
            0.05,
            0.1,
            0.15000000000000002,
            0.2,
            0.25,
            0.30000000000000004,
            0.35000000000000003,
            0.4,
            0.45,
            0.5,
            0.55,
            0.6000000000000001,
            0.65,
            0.7000000000000001,
            0.75,
            0.8,
            0.8500000000000001,
            0.9,
            0.9500000000000001,
            1.0,
            1.05,
            1.1,
            1.1500000000000001,
            1.2000000000000002,
            1.25,
            1.3,
            1.35,
            1.4000000000000001,
            1.4500000000000002,
            1.5,
            1.55,
            1.6,
            1.6500000000000001,
            1.7000000000000002,
            1.75,
            1.8,
            1.85,
            1.9000000000000001,
            1.9500000000000002,
            2.0,
            2.0500000000000003,
            2.1,
            2.15,
            2.2,
            2.25,
            2.3000000000000003,
            2.35,
            2.4000000000000004,
            2.45,
            2.5,
            2.5500000000000003,
            2.6,
            2.6500000000000004,
            2.7,
            2.75,
            2.8000000000000003,
            2.85,
            2.9000000000000004,
            2.95,
            3.0,
            3.0500000000000003,
            3.1,
            3.1500000000000004,
            3.2,
            3.25,
            3.3000000000000003,
            3.35,
            3.4000000000000004,
            3.45,
            3.5,
            3.5500000000000003,
            3.6,
            3.6500000000000004,
            3.7,
            3.75,
            3.8000000000000003,
            3.85,
            3.9000000000000004,
            3.95,
            4.0,
            4.05,
            4.1000000000000005,
            4.15,
            4.2,
            4.25,
            4.3,
            4.3500000000000005,
            4.4,
            4.45,
            4.5,
            4.55,
            4.6000000000000005,
            4.65,
            4.7,
            4.75,
            4.800000000000001,
            4.8500000000000005,
            4.9,
            4.95,
            5.0,
            5.050000000000001,
            5.1000000000000005,
            5.15,
            5.2,
            5.25,
            5.300000000000001,
            5.3500000000000005,
            5.4,
            5.45,
            5.5,
            5.550000000000001,
            5.6000000000000005,
            5.65,
            5.7,
            5.75,
            5.800000000000001,
            5.8500000000000005,
            5.9,
            5.95,
            6.0,
            6.050000000000001,
            6.1000000000000005,
            6.15,
            6.2,
            6.25,
            6.300000000000001,
            6.3500000000000005,
            6.4,
            6.45,
            6.5,
            6.550000000000001,
            6.6000000000000005,
            6.65,
            6.7,
            6.75,
            6.800000000000001,
            6.8500000000000005,
            6.9,
            6.95,
            7.0,
            7.050000000000001,
            7.1000000000000005,
            7.15,
            7.2,
            7.25,
            7.300000000000001,
            7.3500000000000005,
            7.4,
            7.45,
            7.5,
            7.550000000000001,
            7.6000000000000005,
            7.65,
            7.7,
            7.75,
            7.800000000000001,
            7.8500000000000005,
            7.9,
            7.95,
            8.0,
            8.05,
            8.1,
            8.15,
            8.200000000000001,
            8.25,
            8.3,
            8.35,
            8.4,
            8.450000000000001,
            8.5,
            8.55,
            8.6,
            8.65,
            8.700000000000001,
            8.75,
            8.8,
            8.85,
            8.9,
            8.950000000000001,
            9.0,
            9.05,
            9.1,
            9.15,
            9.200000000000001,
            9.25,
            9.3,
            9.35,
            9.4,
            9.450000000000001,
            9.5,
            9.55,
            9.600000000000001,
            9.65,
            9.700000000000001,
            9.75,
            9.8,
            9.850000000000001,
            9.9,
            9.950000000000001,
            10.0
        ],
        "y": [
            8.102176003142216e-113,
            3.741952673399182e-109,
            3.615140714547379e-105,
            3.94866444912216e-101,
            4.1322721421117453e-97,
            3.876510174184679e-93,
            3.1531325160054425e-89,
            2.1818574422223484e-85,
            1.2691928928962677e-81,
            6.157485385695619e-78,
            2.4776795952443484e-74,
            8.2357400465572e-71,
            2.2545743344016763e-67,
            5.071351425312503e-64,
            9.355999961641556e-61,
            1.4136236574501006e-57,
            1.7472060946242912e-54,
            1.76482975043033e-51,
            1.4556711880268093e-48,
            9.79796885903173e-46,
            5.378704906619954e-43,
            2.407036644789794e-40,
            8.777624946382525e-38,
            2.60743542872797e-35,
            6.307664481874516e-33,
            1.2423363267059292e-30,
            1.9917812142450465e-28,
            2.599025172599606e-26,
            2.7599328123172715e-24,
            2.3849399850957827e-22,
            1.677026281690988e-20,
            9.596264153271223e-19,
            4.468991922350377e-17,
            1.6941152420600034e-15,
            5.2291301838724244e-14,
            1.3147926389169115e-12,
            2.6946163781304452e-11,
            4.505383788986279e-10,
            6.153194076343545e-09,
            6.876335598643186e-08,
            6.3030324431752e-07,
            4.754703051992098e-06,
            2.9651063303738436e-05,
            0.00015377807702406814,
            0.000668315759458249,
            0.002456130017383428,
            0.0077103228297348845,
            0.020884189839451537,
            0.04924995082180817,
            0.10187323232612641,
            0.18596983096008407,
            0.30133634464991294,
            0.4360547739455532,
            0.5671424663214222,
            0.6669430849161794,
            0.7125533827466138,
            0.6941969781689442,
            0.6188870231368816,
            0.5075306253220837,
            0.38673308513938315,
            0.27920853294342624,
            0.1973071741492202,
            0.14243596869587927,
            0.10943492481618991,
            0.09180310175772025,
            0.08434443581385964,
            0.08335204542965084,
            0.08634241143588725,
            0.09205581387286386,
            0.10004614252245175,
            0.10979317988813722,
            0.12017071980884748,
            0.1296409500897975,
            0.13671425921848748,
            0.14030493271215858,
            0.1400747790650845,
            0.13664632002309862,
            0.1312918246668464,
            0.12534057723678216,
            0.12000133839454807,
            0.11644518966363848,
            0.1153828459192992,
            0.11637746176567788,
            0.11801767358699002,
            0.11903371682141663,
            0.11903779146600915,
            0.1181397941579091,
            0.11630982253227667,
            0.1134801043907894,
            0.11002389662429465,
            0.10666885735102219,
            0.10383846309651798,
            0.101257586535752,
            0.09826707077561196,
            0.09444995639319288,
            0.08993882798307194,
            0.08519542786576578,
            0.08057877326575759,
            0.07613378437552559,
            0.07174114155492303,
            0.06749125531010339,
            0.06401666523622399,
            0.06246886663737242,
            0.06401239434483222,
            0.06909532453589266,
            0.07696418422821696,
            0.08577982029889498,
            0.09336755052782833,
            0.09817406342267308,
            0.09975924472561698,
            0.09856153490880236,
            0.09534423622312216,
            0.09084717031068316,
            0.08576320884212223,
            0.08083087354863434,
            0.07681445954026246,
            0.07431638528334142,
            0.07355518598990046,
            0.07427875383215211,
            0.07587049761042579,
            0.0776079763016251,
            0.07898707858865053,
            0.07994590687949987,
            0.08081181929249787,
            0.08202693104627214,
            0.08395126933754588,
            0.08685516760555176,
            0.09081157255217774,
            0.09538189149668175,
            0.09961346569321787,
            0.10267753673407334,
            0.10447854719397917,
            0.10547273969232623,
            0.10603432644694039,
            0.10617773328700167,
            0.10568854702823952,
            0.1042002534349502,
            0.1011786006403388,
            0.09617571228312098,
            0.08937827611616984,
            0.08192023911338647,
            0.075476419072771,
            0.07133105574723869,
            0.0696685712891777,
            0.06961931745068772,
            0.06987796718597408,
            0.06933703507288147,
            0.06742694153149292,
            0.06421183886775533,
            0.06034310930514052,
            0.05685149278562557,
            0.05473161784518412,
            0.0544268168693738,
            0.055528286961433616,
            0.05698431814994659,
            0.05774507462559223,
            0.05734526220848671,
            0.05596265698822442,
            0.05403252442022957,
            0.05189227748961599,
            0.049711797329819334,
            0.04757427010174786,
            0.045546996569988195,
            0.04372626919186628,
            0.04224587965318612,
            0.04123349862070872,
            0.040773398855962636,
            0.04092678160441054,
            0.0417523397459727,
            0.04325402908378674,
            0.04531818633110104,
            0.04775977287660715,
            0.05042389063587364,
            0.05315812046858272,
            0.055684872187068656,
            0.05764521383523663,
            0.058858389762451356,
            0.05945579237417421,
            0.05970013486298998,
            0.05977585998223297,
            0.05983701163201765,
            0.060146697348183766,
            0.06099023648598703,
            0.0624162486047175,
            0.06416734852485734,
            0.06591879782548156,
            0.06750613717439832,
            0.06886921743493771,
            0.06986934488352795,
            0.07025817486056055,
            0.06980157945660694,
            0.06841290825906536,
            0.06623515990023467,
            0.06360409808427606,
            0.060789984890612624,
            0.057632255288496394,
            0.053416986371686875,
            0.04723541424792343,
            0.03870146036830921,
            0.028542932803236533
        ]
    },
    "6.67 (ns)": {
        "x": [
            0.05,
            0.1,
            0.15000000000000002,
            0.2,
            0.25,
            0.30000000000000004,
            0.35000000000000003,
            0.4,
            0.45,
            0.5,
            0.55,
            0.6000000000000001,
            0.65,
            0.7000000000000001,
            0.75,
            0.8,
            0.8500000000000001,
            0.9,
            0.9500000000000001,
            1.0,
            1.05,
            1.1,
            1.1500000000000001,
            1.2000000000000002,
            1.25,
            1.3,
            1.35,
            1.4000000000000001,
            1.4500000000000002,
            1.5,
            1.55,
            1.6,
            1.6500000000000001,
            1.7000000000000002,
            1.75,
            1.8,
            1.85,
            1.9000000000000001,
            1.9500000000000002,
            2.0,
            2.0500000000000003,
            2.1,
            2.15,
            2.2,
            2.25,
            2.3000000000000003,
            2.35,
            2.4000000000000004,
            2.45,
            2.5,
            2.5500000000000003,
            2.6,
            2.6500000000000004,
            2.7,
            2.75,
            2.8000000000000003,
            2.85,
            2.9000000000000004,
            2.95,
            3.0,
            3.0500000000000003,
            3.1,
            3.1500000000000004,
            3.2,
            3.25,
            3.3000000000000003,
            3.35,
            3.4000000000000004,
            3.45,
            3.5,
            3.5500000000000003,
            3.6,
            3.6500000000000004,
            3.7,
            3.75,
            3.8000000000000003,
            3.85,
            3.9000000000000004,
            3.95,
            4.0,
            4.05,
            4.1000000000000005,
            4.15,
            4.2,
            4.25,
            4.3,
            4.3500000000000005,
            4.4,
            4.45,
            4.5,
            4.55,
            4.6000000000000005,
            4.65,
            4.7,
            4.75,
            4.800000000000001,
            4.8500000000000005,
            4.9,
            4.95,
            5.0,
            5.050000000000001,
            5.1000000000000005,
            5.15,
            5.2,
            5.25,
            5.300000000000001,
            5.3500000000000005,
            5.4,
            5.45,
            5.5,
            5.550000000000001,
            5.6000000000000005,
            5.65,
            5.7,
            5.75,
            5.800000000000001,
            5.8500000000000005,
            5.9,
            5.95,
            6.0,
            6.050000000000001,
            6.1000000000000005,
            6.15,
            6.2,
            6.25,
            6.300000000000001,
            6.3500000000000005,
            6.4,
            6.45,
            6.5,
            6.550000000000001,
            6.6000000000000005,
            6.65,
            6.7,
            6.75,
            6.800000000000001,
            6.8500000000000005,
            6.9,
            6.95,
            7.0,
            7.050000000000001,
            7.1000000000000005,
            7.15,
            7.2,
            7.25,
            7.300000000000001,
            7.3500000000000005,
            7.4,
            7.45,
            7.5,
            7.550000000000001,
            7.6000000000000005,
            7.65,
            7.7,
            7.75,
            7.800000000000001,
            7.8500000000000005,
            7.9,
            7.95,
            8.0,
            8.05,
            8.1,
            8.15,
            8.200000000000001,
            8.25,
            8.3,
            8.35,
            8.4,
            8.450000000000001,
            8.5,
            8.55,
            8.6,
            8.65,
            8.700000000000001,
            8.75,
            8.8,
            8.85,
            8.9,
            8.950000000000001,
            9.0,
            9.05,
            9.1,
            9.15,
            9.200000000000001,
            9.25,
            9.3,
            9.35,
            9.4,
            9.450000000000001,
            9.5,
            9.55,
            9.600000000000001,
            9.65,
            9.700000000000001,
            9.75,
            9.8,
            9.850000000000001,
            9.9,
            9.950000000000001,
            10.0
        ],
        "y": [
            4.197858993584846e-111,
            1.7949348429550786e-107,
            1.6038311514759546e-103,
            1.6185537975491815e-99,
            1.5634051073569402e-95,
            1.3523635766008922e-91,
            1.0132838181964264e-87,
            6.452387286350165e-84,
            3.4506292560965455e-80,
            1.5375347745782705e-76,
            5.676686589217752e-73,
            1.729661884229792e-69,
            4.336267186829854e-66,
            8.923923524560722e-63,
            1.5048550039215376e-59,
            2.076377371928661e-56,
            2.3414485635228685e-53,
            2.155835718145485e-50,
            1.6194120958373087e-47,
            9.918018727948177e-45,
            4.94970882069451e-42,
            2.0119670221240348e-39,
            6.658548569272122e-37,
            1.793551712731395e-34,
            3.93102364107125e-32,
            7.00903153072602e-30,
            1.0164691629971363e-27,
            1.1988287916543474e-25,
            1.1497680266701481e-23,
            8.96683430516517e-22,
            5.686638963106126e-20,
            2.932940050918897e-18,
            1.2304540319555484e-16,
            4.200284254575509e-15,
            1.16721328711669e-13,
            2.642309458356028e-12,
            4.8777057343569195e-11,
            7.353028206978174e-10,
            9.070039353074087e-09,
            9.180439215640199e-08,
            7.654352866314281e-07,
            5.284601768711048e-06,
            3.0418979998925484e-05,
            0.00014723709404661616,
            0.0006052934545326402,
            0.0021360238014546972,
            0.0065356722047684975,
            0.017481251161936034,
            0.04111285818569445,
            0.08535694602652028,
            0.1569855533158372,
            0.2568406683084691,
            0.37589719088001766,
            0.49550802228848967,
            0.5928396898355743,
            0.6489463286336902,
            0.6551752492558283,
            0.614863266158993,
            0.5403880554412416,
            0.4480863553642003,
            0.3536184887824009,
            0.26885066839174093,
            0.20031088642649844,
            0.1493078091886198,
            0.11367683149124017,
            0.09019729346826465,
            0.07615725314551473,
            0.06947989549161472,
            0.06831378019126276,
            0.0710531851631203,
            0.07655596333103935,
            0.0839701019062723,
            0.09243318179966631,
            0.1011758734213331,
            0.10973326903039105,
            0.11763559859738519,
            0.12390554171969487,
            0.12738689284928842,
            0.12789021503312736,
            0.12670899263794946,
            0.12562054830401304,
            0.12548361233617036,
            0.12601893473677636,
            0.12661547432390835,
            0.12682104595770496,
            0.12620783641891026,
            0.12444106359421163,
            0.12175375749142986,
            0.11909456746898148,
            0.11755428729504172,
            0.11750082015088824,
            0.11818085054870538,
            0.11833709752904464,
            0.1174610775830258,
            0.11626385066737233,
            0.11560680455669295,
            0.11519937387921005,
            0.11377763120730071,
            0.11043186432307313,
            0.10538968136661307,
            0.09963205001380829,
            0.09411666511783104,
            0.08932914347845537,
            0.0852653690974864,
            0.08173065243605593,
            0.0787023793488717,
            0.07638819465461978,
            0.07495223945739811,
            0.07430562051034191,
            0.07418931760491583,
            0.07434511582191519,
            0.0745515382220728,
            0.07457464676541456,
            0.07415350956826021,
            0.07300529257735867,
            0.07083851169692382,
            0.06748225861684512,
            0.06312205269134663,
            0.05838907086513202,
            0.05414263516321473,
            0.0511224211634788,
            0.049729540534601824,
            0.04997721403534919,
            0.051530851366034885,
            0.05388567318169928,
            0.056754432372250724,
            0.06043313506143964,
            0.0656841701505557,
            0.07300528540287061,
            0.08184894857732175,
            0.09062392684402315,
            0.09764754244166833,
            0.10224888800877352,
            0.105073441533422,
            0.10743233387436295,
            0.11030968182927715,
            0.11370157205485715,
            0.11659352269058823,
            0.11756197183349731,
            0.11567195886649743,
            0.11104788528070941,
            0.10470028529694306,
            0.09790239510419223,
            0.09171160456438546,
            0.0867731936968988,
            0.08322290697823617,
            0.08074567113504376,
            0.07890366448651998,
            0.07747394036268669,
            0.07645079646794453,
            0.07578135926816046,
            0.07520188527224111,
            0.07435775922575202,
            0.07302317964687871,
            0.07115536327316783,
            0.0687698661590565,
            0.0658315488528271,
            0.062290242783657385,
            0.0582093796638529,
            0.05383395213974577,
            0.049488742440575655,
            0.04539436196541542,
            0.041631612866351815,
            0.03829817081594361,
            0.03559774374130912,
            0.03368908050176989,
            0.03250496473980608,
            0.031821123000226895,
            0.0315102516386791,
            0.03167458644474309,
            0.032508334986278996,
            0.03404765903375893,
            0.036059816044267556,
            0.03815189001260391,
            0.03996976398022374,
            0.04132429900159511,
            0.04221867401555159,
            0.042850194931158485,
            0.04358712846170453,
            0.044846308329434446,
            0.04689830831253866,
            0.049741577815713936,
            0.053128589820531084,
            0.056708432729741784,
            0.06019527377506899,
            0.06345553227582806,
            0.0664677874990686,
            0.06924022674110891,
            0.07176629297286674,
            0.07396030212958091,
            0.07554769771224368,
            0.0760760381546392,
            0.07516035543561614,
            0.07275769735398202,
            0.06914092017050849,
            0.0645092949668299,
            0.0585810427329764,
            0.05070086880114456,
            0.04061111802079346,
            0.029213614400936314
        ]
    },
    "7.782 (ns)": {
        "x": [
            0.05,
            0.1,
            0.15000000000000002,
            0.2,
            0.25,
            0.30000000000000004,
            0.35000000000000003,
            0.4,
            0.45,
            0.5,
            0.55,
            0.6000000000000001,
            0.65,
            0.7000000000000001,
            0.75,
            0.8,
            0.8500000000000001,
            0.9,
            0.9500000000000001,
            1.0,
            1.05,
            1.1,
            1.1500000000000001,
            1.2000000000000002,
            1.25,
            1.3,
            1.35,
            1.4000000000000001,
            1.4500000000000002,
            1.5,
            1.55,
            1.6,
            1.6500000000000001,
            1.7000000000000002,
            1.75,
            1.8,
            1.85,
            1.9000000000000001,
            1.9500000000000002,
            2.0,
            2.0500000000000003,
            2.1,
            2.15,
            2.2,
            2.25,
            2.3000000000000003,
            2.35,
            2.4000000000000004,
            2.45,
            2.5,
            2.5500000000000003,
            2.6,
            2.6500000000000004,
            2.7,
            2.75,
            2.8000000000000003,
            2.85,
            2.9000000000000004,
            2.95,
            3.0,
            3.0500000000000003,
            3.1,
            3.1500000000000004,
            3.2,
            3.25,
            3.3000000000000003,
            3.35,
            3.4000000000000004,
            3.45,
            3.5,
            3.5500000000000003,
            3.6,
            3.6500000000000004,
            3.7,
            3.75,
            3.8000000000000003,
            3.85,
            3.9000000000000004,
            3.95,
            4.0,
            4.05,
            4.1000000000000005,
            4.15,
            4.2,
            4.25,
            4.3,
            4.3500000000000005,
            4.4,
            4.45,
            4.5,
            4.55,
            4.6000000000000005,
            4.65,
            4.7,
            4.75,
            4.800000000000001,
            4.8500000000000005,
            4.9,
            4.95,
            5.0,
            5.050000000000001,
            5.1000000000000005,
            5.15,
            5.2,
            5.25,
            5.300000000000001,
            5.3500000000000005,
            5.4,
            5.45,
            5.5,
            5.550000000000001,
            5.6000000000000005,
            5.65,
            5.7,
            5.75,
            5.800000000000001,
            5.8500000000000005,
            5.9,
            5.95,
            6.0,
            6.050000000000001,
            6.1000000000000005,
            6.15,
            6.2,
            6.25,
            6.300000000000001,
            6.3500000000000005,
            6.4,
            6.45,
            6.5,
            6.550000000000001,
            6.6000000000000005,
            6.65,
            6.7,
            6.75,
            6.800000000000001,
            6.8500000000000005,
            6.9,
            6.95,
            7.0,
            7.050000000000001,
            7.1000000000000005,
            7.15,
            7.2,
            7.25,
            7.300000000000001,
            7.3500000000000005,
            7.4,
            7.45,
            7.5,
            7.550000000000001,
            7.6000000000000005,
            7.65,
            7.7,
            7.75,
            7.800000000000001,
            7.8500000000000005,
            7.9,
            7.95,
            8.0,
            8.05,
            8.1,
            8.15,
            8.200000000000001,
            8.25,
            8.3,
            8.35,
            8.4,
            8.450000000000001,
            8.5,
            8.55,
            8.6,
            8.65,
            8.700000000000001,
            8.75,
            8.8,
            8.85,
            8.9,
            8.950000000000001,
            9.0,
            9.05,
            9.1,
            9.15,
            9.200000000000001,
            9.25,
            9.3,
            9.35,
            9.4,
            9.450000000000001,
            9.5,
            9.55,
            9.600000000000001,
            9.65,
            9.700000000000001,
            9.75,
            9.8,
            9.850000000000001,
            9.9,
            9.950000000000001,
            10.0
        ],
        "y": [
            6.855222138596799e-117,
            4.071118413302986e-113,
            5.046087088188281e-109,
            7.05529086522907e-105,
            9.430020308981224e-101,
            1.1273287115726706e-96,
            1.1659180226385311e-92,
            1.0235337084343924e-88,
            7.536872182342246e-85,
            4.61845435694664e-81,
            2.342150380343404e-77,
            9.790395479148256e-74,
            3.3631569780231675e-70,
            9.472270307746915e-67,
            2.1834209632475516e-63,
            4.113142827362297e-60,
            6.324990974807043e-57,
            7.932045311051922e-54,
            8.106088095229617e-51,
            6.746174943296921e-48,
            4.5697234513501244e-45,
            2.5183291439787742e-42,
            1.128655935564026e-39,
            4.112450247001075e-37,
            1.2179147310617976e-34,
            2.93101682030145e-32,
            5.731021026020446e-30,
            9.103381964132882e-28,
            1.174606835163294e-25,
            1.2310630581189862e-23,
            1.0480038153253063e-21,
            7.246964635796443e-20,
            4.070966445704868e-18,
            1.8580154163097857e-16,
            6.891339973423424e-15,
            2.0777320365025337e-13,
            5.094272233141721e-12,
            1.0162868234244259e-10,
            1.6508379977669828e-09,
            2.1855556662834107e-08,
            2.3612447505486162e-07,
            2.0853492668140444e-06,
            1.508901491637069e-05,
            8.972368435376132e-05,
            0.00044023198060245863,
            0.001791949409787145,
            0.006093970572027639,
            0.017470331498187382,
            0.04268555156175662,
            0.0900095805315578,
            0.1659829382452627,
            0.27103852376106263,
            0.39602610078209344,
            0.5218141515288556,
            0.6234974771797709,
            0.6787992509443609,
            0.676959259680489,
            0.6226036899794546,
            0.5320943082465135,
            0.4256647002545586,
            0.3209147448441501,
            0.23001288854702961,
            0.15938095789884127,
            0.11041251490847029,
            0.08085181012842747,
            0.06654281456272135,
            0.06293284745305176,
            0.06592393098007501,
            0.07219136305466113,
            0.07931996267506627,
            0.08592806172030687,
            0.09173334281983811,
            0.09739705210072094,
            0.10389731101580545,
            0.11150708906668896,
            0.11921009215066228,
            0.12536159155899476,
            0.12902698497639678,
            0.13046666484213637,
            0.1303231084198387,
            0.12883588868036994,
            0.12621121115367345,
            0.1233118126599356,
            0.12124344825915753,
            0.12027544255636247,
            0.11978108844478634,
            0.11942074282572446,
            0.1199824695148187,
            0.12273191080599094,
            0.12788667752437435,
            0.13382723767901342,
            0.1380507381454523,
            0.13904429108929542,
            0.13708018309746053,
            0.13325130388338327,
            0.12826111294059922,
            0.1223562585165064,
            0.11589025166277751,
            0.10944401955837549,
            0.10348366152686515,
            0.09809708673001986,
            0.09302321938872696,
            0.08798506757890229,
            0.08317025192521743,
            0.07928334506543042,
            0.07684836240768837,
            0.0755461343571936,
            0.07459108002166746,
            0.07374369240759852,
            0.07355061515003859,
            0.07440973862321022,
            0.07562021982327169,
            0.07559817826798791,
            0.0730914820637218,
            0.06818293204105375,
            0.06215360571862729,
            0.056457540909688686,
            0.05184756196050704,
            0.04832682820347605,
            0.045680734761816874,
            0.04393888331774192,
            0.04341905725521574,
            0.044450626150832465,
            0.04708168373522474,
            0.05103645800836571,
            0.055967790937017675,
            0.06174386276308866,
            0.06840499232497292,
            0.07580523156321457,
            0.08345220404135845,
            0.09081909351126223,
            0.09760915175396662,
            0.10349432244121895,
            0.10783199439811046,
            0.11003900927897409,
            0.11022307881150167,
            0.10917296402170842,
            0.10772629587410586,
            0.10633870209152618,
            0.1052111614408739,
            0.10450362989234106,
            0.10422600980995671,
            0.10406210153865629,
            0.10350693798905011,
            0.10217656069352722,
            0.09991531798325756,
            0.09667593659216686,
            0.09242606654652243,
            0.08722535909085966,
            0.08142559528161879,
            0.07578680349538455,
            0.07121976124981635,
            0.06819867659033763,
            0.0664211661279558,
            0.06514125073961234,
            0.063786658732585,
            0.06215814601924952,
            0.06014068112700574,
            0.05749194466353141,
            0.05407076488434692,
            0.05018365736993408,
            0.04650590914179907,
            0.04357472717277893,
            0.04142255137656909,
            0.039732674453349895,
            0.038245835042760176,
            0.03693885406882047,
            0.03589922004596408,
            0.035150018733149616,
            0.03459248490121613,
            0.03407623508186333,
            0.033560907018943376,
            0.0332238131718448,
            0.033336565742950124,
            0.03400853991924343,
            0.035116705728397216,
            0.03650794404056647,
            0.038206530053581565,
            0.04040478447134355,
            0.043325569021933574,
            0.047118246583095505,
            0.05174311797829337,
            0.05679706612620885,
            0.061535486911094915,
            0.06529639665661773,
            0.06793366389430427,
            0.06968565089599375,
            0.07065023289119307,
            0.0706242953924931,
            0.06955400864831571,
            0.06795503074648766,
            0.06663666615542799,
            0.06595218885271077,
            0.06542854334441847,
            0.06414140004013112,
            0.061295787336435086,
            0.05640639447494655,
            0.04920526537964699,
            0.03979722311116164,
            0.029067032804654475
        ]
    },
    "8.894 (ns)": {
        "x": [
            0.05,
            0.1,
            0.15000000000000002,
            0.2,
            0.25,
            0.30000000000000004,
            0.35000000000000003,
            0.4,
            0.45,
            0.5,
            0.55,
            0.6000000000000001,
            0.65,
            0.7000000000000001,
            0.75,
            0.8,
            0.8500000000000001,
            0.9,
            0.9500000000000001,
            1.0,
            1.05,
            1.1,
            1.1500000000000001,
            1.2000000000000002,
            1.25,
            1.3,
            1.35,
            1.4000000000000001,
            1.4500000000000002,
            1.5,
            1.55,
            1.6,
            1.6500000000000001,
            1.7000000000000002,
            1.75,
            1.8,
            1.85,
            1.9000000000000001,
            1.9500000000000002,
            2.0,
            2.0500000000000003,
            2.1,
            2.15,
            2.2,
            2.25,
            2.3000000000000003,
            2.35,
            2.4000000000000004,
            2.45,
            2.5,
            2.5500000000000003,
            2.6,
            2.6500000000000004,
            2.7,
            2.75,
            2.8000000000000003,
            2.85,
            2.9000000000000004,
            2.95,
            3.0,
            3.0500000000000003,
            3.1,
            3.1500000000000004,
            3.2,
            3.25,
            3.3000000000000003,
            3.35,
            3.4000000000000004,
            3.45,
            3.5,
            3.5500000000000003,
            3.6,
            3.6500000000000004,
            3.7,
            3.75,
            3.8000000000000003,
            3.85,
            3.9000000000000004,
            3.95,
            4.0,
            4.05,
            4.1000000000000005,
            4.15,
            4.2,
            4.25,
            4.3,
            4.3500000000000005,
            4.4,
            4.45,
            4.5,
            4.55,
            4.6000000000000005,
            4.65,
            4.7,
            4.75,
            4.800000000000001,
            4.8500000000000005,
            4.9,
            4.95,
            5.0,
            5.050000000000001,
            5.1000000000000005,
            5.15,
            5.2,
            5.25,
            5.300000000000001,
            5.3500000000000005,
            5.4,
            5.45,
            5.5,
            5.550000000000001,
            5.6000000000000005,
            5.65,
            5.7,
            5.75,
            5.800000000000001,
            5.8500000000000005,
            5.9,
            5.95,
            6.0,
            6.050000000000001,
            6.1000000000000005,
            6.15,
            6.2,
            6.25,
            6.300000000000001,
            6.3500000000000005,
            6.4,
            6.45,
            6.5,
            6.550000000000001,
            6.6000000000000005,
            6.65,
            6.7,
            6.75,
            6.800000000000001,
            6.8500000000000005,
            6.9,
            6.95,
            7.0,
            7.050000000000001,
            7.1000000000000005,
            7.15,
            7.2,
            7.25,
            7.300000000000001,
            7.3500000000000005,
            7.4,
            7.45,
            7.5,
            7.550000000000001,
            7.6000000000000005,
            7.65,
            7.7,
            7.75,
            7.800000000000001,
            7.8500000000000005,
            7.9,
            7.95,
            8.0,
            8.05,
            8.1,
            8.15,
            8.200000000000001,
            8.25,
            8.3,
            8.35,
            8.4,
            8.450000000000001,
            8.5,
            8.55,
            8.6,
            8.65,
            8.700000000000001,
            8.75,
            8.8,
            8.85,
            8.9,
            8.950000000000001,
            9.0,
            9.05,
            9.1,
            9.15,
            9.200000000000001,
            9.25,
            9.3,
            9.35,
            9.4,
            9.450000000000001,
            9.5,
            9.55,
            9.600000000000001,
            9.65,
            9.700000000000001,
            9.75,
            9.8,
            9.850000000000001,
            9.9,
            9.950000000000001,
            10.0
        ],
        "y": [
            1.0313651692245584e-113,
            5.1260096165186073e-110,
            5.31697000279791e-106,
            6.220658140019807e-102,
            6.956863422390396e-98,
            6.958216555788069e-94,
            6.020449236965242e-90,
            4.421237016734367e-86,
            2.723212404235416e-82,
            1.3957412339596744e-78,
            5.9198662720846375e-75,
            2.0694727855966997e-71,
            5.944917320679309e-68,
            1.4001452083279181e-64,
            2.6987539990303476e-61,
            4.251083405290907e-58,
            5.466219830473687e-55,
            5.7322472145417066e-52,
            4.898765035353651e-49,
            3.4096168178326357e-46,
            1.9318100213833767e-43,
            8.906089989416795e-41,
            3.3398967494009165e-38,
            1.018575120564174e-35,
            2.5257259671964298e-33,
            5.091643910477703e-31,
            8.344097379696529e-29,
            1.1115948537196722e-26,
            1.2038766878329983e-24,
            1.0600745222795322e-22,
            7.590869968949513e-21,
            4.421455520390582e-19,
            2.095646243046103e-17,
            8.086530109135742e-16,
            2.541999996732685e-14,
            6.515059992241478e-13,
            1.3628818504584516e-11,
            2.3302440260476915e-10,
            3.262387867240329e-09,
            3.7487145159730475e-08,
            3.546175828362519e-07,
            2.772379430259271e-06,
            1.799982238791442e-05,
            9.762730148330924e-05,
            0.0004454009917832692,
            0.0017222696300567644,
            0.0056885875709432295,
            0.01616883973896626,
            0.039809467872878486,
            0.08539295912991611,
            0.16044406621722382,
            0.2655996100726796,
            0.3901279020752415,
            0.5128730386925371,
            0.6093339250561575,
            0.6605462917214061,
            0.6586597139322108,
            0.6078978935643738,
            0.5223767159670787,
            0.4215678326300004,
            0.32388436746122873,
            0.24108311095744533,
            0.17693343786005936,
            0.13012489851824774,
            0.0978286014367571,
            0.07722940729383938,
            0.06557698574369566,
            0.0603199967261143,
            0.059527668382451895,
            0.06195166612050351,
            0.06672865395702932,
            0.0733006577001692,
            0.08162082379996696,
            0.09210787833322419,
            0.10504625381603958,
            0.11974483165984334,
            0.13416370310186435,
            0.1455684534531169,
            0.15187526060911752,
            0.1525999177658478,
            0.14881502538016794,
            0.142515784483155,
            0.13593746895521872,
            0.13085872256723782,
            0.1278813927731094,
            0.12624675142472003,
            0.12470354741474862,
            0.12278741200707023,
            0.1212766802816619,
            0.12157388140041332,
            0.12468404742405743,
            0.13028415420145853,
            0.13632630747239852,
            0.13984695140273523,
            0.13873156738051867,
            0.13286301775568807,
            0.12372186080039016,
            0.11335869462603351,
            0.10383757915338916,
            0.09690348461812495,
            0.09326318855328235,
            0.09190148161090042,
            0.09047347042544425,
            0.0869377113812622,
            0.0811644989365545,
            0.07503682300369269,
            0.0709441417468625,
            0.07001862210517161,
            0.0714989766927785,
            0.07344634757566172,
            0.07398568511423861,
            0.072170382346828,
            0.06818407851340666,
            0.06305147514706158,
            0.05805641015321162,
            0.05409458417643997,
            0.05134279950313846,
            0.04946468465311868,
            0.04807598595773514,
            0.04701412041340314,
            0.04632502224786115,
            0.04619022205867153,
            0.046894239444883135,
            0.04875586107750626,
            0.05200682470143254,
            0.05668345213750452,
            0.06257057659180888,
            0.06923823766162092,
            0.07622889608082357,
            0.08332661924464141,
            0.09062316517289985,
            0.0981270295777138,
            0.10517538297169518,
            0.11042486360185581,
            0.11276290710110844,
            0.11228574586740034,
            0.11022737824551504,
            0.1080025494901649,
            0.10649475200175793,
            0.10603442506260508,
            0.10654648893428605,
            0.10756053504819427,
            0.10834966922205418,
            0.10826192903584389,
            0.10689286866677729,
            0.10400139066979307,
            0.0995114759421213,
            0.09370978186296158,
            0.0872758943349233,
            0.08098629019124762,
            0.07543418830622639,
            0.0709938230141245,
            0.067834241303073,
            0.06583389500706294,
            0.0645492392064829,
            0.06337578566055203,
            0.06180770365275544,
            0.05960448166542899,
            0.056755991081801266,
            0.05331007795378084,
            0.049268171389143516,
            0.044679448036370834,
            0.03981111054986773,
            0.035178512016538356,
            0.03140742902618221,
            0.029051451095602063,
            0.028408165214090286,
            0.029344457930707866,
            0.03128714267069975,
            0.03350763797205928,
            0.035500325462533046,
            0.037100273204845526,
            0.03831899972490381,
            0.03923187515219452,
            0.040055590814177,
            0.04112943971945606,
            0.04263441417332535,
            0.044394688600697105,
            0.046093432831141846,
            0.04765143854549593,
            0.049296429454493286,
            0.051295821935690385,
            0.05370928631937432,
            0.05638050748853096,
            0.059093093314851027,
            0.06172843850730946,
            0.06429250341477542,
            0.0667472353157942,
            0.06878417454701113,
            0.06984578814187124,
            0.06950906059923645,
            0.06791767294174361,
            0.06579866017084535,
            0.0639524484541247,
            0.062598776773072,
            0.06107178017080235,
            0.05805170780065932,
            0.0522328355595704,
            0.04318709578419379,
            0.03193635615705571
        ]
    },
    "10.006 (ns)": {
        "x": [
            0.05,
            0.1,
            0.15000000000000002,
            0.2,
            0.25,
            0.30000000000000004,
            0.35000000000000003,
            0.4,
            0.45,
            0.5,
            0.55,
            0.6000000000000001,
            0.65,
            0.7000000000000001,
            0.75,
            0.8,
            0.8500000000000001,
            0.9,
            0.9500000000000001,
            1.0,
            1.05,
            1.1,
            1.1500000000000001,
            1.2000000000000002,
            1.25,
            1.3,
            1.35,
            1.4000000000000001,
            1.4500000000000002,
            1.5,
            1.55,
            1.6,
            1.6500000000000001,
            1.7000000000000002,
            1.75,
            1.8,
            1.85,
            1.9000000000000001,
            1.9500000000000002,
            2.0,
            2.0500000000000003,
            2.1,
            2.15,
            2.2,
            2.25,
            2.3000000000000003,
            2.35,
            2.4000000000000004,
            2.45,
            2.5,
            2.5500000000000003,
            2.6,
            2.6500000000000004,
            2.7,
            2.75,
            2.8000000000000003,
            2.85,
            2.9000000000000004,
            2.95,
            3.0,
            3.0500000000000003,
            3.1,
            3.1500000000000004,
            3.2,
            3.25,
            3.3000000000000003,
            3.35,
            3.4000000000000004,
            3.45,
            3.5,
            3.5500000000000003,
            3.6,
            3.6500000000000004,
            3.7,
            3.75,
            3.8000000000000003,
            3.85,
            3.9000000000000004,
            3.95,
            4.0,
            4.05,
            4.1000000000000005,
            4.15,
            4.2,
            4.25,
            4.3,
            4.3500000000000005,
            4.4,
            4.45,
            4.5,
            4.55,
            4.6000000000000005,
            4.65,
            4.7,
            4.75,
            4.800000000000001,
            4.8500000000000005,
            4.9,
            4.95,
            5.0,
            5.050000000000001,
            5.1000000000000005,
            5.15,
            5.2,
            5.25,
            5.300000000000001,
            5.3500000000000005,
            5.4,
            5.45,
            5.5,
            5.550000000000001,
            5.6000000000000005,
            5.65,
            5.7,
            5.75,
            5.800000000000001,
            5.8500000000000005,
            5.9,
            5.95,
            6.0,
            6.050000000000001,
            6.1000000000000005,
            6.15,
            6.2,
            6.25,
            6.300000000000001,
            6.3500000000000005,
            6.4,
            6.45,
            6.5,
            6.550000000000001,
            6.6000000000000005,
            6.65,
            6.7,
            6.75,
            6.800000000000001,
            6.8500000000000005,
            6.9,
            6.95,
            7.0,
            7.050000000000001,
            7.1000000000000005,
            7.15,
            7.2,
            7.25,
            7.300000000000001,
            7.3500000000000005,
            7.4,
            7.45,
            7.5,
            7.550000000000001,
            7.6000000000000005,
            7.65,
            7.7,
            7.75,
            7.800000000000001,
            7.8500000000000005,
            7.9,
            7.95,
            8.0,
            8.05,
            8.1,
            8.15,
            8.200000000000001,
            8.25,
            8.3,
            8.35,
            8.4,
            8.450000000000001,
            8.5,
            8.55,
            8.6,
            8.65,
            8.700000000000001,
            8.75,
            8.8,
            8.85,
            8.9,
            8.950000000000001,
            9.0,
            9.05,
            9.1,
            9.15,
            9.200000000000001,
            9.25,
            9.3,
            9.35,
            9.4,
            9.450000000000001,
            9.5,
            9.55,
            9.600000000000001,
            9.65,
            9.700000000000001,
            9.75,
            9.8,
            9.850000000000001,
            9.9,
            9.950000000000001,
            10.0
        ],
        "y": [
            2.8068587391444146e-115,
            1.4566352416008798e-111,
            1.5793984062459435e-107,
            1.9337987105005916e-103,
            2.265820911556255e-99,
            2.3770323262153306e-95,
            2.1596175931334723e-91,
            1.667193277435619e-87,
            1.0806835925789641e-83,
            5.835452007882245e-80,
            2.6104074693429534e-76,
            9.635037369221507e-73,
            2.9255196022705197e-69,
            7.290466767642874e-66,
            1.4884252397851917e-62,
            2.48596849377944e-59,
            3.3928143142982345e-56,
            3.780186156177145e-53,
            3.4357507619280387e-50,
            2.5457274506775104e-47,
            1.5369495514321379e-44,
            7.557568648914869e-42,
            3.025749515334668e-39,
            9.860489043522647e-37,
            2.615141677876335e-34,
            5.643772939576214e-32,
            9.910547057798489e-30,
            1.4160787658439352e-27,
            1.6465749213339017e-25,
            1.5583384395513457e-23,
            1.2007586656999943e-21,
            7.536063511936126e-20,
            3.85454859005778e-18,
            1.6079202837108903e-16,
            5.475585679024422e-15,
            1.524025586983158e-13,
            3.4721181735389063e-12,
            6.486680731011118e-11,
            9.958964175763197e-10,
            1.2596958530445963e-08,
            1.316522975960726e-07,
            1.1405006574217264e-06,
            8.218299114656175e-06,
            4.944317675293271e-05,
            0.00024933819421733936,
            0.0010584688191472872,
            0.003800287545568411,
            0.011602007699583233,
            0.030306643446184067,
            0.06822988776027285,
            0.13347719592631813,
            0.2289513170135828,
            0.3476566440084214,
            0.47205867146220476,
            0.5790989180289231,
            0.6482732852187114,
            0.6680957913541394,
            0.6383825985406546,
            0.5688396337342837,
            0.4751245800780805,
            0.37372342746105797,
            0.2780025309249868,
            0.19692397386601157,
            0.13527478930904704,
            0.09391850270675697,
            0.07042301342725549,
            0.060605809774511916,
            0.06012816822546549,
            0.06526466486659009,
            0.07315352722472404,
            0.0819919830570426,
            0.09106563403876691,
            0.1005173815609067,
            0.11088025947586416,
            0.12222908819865604,
            0.13335186180886927,
            0.1420892210764882,
            0.14695561133994808,
            0.14828376919586372,
            0.1475523458450938,
            0.1458570248933007,
            0.1432425727176143,
            0.13922371927645386,
            0.13364011454366712,
            0.1270052194928597,
            0.12011276851612565,
            0.11348659687768231,
            0.1075195118201253,
            0.10308961844025159,
            0.10144203294082745,
            0.10302364445071942,
            0.1066271967921466,
            0.11005972108673923,
            0.11169506225236948,
            0.11126714154605885,
            0.10936260906412253,
            0.10661318251387367,
            0.1035101124380149,
            0.10054862828240217,
            0.09806702577085258,
            0.09592458764481586,
            0.09354817620226807,
            0.09038186307619991,
            0.08631086598635984,
            0.08171150036973149,
            0.07716170207540893,
            0.07315862848854712,
            0.07013262802124676,
            0.06864953949222032,
            0.0693662745179952,
            0.07247689788162462,
            0.0770472673836673,
            0.08104891922020753,
            0.0823568129729822,
            0.07998001777911874,
            0.0745367532712138,
            0.06771385896993609,
            0.06129227000465478,
            0.056441442369800116,
            0.05349578755880197,
            0.05209411868817908,
            0.05162683470557347,
            0.05184988277533624,
            0.05318263759422665,
            0.05631059334065737,
            0.061456777688917656,
            0.06812639807134228,
            0.07555424121210312,
            0.08322809834593702,
            0.09088996104434917,
            0.09820528146764848,
            0.10468152255236346,
            0.10993971617826305,
            0.11386532106998327,
            0.11632570946761345,
            0.11686043161681343,
            0.11500382545942116,
            0.11109007448950108,
            0.10649035165755337,
            0.10271805200646263,
            0.10025655304925178,
            0.09834318522876795,
            0.09583560339214006,
            0.0922304580481216,
            0.08795846243268955,
            0.08386436125846419,
            0.0804859242650659,
            0.07779556710482631,
            0.07548576763771621,
            0.07336754417707257,
            0.0714917077096608,
            0.06996022788309894,
            0.06868372561076833,
            0.06735691950019927,
            0.06567146257201745,
            0.06353714397492796,
            0.06109468320150891,
            0.058528952967197005,
            0.05588279599324484,
            0.053042327227631414,
            0.049868528485645304,
            0.04632049813221783,
            0.04249086521460585,
            0.038608418398571626,
            0.03503660538613194,
            0.0321967205590632,
            0.030418131438489787,
            0.029849474388542883,
            0.030461977365617416,
            0.032029785476109233,
            0.034128099724872345,
            0.036328897416275666,
            0.03848205880525913,
            0.04071235313919071,
            0.043088314280340816,
            0.04537003771681968,
            0.047145434500729895,
            0.04821194870207311,
            0.04883893825446717,
            0.049687349053460145,
            0.05142849399049223,
            0.054299158402032345,
            0.05789296180284388,
            0.061381001192707146,
            0.06406337920143629,
            0.06584121675581521,
            0.06718569015032112,
            0.06859306584658291,
            0.07005484605949665,
            0.07113889665979099,
            0.07157785740202859,
            0.07156388464780615,
            0.07134087909263247,
            0.07069698568447633,
            0.06901847395245207,
            0.06565007296319324,
            0.06002411999966867,
            0.051736358345256674,
            0.040995339894868935,
            0.02908684664517447
        ]
    }
}
