# Supplementary material for: Temperature-pressure phase diagram of confined monolayer water/ice at first-principles accuracy with a machine-learning force field
Source: Nat Commun. 2023 Jul 11;14:4110. doi: 10.1038/s41467-023-39829-z (PMC10336112; doi:10.1038/s41467-023-39829-z)
Supplement: Supplementary file 39 — Source Data [file 41467_2023_39829_MOESM39_ESM.zip › Source_Data/Fig.2c.json]

{
    "$p_{\\rm CSP}^{2}$": {
        "x": [
            0.0,
            0.02,
            0.04,
            0.06,
            0.08,
            0.1,
            0.12,
            0.14,
            0.16,
            0.18,
            0.2,
            0.22,
            0.24,
            0.26,
            0.28,
            0.3,
            0.32,
            0.34,
            0.36,
            0.38,
            0.4,
            0.42,
            0.44,
            0.46,
            0.48,
            0.5,
            0.52,
            0.54,
            0.56,
            0.58,
            0.6,
            0.62,
            0.64,
            0.66,
            0.68,
            0.7,
            0.72,
            0.74,
            0.76,
            0.78,
            0.8,
            0.82,
            0.84,
            0.86,
            0.88,
            0.9,
            0.92,
            0.94,
            0.96,
            0.98,
            1.0,
            1.02,
            1.04,
            1.06,
            1.08,
            1.1,
            1.12,
            1.14,
            1.16,
            1.18,
            1.2,
            1.22,
            1.24,
            1.26,
            1.28,
            1.3,
            1.32,
            1.34,
            1.36,
            1.38,
            1.4,
            1.42,
            1.44,
            1.46,
            1.48,
            1.5,
            1.52,
            1.54,
            1.56,
            1.58,
            1.6,
            1.62,
            1.64,
            1.66,
            1.68,
            1.7,
            1.72,
            1.74,
            1.76,
            1.78,
            1.8,
            1.82,
            1.84,
            1.86,
            1.88,
            1.9,
            1.92,
            1.94,
            1.96,
            1.98,
            2.0,
            2.02,
            2.04,
            2.06,
            2.08,
            2.1,
            2.12,
            2.14,
            2.16,
            2.18,
            2.2,
            2.22,
            2.24,
            2.26,
            2.28,
            2.3,
            2.32,
            2.34,
            2.36,
            2.38,
            2.4,
            2.42,
            2.44,
            2.46,
            2.48,
            2.5,
            2.52,
            2.54,
            2.56,
            2.58,
            2.6,
            2.62,
            2.64,
            2.66,
            2.68,
            2.7,
            2.72,
            2.74,
            2.76,
            2.78,
            2.8,
            2.82,
            2.84,
            2.86,
            2.88,
            2.9,
            2.92,
            2.94,
            2.96,
            2.98,
            3.0,
            3.02,
            3.04,
            3.06,
            3.08,
            3.1,
            3.12,
            3.14,
            3.16,
            3.18,
            3.2,
            3.22,
            3.24,
            3.26,
            3.28,
            3.3,
            3.32,
            3.34,
            3.36,
            3.38,
            3.4,
            3.42,
            3.44,
            3.46,
            3.48,
            3.5,
            3.52,
            3.54,
            3.56,
            3.58,
            3.6,
            3.62,
            3.64,
            3.66,
            3.68,
            3.7,
            3.72,
            3.74,
            3.76,
            3.78,
            3.8,
            3.82,
            3.84,
            3.86,
            3.88,
            3.9,
            3.92,
            3.94,
            3.96,
            3.98,
            4.0,
            4.02,
            4.04,
            4.06,
            4.08,
            4.1,
            4.12,
            4.14,
            4.16,
            4.18,
            4.2,
            4.22,
            4.24,
            4.26,
            4.28,
            4.3,
            4.32,
            4.34,
            4.36,
            4.38,
            4.4,
            4.42,
            4.44,
            4.46,
            4.48,
            4.5,
            4.52,
            4.54,
            4.56,
            4.58,
            4.6,
            4.62,
            4.64,
            4.66,
            4.68,
            4.7,
            4.72,
            4.74,
            4.76,
            4.78,
            4.8,
            4.82,
            4.84,
            4.86,
            4.88,
            4.9,
            4.92,
            4.94,
            4.96,
            4.98,
            5.0,
            5.02,
            5.04,
            5.06,
            5.08,
            5.1,
            5.12,
            5.14,
            5.16,
            5.18,
            5.2,
            5.22,
            5.24,
            5.26,
            5.28,
            5.3,
            5.32,
            5.34,
            5.36,
            5.38,
            5.4,
            5.42,
            5.44,
            5.46,
            5.48,
            5.5,
            5.52,
            5.54,
            5.56,
            5.58,
            5.6,
            5.62,
            5.64,
            5.66,
            5.68,
            5.7,
            5.72,
            5.74,
            5.76,
            5.78,
            5.8,
            5.82,
            5.84,
            5.86,
            5.88,
            5.9,
            5.92,
            5.94,
            5.96,
            5.98,
            6.0,
            6.02,
            6.04,
            6.06,
            6.08,
            6.1,
            6.12,
            6.14,
            6.16,
            6.18,
            6.2,
            6.22,
            6.24,
            6.26,
            6.28,
            6.3,
            6.32,
            6.34,
            6.36,
            6.38,
            6.4,
            6.42,
            6.44,
            6.46,
            6.48,
            6.5,
            6.52,
            6.54,
            6.56,
            6.58,
            6.6,
            6.62,
            6.64,
            6.66,
            6.68,
            6.7,
            6.72,
            6.74,
            6.76,
            6.78,
            6.8,
            6.82,
            6.84,
            6.86,
            6.88,
            6.9,
            6.92,
            6.94,
            6.96,
            6.98,
            7.0,
            7.02,
            7.04,
            7.06,
            7.08,
            7.1,
            7.12,
            7.14,
            7.16,
            7.18,
            7.2,
            7.22,
            7.24,
            7.26,
            7.28,
            7.3,
            7.32,
            7.34,
            7.36,
            7.38,
            7.4,
            7.42,
            7.44,
            7.46,
            7.48,
            7.5,
            7.52,
            7.54,
            7.56,
            7.58,
            7.6,
            7.62,
            7.64,
            7.66,
            7.68,
            7.7,
            7.72,
            7.74,
            7.76,
            7.78,
            7.8,
            7.82,
            7.84,
            7.86,
            7.88,
            7.9,
            7.92,
            7.94,
            7.96,
            7.98,
            8.0,
            8.02,
            8.04,
            8.06,
            8.08,
            8.1,
            8.12,
            8.14,
            8.16,
            8.18,
            8.2,
            8.22,
            8.24,
            8.26,
            8.28,
            8.3,
            8.32,
            8.34,
            8.36,
            8.38,
            8.4,
            8.42,
            8.44,
            8.46,
            8.48,
            8.5,
            8.52,
            8.54,
            8.56,
            8.58,
            8.6,
            8.62,
            8.64,
            8.66,
            8.68,
            8.7,
            8.72,
            8.74,
            8.76,
            8.78,
            8.8,
            8.82,
            8.84,
            8.86,
            8.88,
            8.9,
            8.92,
            8.94,
            8.96,
            8.98,
            9.0,
            9.02,
            9.04,
            9.06,
            9.08,
            9.1,
            9.12,
            9.14,
            9.16,
            9.18,
            9.2,
            9.22,
            9.24,
            9.26,
            9.28,
            9.3,
            9.32,
            9.34,
            9.36,
            9.38,
            9.4,
            9.42,
            9.44,
            9.46,
            9.48,
            9.5,
            9.52,
            9.54,
            9.56,
            9.58,
            9.6,
            9.62,
            9.64,
            9.66,
            9.68,
            9.7,
            9.72,
            9.74,
            9.76,
            9.78,
            9.8,
            9.82,
            9.84,
            9.86,
            9.88,
            9.9,
            9.92,
            9.94,
            9.96,
            9.98,
            10.0,
            10.02,
            10.04,
            10.06,
            10.08,
            10.1
        ],
        "y": [
            2.1351113022850305,
            1.921328804422953,
            1.6875722388650982,
            1.615345579669684,
            1.4654174717710862,
            1.3822280796541422,
            1.3415453035050173,
            1.5415039003050324,
            1.4472591488777211,
            1.3979282120119347,
            1.4145004995988457,
            1.3547686390839941,
            1.3418236816800515,
            1.2816513077994693,
            1.4958255960751548,
            1.3561122077818715,
            1.3786430604038755,
            1.4375551094688828,
            1.4139344254288944,
            1.4334291000045982,
            1.4314909904974926,
            1.524630339685497,
            1.4318033015703218,
            1.4406481086449228,
            1.46880024283283,
            1.4927440024481957,
            1.4864406413595206,
            1.5396155002520084,
            1.4464188001637075,
            1.440688505642952,
            1.547449220108941,
            1.4899326873510634,
            1.425400014633072,
            1.470390623310088,
            1.413392338685344,
            1.5014629037786837,
            1.5048262175500247,
            0.7968482483381003,
            0.7534521299316276,
            0.780572832653969,
            0.7603664468522955,
            0.7163988294543687,
            0.7374555413140454,
            0.7354474204188698,
            0.736801903549577,
            0.7207131663555342,
            0.6776292532625493,
            0.705080096894251,
            0.7184344726487634,
            0.7368675726914434,
            0.7539372684378616,
            0.7512402928842412,
            0.7236612042119764,
            0.6854599068914421,
            0.7102011611724363,
            0.6993183098669529,
            0.7200374514031582,
            0.7062173590747792,
            0.7116284274750491,
            0.7365261233002289,
            0.7003093620707391,
            0.7311074606762415,
            0.7000470892577781,
            0.669332634084032,
            0.6844428119457279,
            0.6808590625506776,
            0.6919985321825699,
            0.6979025975149454,
            0.6705087687045475,
            0.6956724038963443,
            0.6996765371998612,
            0.6957671582233634,
            0.6586644931053102,
            0.6498177516796751,
            0.687540371486661,
            0.690131302504403,
            0.6661716541809185,
            0.6755759849145841,
            0.6918443147636056,
            0.6959983585318342,
            0.6566473452574565,
            0.6464632623373358,
            0.6914445069983896,
            0.6663460257166078,
            0.6446898593686062,
            0.6484401246711925,
            0.6736669436052274,
            0.6716831767700543,
            0.698449502737117,
            0.6819300833455728,
            0.6820378694707967,
            0.6554986094562566,
            0.6756562145960845,
            0.6640740698099705,
            0.6800589783337085,
            0.686627433602803,
            0.6654949542491458,
            0.6613473353494023,
            0.7206065453751116,
            0.7126741002638738,
            0.6837698896714802,
            0.6860764681661821,
            0.7110258217624436,
            0.6738380338981339,
            0.6887355805567357,
            0.6580792609723382,
            0.6744684426628285,
            0.7081784976794442,
            0.6654119190487128,
            0.7044697224425173,
            0.6712462314827946,
            0.6937251482940565,
            0.6659802851928807,
            0.6750346520140108,
            0.668315338269556,
            0.6831129534055314,
            0.6940007681574218,
            0.6990599166541851,
            0.6948447381505762,
            0.6827288454892659,
            0.6717828226919291,
            0.7010299581538048,
            0.6929411440146306,
            0.6625699804217214,
            0.6922636270425012,
            0.7024997463257184,
            0.6908645378768139,
            0.6896517950569077,
            0.694811724282668,
            0.6929906194502262,
            0.7069905532638323,
            0.7329740166136663,
            0.6991465967866575,
            0.6756680863794903,
            0.6927186621745581,
            0.6950873131174833,
            0.7136479056316875,
            0.6720819573242836,
            0.6959478218487885,
            0.6907946186243982,
            0.7149359480508453,
            0.7095786594209116,
            0.696629041286919,
            0.6752389816738876,
            0.6965667583971847,
            0.6968532974170074,
            0.6841911924412428,
            0.6846791794723921,
            0.7210724381568417,
            0.6579482575760794,
            0.6802482974376864,
            0.7176857405697831,
            0.704394957195948,
            0.6913575342952867,
            0.6628107735729039,
            0.697717258976636,
            0.6939962382079182,
            0.701383150252627,
            0.6919969756263271,
            0.6664331216704252,
            0.674646462268047,
            0.6531752872867501,
            0.6710755762179147,
            0.6823678458192212,
            0.6795963869636166,
            0.7017225295560313,
            0.688590770540547,
            0.7221059436911764,
            0.7423667559122263,
            0.7108901307813649,
            0.6860934490436194,
            0.7182481230455513,
            0.6811853100737666,
            0.694033977651424,
            0.6820177444012433,
            0.7029844170342499,
            0.6771347579708203,
            0.7375363805227051,
            0.6966491980733203,
            0.6964978901745411,
            0.7081140285673748,
            0.6735728693769372,
            0.689076864750516,
            0.6840410976385551,
            0.6705056580740252,
            0.6840823153413421,
            0.6920536976073639,
            0.7245701847665482,
            0.701800916598817,
            0.6950298633162676,
            0.7233500031451789,
            0.6931328862922652,
            0.6800683092395228,
            0.679715328962089,
            0.7113403295475575,
            0.6938600648574931,
            0.7039733930024937,
            0.6982759167577064,
            0.7019985838477455,
            0.7151108394360151,
            0.7725320489209158,
            0.709753416659138,
            0.7213910966331374,
            0.7020384985676569,
            0.7296058313847998,
            0.7260078259718793,
            0.7025939347020116,
            0.7160761198884271,
            0.6845545393795975,
            0.6541696702298044,
            0.6845132898906544,
            0.6952969599368154,
            0.696765499194553,
            0.6506970192124334,
            0.6384908963460297,
            0.6625595494302927,
            0.6700588671565598,
            0.6703647315384134,
            0.6562724131166734,
            0.6540285495315142,
            0.6557543591804353,
            0.6776191862198618,
            0.6525372735825983,
            0.6388557523609052,
            0.7026240911738815,
            0.6261553404548109,
            0.6273088987821126,
            0.6326221613391529,
            0.6269405877171088,
            0.6325712982583516,
            0.6250046263831942,
            0.6490576276301564,
            0.6272592030272638,
            0.6601408615400378,
            0.6449599764750822,
            0.6526662561454287,
            0.6299496844807168,
            0.637196774290129,
            0.6518285245370319,
            0.6364643555500015,
            0.6168803628453436,
            0.6543839405422425,
            0.6409556073595907,
            0.6350674097240152,
            0.6117546879619085,
            0.6394435367537186,
            0.6383222991180665,
            0.6397069050827559,
            0.6325798152935801,
            0.6679829828242695,
            0.6091651299824207,
            0.6007430129601232,
            0.6583789105354545,
            0.6072944867772985,
            0.6415301903297315,
            0.6137403773339607,
            0.6508959783633093,
            0.6240584150510212,
            0.6487341304159268,
            0.6109671059572302,
            0.6067594832026324,
            0.6411460495604919,
            0.6343718442362083,
            0.6511221367725432,
            0.6514877232771477,
            0.6546011266422497,
            0.6724352650748943,
            0.6688838668194518,
            0.6368631823518937,
            0.6298383800802048,
            0.6679014208570919,
            0.641022074396382,
            0.6735025757286498,
            0.653020348450625,
            0.6309264082543823,
            0.6643097574236203,
            0.6315117552323471,
            0.6779342210593033,
            0.6544555233912956,
            0.6584234296194216,
            0.6583543231311204,
            0.6984161834225403,
            0.6553284020101889,
            0.6343551226716813,
            0.6578459501818744,
            0.6151633285387433,
            0.6242654995168181,
            0.6386270592362183,
            0.6578253037375243,
            0.6415997784030227,
            0.6258043680852076,
            0.6718728514179653,
            0.6491536400675829,
            0.6388123150915006,
            0.6327873446165757,
            0.6334818400042764,
            0.6355145430695203,
            0.6237212055452169,
            0.6463865125752815,
            0.6093601373059098,
            0.6263035701924607,
            0.6220940304109194,
            0.6111073194743076,
            0.6204903254258455,
            0.6322320463436312,
            0.6448450557167743,
            0.670202192426925,
            0.6093559436549406,
            0.6438843083137361,
            0.6563011887079405,
            0.6691724181088458,
            0.6749380637068227,
            0.6731254718131043,
            0.6606733091599849,
            0.6799317681226527,
            0.6558381697094585,
            0.6760724608643609,
            0.6700072046703912,
            0.6281902768261258,
            0.6859600812435893,
            0.6488809227798886,
            0.6699490046599322,
            0.6704474453935193,
            0.6692664201493085,
            0.694212260820899,
            0.7089419445436977,
            0.7182569980924676,
            0.7294957158793778,
            0.7201721496926208,
            0.7174090371885995,
            0.7213581224735857,
            0.7054960179656484,
            0.7176748542986006,
            0.6927785878296596,
            0.7402854664258507,
            0.7407228158849551,
            0.7037784481807352,
            0.6906875772879294,
            0.7382243118523342,
            0.7185223349088105,
            0.717037935905703,
            0.7428326490757253,
            0.7272623597053567,
            0.6835144700434291,
            0.7175862574670419,
            0.7262744942099505,
            0.7094200238369799,
            0.7091511990095983,
            0.7201978473593079,
            0.7015664711916353,
            0.6814620589823738,
            0.7192204196936689,
            0.6876527732333989,
            0.7074601144235928,
            0.7302448932876846,
            0.7189075296409603,
            0.7349228258240605,
            0.7177452563478223,
            0.7166545432984353,
            0.7139498537405528,
            0.7520604123662615,
            0.7319405013379021,
            0.7229212379530321,
            0.7306332740452873,
            0.7177759138689986,
            0.6984769076446647,
            0.6958704139921049,
            0.6760166972637869,
            0.7169483015074897,
            0.7059041307573566,
            0.7124719498442397,
            0.702933270055213,
            0.7123819824352502,
            0.7234522749458129,
            0.6779886108583945,
            0.742094247674928,
            0.7231269507569927,
            0.7301150344527289,
            0.7427425575610409,
            0.7390150576303874,
            0.7359340576055937,
            0.7016496787582313,
            0.7187863350549595,
            0.7318929737317684,
            0.7261971583339639,
            0.7232688716323755,
            0.7526201789388761,
            0.7277243270632553,
            0.7486426054906332,
            0.7368500149551934,
            0.7457146263104238,
            0.7394158329554285,
            0.7675010111739776,
            0.7428304153819731,
            0.7486203576247006,
            0.7192458280944827,
            0.7453412397417069,
            0.7216934357122149,
            0.7213442942001626,
            0.7427530890657804,
            0.7235820073612454,
            0.7200717781873853,
            0.7398918675086344,
            0.713243840816704,
            0.7164188917955946,
            0.7134897706256991,
            0.7305094081001368,
            0.7115919061212709,
            0.7013346108069558,
            0.7373503849285257,
            0.7396775236076839,
            0.7217584604448775,
            0.740902472025418,
            0.7176095687672164,
            0.7135878859013569,
            0.7426238100672811,
            0.7196762907807,
            0.7448258773514844,
            0.7370779430256414,
            0.7281063597409978,
            0.7498082450328873,
            0.7656573437603644,
            0.7289377496129889,
            0.7581546917065144,
            0.7295922022405772,
            0.7415500922091177,
            0.729220712276958,
            0.7256423338157268,
            0.7318852124747078,
            0.7400752735315679,
            0.7629521858868382,
            0.7177213301471894,
            0.7336883710557719,
            0.7331455658172441,
            0.7467944368116401,
            0.7515048166381824,
            0.7162806094030619,
            0.7665862024769956,
            0.7201849620429098,
            0.7448161578425406,
            0.7616026782669614,
            0.7663905153719224,
            0.7536381260843633,
            0.7340709103595787,
            0.7413377774458005,
            0.7351745163055728,
            0.7357225098338787,
            0.7286892857814268,
            0.7260777121525924,
            0.7316981071304486,
            0.7494512730711347,
            0.7658961056606882,
            0.7352639360661314,
            0.7486196391312337,
            0.7311354247870262,
            0.722463207179446,
            0.741045548302655,
            0.7462779415250094,
            0.7524352034468486,
            0.714579369006947,
            0.7242560282885786,
            0.7397095601301449,
            0.7719941141370313,
            0.7482996282368616,
            0.7550198162743847,
            0.7158779016999908,
            0.7378066700381624,
            0.7541911036445993,
            0.7525875978036545,
            0.7639162145126003,
            0.7498009271929301,
            0.7317951632190206,
            0.7147513705206023,
            0.7196124543125048,
            0.7207753845151146,
            0.7392666795323848,
            0.7264253074673274,
            0.7690507119701654,
            0.7556157472683921,
            0.7300599099663141,
            0.7096146153680799,
            0.6982197118572574,
            0.7252665524849635,
            0.7389287829292217,
            0.7327237134552047,
            0.6757916839585854,
            0.6960135604227258,
            0.685934389305288,
            0.7122249525294908,
            0.6976635377401288,
            0.7502288204517001,
            0.7046104719905087,
            0.7051120758985187,
            0.6724063345737712,
            0.6910662940266167,
            0.6961242272648858,
            0.6887688865248756,
            0.7029027660701898,
            0.6801375654739412,
            0.6730481790143389,
            0.6878646663528533,
            0.685692621236551,
            0.7067974579563427,
            0.7174486801030485,
            0.7049954713360889,
            0.7223721414084354
        ]
    },
    "$p_{\\rm CSP}^{3}$": {
        "x": [
            0.0,
            0.02,
            0.04,
            0.06,
            0.08,
            0.1,
            0.12,
            0.14,
            0.16,
            0.18,
            0.2,
            0.22,
            0.24,
            0.26,
            0.28,
            0.3,
            0.32,
            0.34,
            0.36,
            0.38,
            0.4,
            0.42,
            0.44,
            0.46,
            0.48,
            0.5,
            0.52,
            0.54,
            0.56,
            0.58,
            0.6,
            0.62,
            0.64,
            0.66,
            0.68,
            0.7,
            0.72,
            0.74,
            0.76,
            0.78,
            0.8,
            0.82,
            0.84,
            0.86,
            0.88,
            0.9,
            0.92,
            0.94,
            0.96,
            0.98,
            1.0,
            1.02,
            1.04,
            1.06,
            1.08,
            1.1,
            1.12,
            1.14,
            1.16,
            1.18,
            1.2,
            1.22,
            1.24,
            1.26,
            1.28,
            1.3,
            1.32,
            1.34,
            1.36,
            1.38,
            1.4,
            1.42,
            1.44,
            1.46,
            1.48,
            1.5,
            1.52,
            1.54,
            1.56,
            1.58,
            1.6,
            1.62,
            1.64,
            1.66,
            1.68,
            1.7,
            1.72,
            1.74,
            1.76,
            1.78,
            1.8,
            1.82,
            1.84,
            1.86,
            1.88,
            1.9,
            1.92,
            1.94,
            1.96,
            1.98,
            2.0,
            2.02,
            2.04,
            2.06,
            2.08,
            2.1,
            2.12,
            2.14,
            2.16,
            2.18,
            2.2,
            2.22,
            2.24,
            2.26,
            2.28,
            2.3,
            2.32,
            2.34,
            2.36,
            2.38,
            2.4,
            2.42,
            2.44,
            2.46,
            2.48,
            2.5,
            2.52,
            2.54,
            2.56,
            2.58,
            2.6,
            2.62,
            2.64,
            2.66,
            2.68,
            2.7,
            2.72,
            2.74,
            2.76,
            2.78,
            2.8,
            2.82,
            2.84,
            2.86,
            2.88,
            2.9,
            2.92,
            2.94,
            2.96,
            2.98,
            3.0,
            3.02,
            3.04,
            3.06,
            3.08,
            3.1,
            3.12,
            3.14,
            3.16,
            3.18,
            3.2,
            3.22,
            3.24,
            3.26,
            3.28,
            3.3,
            3.32,
            3.34,
            3.36,
            3.38,
            3.4,
            3.42,
            3.44,
            3.46,
            3.48,
            3.5,
            3.52,
            3.54,
            3.56,
            3.58,
            3.6,
            3.62,
            3.64,
            3.66,
            3.68,
            3.7,
            3.72,
            3.74,
            3.76,
            3.78,
            3.8,
            3.82,
            3.84,
            3.86,
            3.88,
            3.9,
            3.92,
            3.94,
            3.96,
            3.98,
            4.0,
            4.02,
            4.04,
            4.06,
            4.08,
            4.1,
            4.12,
            4.14,
            4.16,
            4.18,
            4.2,
            4.22,
            4.24,
            4.26,
            4.28,
            4.3,
            4.32,
            4.34,
            4.36,
            4.38,
            4.4,
            4.42,
            4.44,
            4.46,
            4.48,
            4.5,
            4.52,
            4.54,
            4.56,
            4.58,
            4.6,
            4.62,
            4.64,
            4.66,
            4.68,
            4.7,
            4.72,
            4.74,
            4.76,
            4.78,
            4.8,
            4.82,
            4.84,
            4.86,
            4.88,
            4.9,
            4.92,
            4.94,
            4.96,
            4.98,
            5.0,
            5.02,
            5.04,
            5.06,
            5.08,
            5.1,
            5.12,
            5.14,
            5.16,
            5.18,
            5.2,
            5.22,
            5.24,
            5.26,
            5.28,
            5.3,
            5.32,
            5.34,
            5.36,
            5.38,
            5.4,
            5.42,
            5.44,
            5.46,
            5.48,
            5.5,
            5.52,
            5.54,
            5.56,
            5.58,
            5.6,
            5.62,
            5.64,
            5.66,
            5.68,
            5.7,
            5.72,
            5.74,
            5.76,
            5.78,
            5.8,
            5.82,
            5.84,
            5.86,
            5.88,
            5.9,
            5.92,
            5.94,
            5.96,
            5.98,
            6.0,
            6.02,
            6.04,
            6.06,
            6.08,
            6.1,
            6.12,
            6.14,
            6.16,
            6.18,
            6.2,
            6.22,
            6.24,
            6.26,
            6.28,
            6.3,
            6.32,
            6.34,
            6.36,
            6.38,
            6.4,
            6.42,
            6.44,
            6.46,
            6.48,
            6.5,
            6.52,
            6.54,
            6.56,
            6.58,
            6.6,
            6.62,
            6.64,
            6.66,
            6.68,
            6.7,
            6.72,
            6.74,
            6.76,
            6.78,
            6.8,
            6.82,
            6.84,
            6.86,
            6.88,
            6.9,
            6.92,
            6.94,
            6.96,
            6.98,
            7.0,
            7.02,
            7.04,
            7.06,
            7.08,
            7.1,
            7.12,
            7.14,
            7.16,
            7.18,
            7.2,
            7.22,
            7.24,
            7.26,
            7.28,
            7.3,
            7.32,
            7.34,
            7.36,
            7.38,
            7.4,
            7.42,
            7.44,
            7.46,
            7.48,
            7.5,
            7.52,
            7.54,
            7.56,
            7.58,
            7.6,
            7.62,
            7.64,
            7.66,
            7.68,
            7.7,
            7.72,
            7.74,
            7.76,
            7.78,
            7.8,
            7.82,
            7.84,
            7.86,
            7.88,
            7.9,
            7.92,
            7.94,
            7.96,
            7.98,
            8.0,
            8.02,
            8.04,
            8.06,
            8.08,
            8.1,
            8.12,
            8.14,
            8.16,
            8.18,
            8.2,
            8.22,
            8.24,
            8.26,
            8.28,
            8.3,
            8.32,
            8.34,
            8.36,
            8.38,
            8.4,
            8.42,
            8.44,
            8.46,
            8.48,
            8.5,
            8.52,
            8.54,
            8.56,
            8.58,
            8.6,
            8.62,
            8.64,
            8.66,
            8.68,
            8.7,
            8.72,
            8.74,
            8.76,
            8.78,
            8.8,
            8.82,
            8.84,
            8.86,
            8.88,
            8.9,
            8.92,
            8.94,
            8.96,
            8.98,
            9.0,
            9.02,
            9.04,
            9.06,
            9.08,
            9.1,
            9.12,
            9.14,
            9.16,
            9.18,
            9.2,
            9.22,
            9.24,
            9.26,
            9.28,
            9.3,
            9.32,
            9.34,
            9.36,
            9.38,
            9.4,
            9.42,
            9.44,
            9.46,
            9.48,
            9.5,
            9.52,
            9.54,
            9.56,
            9.58,
            9.6,
            9.62,
            9.64,
            9.66,
            9.68,
            9.7,
            9.72,
            9.74,
            9.76,
            9.78,
            9.8,
            9.82,
            9.84,
            9.86,
            9.88,
            9.9,
            9.92,
            9.94,
            9.96,
            9.98,
            10.0,
            10.02,
            10.04,
            10.06,
            10.08,
            10.1
        ],
        "y": [
            0.5406462695005327,
            0.4925851457013826,
            0.4867675142274988,
            0.5727867311460509,
            0.5730361024542883,
            0.6140855909355885,
            0.6035129164863307,
            0.6141136565518251,
            0.6058002699784295,
            0.6450403152542847,
            0.6181894534820539,
            0.6574182650210462,
            0.5946254243788708,
            0.61899476871876,
            0.6322023272207467,
            0.6285994984341718,
            0.6402630622981068,
            0.6287579509922689,
            0.6505924199866001,
            0.6581401435334026,
            0.6491240792746505,
            0.6784896408855271,
            0.6699729046102725,
            0.6436306094273507,
            0.6795217121928848,
            0.6507906895784437,
            0.6447852959420589,
            0.7109350427757696,
            0.7318906004600343,
            0.6978174863645575,
            0.7024320812392358,
            0.715451876792734,
            0.7309002226451469,
            0.737556688129254,
            0.6893807277527114,
            0.7428096920058873,
            0.7244258940972094,
            0.9094702170465425,
            0.8909521263361423,
            0.8647231706748635,
            0.8728687413231299,
            0.8906207081270174,
            0.8454613031511463,
            0.8989686304681432,
            0.8509936999011013,
            0.8690162692042307,
            0.8427688217127722,
            0.8725561692528563,
            0.8830441252129333,
            0.8348225361354354,
            0.8656746493201318,
            0.8427000536435446,
            0.8528293047086062,
            0.861450863548044,
            0.8265761313213752,
            0.8644763926125639,
            0.8717192758138891,
            0.8368609554034634,
            0.8723573701637466,
            0.8986289439587571,
            0.8439982471992028,
            0.8892130831708909,
            0.8630766113275451,
            0.8141151254964514,
            0.8174211297895269,
            0.8408633761561031,
            0.8299560468475992,
            0.8542852176668051,
            0.8541986353551185,
            0.899029282422506,
            0.8929574006640578,
            0.8991852372430221,
            0.8421974742260043,
            0.801443729749227,
            0.8272780515519881,
            0.837431698793376,
            0.8076029552578146,
            0.826114195433553,
            0.8457325555696066,
            0.8701420823512762,
            0.8478103587875431,
            0.8169600135372475,
            0.8598594032394705,
            0.8494272759326061,
            0.8453659435787363,
            0.8224379108195556,
            0.8627678584963292,
            0.8516359119633463,
            0.8382327944116785,
            0.8558781663743301,
            0.8766623377123511,
            0.8577657146004569,
            0.8466109066214258,
            0.8419917727308485,
            0.8734231231553787,
            0.8807766736244863,
            0.8465838893248315,
            0.8719279891629145,
            0.8870699442695716,
            0.8808150054950994,
            0.8349079117574604,
            0.8655472344068059,
            0.8200269884860891,
            0.838852955984358,
            0.8663860305160405,
            0.8242403382473515,
            0.8352934297112232,
            0.8815932238771124,
            0.871085430256281,
            0.8936090168450135,
            0.8852588030608397,
            0.8370900859410748,
            0.8548473642888548,
            0.857353663413736,
            0.8545312341004536,
            0.853057667838655,
            0.889465129556615,
            0.8905238635030809,
            0.8366821757872411,
            0.8618766614214609,
            0.8590951558004776,
            0.880912299530947,
            0.8525625253097178,
            0.8253931665337605,
            0.8425197436661226,
            0.8460730432089072,
            0.8095670149670303,
            0.8461098084027835,
            0.8838547199869831,
            0.8429677905459892,
            0.8863941010233479,
            0.8940712009731514,
            0.8739585514832977,
            0.8216260130819956,
            0.8088531084866225,
            0.8682027327187885,
            0.8321027706406116,
            0.8554133597077346,
            0.8488727453837127,
            0.8102225247467778,
            0.8795211158366613,
            0.8616481845924298,
            0.8729203585758775,
            0.8278863479839622,
            0.8575127585085036,
            0.8462889391083084,
            0.849538298171655,
            0.7923502272900523,
            0.8319781993511745,
            0.8067317409613811,
            0.8455207928273699,
            0.877077254424863,
            0.8232995752937876,
            0.8208718778852581,
            0.8005892179316301,
            0.8574975418879454,
            0.8531977521126357,
            0.8807068226687523,
            0.8731876417378928,
            0.8089336901829941,
            0.8567604302781331,
            0.8089719995961581,
            0.831121470583666,
            0.8203377099674507,
            0.8144839448593076,
            0.8661862711006468,
            0.8227836804739928,
            0.8550010590978971,
            0.8748295677429987,
            0.8823315275331102,
            0.8312984106671237,
            0.8713655804985976,
            0.8734893629249956,
            0.8719516040915721,
            0.8470872025374684,
            0.8636146204062125,
            0.8515377656508079,
            0.8897695576174901,
            0.8709538687599723,
            0.868345451447167,
            0.8694266322880587,
            0.8483887321409789,
            0.8367450831341589,
            0.8332963998510834,
            0.8473093578901223,
            0.8449166275215972,
            0.8308499260312748,
            0.8751351111336992,
            0.8216529940281361,
            0.8425100435875952,
            0.8849369423546629,
            0.8407660716599293,
            0.8335532872848481,
            0.8223921258806228,
            0.8955404913429881,
            0.8394714589006573,
            0.9081885459637209,
            0.875317042706216,
            0.8698095604676536,
            0.9016798168024586,
            0.9024610994085066,
            0.8968245921004875,
            0.8793036388587737,
            0.8518305458677067,
            0.8910535251895444,
            0.8791234186475675,
            0.8536672670643415,
            0.8566727767044546,
            0.8592994529748582,
            0.848351326967038,
            0.8425556940406672,
            0.8523189962816683,
            0.8653100630812013,
            0.8412940035804098,
            0.8786775843304201,
            0.830467090600866,
            0.798573995716751,
            0.8537391719381092,
            0.8111760314380531,
            0.8156726739883624,
            0.8850548507917637,
            0.8540110640371932,
            0.8528045005860748,
            0.7901401031737549,
            0.8642202336208517,
            0.8130081064746055,
            0.8200027526334512,
            0.8237051345786109,
            0.8106715404599666,
            0.8424331368597711,
            0.8231032728001985,
            0.8458255908582276,
            0.8115017418132481,
            0.8371820816234918,
            0.8115098117213937,
            0.8108791159076293,
            0.8132161728558922,
            0.8470774199621185,
            0.8307141048587267,
            0.8100165699548995,
            0.802238399253316,
            0.8420593214304314,
            0.8164120554150457,
            0.8497860877530722,
            0.8240764598223007,
            0.833528584887047,
            0.845084562182966,
            0.7953966322826169,
            0.8591795871603681,
            0.8494297798472348,
            0.8020118417470747,
            0.7842677350230505,
            0.8112700724936658,
            0.7960230343817133,
            0.837029583158546,
            0.7773094114688658,
            0.8301415791350717,
            0.8166759985816923,
            0.8190154113618141,
            0.7620179525421185,
            0.805790069506869,
            0.8178472884935128,
            0.7951700914228016,
            0.831128215805865,
            0.8135073348642011,
            0.8383986842850131,
            0.8207160935293556,
            0.8566457955183123,
            0.7835588808058016,
            0.8326576330727256,
            0.8656799857638655,
            0.8117908999700328,
            0.8545725685228844,
            0.8005283583758597,
            0.8261650743224097,
            0.8358834820584765,
            0.7717158746896192,
            0.8563312789753191,
            0.8133014916730456,
            0.822117492121757,
            0.8173154590472343,
            0.8867195042044951,
            0.8119756397162613,
            0.8163571903385657,
            0.8323785840293536,
            0.8249986736487157,
            0.807097538274222,
            0.8317906310514783,
            0.8549522620308992,
            0.8319780616262141,
            0.8292877486714892,
            0.8249381096475777,
            0.7962400315298527,
            0.8035484103791707,
            0.7975092780982351,
            0.8047070173191313,
            0.8125823471676106,
            0.7903652665702359,
            0.8167089931052324,
            0.794806322650828,
            0.8073932232404573,
            0.7754594122217611,
            0.7814170569404154,
            0.782265652721599,
            0.7949176944660564,
            0.8300746199691988,
            0.7901988139249049,
            0.783182190388938,
            0.7785528408808735,
            0.7848153563719191,
            0.8260206472764222,
            0.7921598704754392,
            0.8357259466747142,
            0.7709836961806443,
            0.7975922372673477,
            0.8034368735627389,
            0.7923797249218324,
            0.8045311692544954,
            0.73963159528588,
            0.816023860273332,
            0.8083056866158164,
            0.8151618629285932,
            0.8285737481017317,
            0.7706201664921632,
            0.8357086955184463,
            0.8354538048625135,
            0.8421035944075764,
            0.8278310120151815,
            0.8436139559299355,
            0.7963565023594998,
            0.8170360618055597,
            0.8013698695961357,
            0.8129500985990502,
            0.7764541616561093,
            0.8060922504085851,
            0.8378726498951217,
            0.8165279144938513,
            0.8074608270003399,
            0.815959228710365,
            0.8255614428501203,
            0.8207190330178811,
            0.829842839946787,
            0.7852172326388017,
            0.7737235693660484,
            0.7911155541428231,
            0.8201429514227023,
            0.8160456847564651,
            0.7776506600679639,
            0.8167822912604613,
            0.7968873024190383,
            0.7542533914769796,
            0.7865305811922146,
            0.7860484315248721,
            0.802526783499042,
            0.8051279979135143,
            0.7309108858650648,
            0.8276870409954724,
            0.7864764943683187,
            0.7946530098146533,
            0.8220844459488078,
            0.8484433935069277,
            0.7950293708434092,
            0.7973379404135919,
            0.812244011628143,
            0.8102015989890787,
            0.7915723608736625,
            0.7808541381897901,
            0.7740179569589415,
            0.8413072884271849,
            0.779432675143853,
            0.7835586130858295,
            0.8285554393458557,
            0.8101819377616668,
            0.8381548008023632,
            0.7365947191230352,
            0.7650238949529476,
            0.7991761769871151,
            0.8319482072377492,
            0.8669878168580586,
            0.8283299217045058,
            0.8240724016593322,
            0.7955712682569548,
            0.8226878151694289,
            0.8324125897845958,
            0.7867150731557246,
            0.8089471905475553,
            0.8208342115917192,
            0.8172298057180983,
            0.7756152989121193,
            0.8236118912754055,
            0.7758596539695292,
            0.7690859813954641,
            0.786122977657372,
            0.7915120809146895,
            0.7943963520316607,
            0.7855482902813445,
            0.7950932289555562,
            0.779227609463837,
            0.8072667124989903,
            0.789454105398144,
            0.771082110702593,
            0.7791504936316379,
            0.7824104948373408,
            0.7839520766101915,
            0.7521712144297817,
            0.7523820631949282,
            0.7750386788867021,
            0.7752108394145741,
            0.8020503012048408,
            0.7667245175466689,
            0.7894735862393863,
            0.7974019265486629,
            0.7808854479325511,
            0.7719186955191707,
            0.7716535586693491,
            0.8059128170652107,
            0.760046834458682,
            0.8119664004155742,
            0.8089366798161848,
            0.7874043129296863,
            0.794349318800145,
            0.808343070778249,
            0.8306758559800712,
            0.7712698711884097,
            0.7963305046050309,
            0.796417819137253,
            0.813611971648316,
            0.7724592811380433,
            0.7695627692840274,
            0.8222918178257466,
            0.8126515154120024,
            0.8135873669668264,
            0.7908083250628444,
            0.7971786697724282,
            0.7868416130283814,
            0.8301610094367011,
            0.8053822172285606,
            0.8256767539626306,
            0.8228931011571852,
            0.8373663384317538,
            0.8004642255055588,
            0.8091474033669159,
            0.8496035210076777,
            0.7888872959422518,
            0.8070221528006006,
            0.7711328933102384,
            0.8004923537070814,
            0.792988536516857,
            0.7637456195801678,
            0.8167846895251536,
            0.8108953652155101,
            0.8267998175614261,
            0.7626788809841499,
            0.8077167172239814,
            0.8166350312786189,
            0.7697216874615987,
            0.7929460629730687,
            0.7919824085493319,
            0.8219873189863113,
            0.7818025232719779,
            0.7771876986909424,
            0.7931123651821504,
            0.8228501351031251,
            0.7921250534606905,
            0.8021966513019599,
            0.7847290613280831,
            0.8329692096037846,
            0.8227276936218874,
            0.8076020097062515,
            0.8471445022528716,
            0.7944232636222125,
            0.7962482005918432,
            0.7868378678545971,
            0.833055929333622,
            0.8052681978658026,
            0.8382920616716552,
            0.8343447732042334,
            0.8458890982948184,
            0.832232766227126,
            0.8052715694410771,
            0.7897852195930284,
            0.8157784075742515,
            0.858929920523911,
            0.836069066438527,
            0.8728312006450009,
            0.8093600103692182,
            0.8011286533718196,
            0.7961346834673857,
            0.8321559783709335,
            0.8473222654258744,
            0.8297261761991427,
            0.8238873105447185,
            0.7997367507488493,
            0.8103832765550419,
            0.8307977282202389,
            0.8243622065211933,
            0.8325882520611346,
            0.8393772197373199,
            0.8023318143450779,
            0.7955856643209512,
            0.8205219703284645,
            0.8368791119054753,
            0.840700313212619,
            0.8365216729165073,
            0.8086556530861553,
            0.8140736581413575
        ]
    },
    "$p_{\\rm CSP}^{4}$": {
        "x": [
            0.0,
            0.02,
            0.04,
            0.06,
            0.08,
            0.1,
            0.12,
            0.14,
            0.16,
            0.18,
            0.2,
            0.22,
            0.24,
            0.26,
            0.28,
            0.3,
            0.32,
            0.34,
            0.36,
            0.38,
            0.4,
            0.42,
            0.44,
            0.46,
            0.48,
            0.5,
            0.52,
            0.54,
            0.56,
            0.58,
            0.6,
            0.62,
            0.64,
            0.66,
            0.68,
            0.7,
            0.72,
            0.74,
            0.76,
            0.78,
            0.8,
            0.82,
            0.84,
            0.86,
            0.88,
            0.9,
            0.92,
            0.94,
            0.96,
            0.98,
            1.0,
            1.02,
            1.04,
            1.06,
            1.08,
            1.1,
            1.12,
            1.14,
            1.16,
            1.18,
            1.2,
            1.22,
            1.24,
            1.26,
            1.28,
            1.3,
            1.32,
            1.34,
            1.36,
            1.38,
            1.4,
            1.42,
            1.44,
            1.46,
            1.48,
            1.5,
            1.52,
            1.54,
            1.56,
            1.58,
            1.6,
            1.62,
            1.64,
            1.66,
            1.68,
            1.7,
            1.72,
            1.74,
            1.76,
            1.78,
            1.8,
            1.82,
            1.84,
            1.86,
            1.88,
            1.9,
            1.92,
            1.94,
            1.96,
            1.98,
            2.0,
            2.02,
            2.04,
            2.06,
            2.08,
            2.1,
            2.12,
            2.14,
            2.16,
            2.18,
            2.2,
            2.22,
            2.24,
            2.26,
            2.28,
            2.3,
            2.32,
            2.34,
            2.36,
            2.38,
            2.4,
            2.42,
            2.44,
            2.46,
            2.48,
            2.5,
            2.52,
            2.54,
            2.56,
            2.58,
            2.6,
            2.62,
            2.64,
            2.66,
            2.68,
            2.7,
            2.72,
            2.74,
            2.76,
            2.78,
            2.8,
            2.82,
            2.84,
            2.86,
            2.88,
            2.9,
            2.92,
            2.94,
            2.96,
            2.98,
            3.0,
            3.02,
            3.04,
            3.06,
            3.08,
            3.1,
            3.12,
            3.14,
            3.16,
            3.18,
            3.2,
            3.22,
            3.24,
            3.26,
            3.28,
            3.3,
            3.32,
            3.34,
            3.36,
            3.38,
            3.4,
            3.42,
            3.44,
            3.46,
            3.48,
            3.5,
            3.52,
            3.54,
            3.56,
            3.58,
            3.6,
            3.62,
            3.64,
            3.66,
            3.68,
            3.7,
            3.72,
            3.74,
            3.76,
            3.78,
            3.8,
            3.82,
            3.84,
            3.86,
            3.88,
            3.9,
            3.92,
            3.94,
            3.96,
            3.98,
            4.0,
            4.02,
            4.04,
            4.06,
            4.08,
            4.1,
            4.12,
            4.14,
            4.16,
            4.18,
            4.2,
            4.22,
            4.24,
            4.26,
            4.28,
            4.3,
            4.32,
            4.34,
            4.36,
            4.38,
            4.4,
            4.42,
            4.44,
            4.46,
            4.48,
            4.5,
            4.52,
            4.54,
            4.56,
            4.58,
            4.6,
            4.62,
            4.64,
            4.66,
            4.68,
            4.7,
            4.72,
            4.74,
            4.76,
            4.78,
            4.8,
            4.82,
            4.84,
            4.86,
            4.88,
            4.9,
            4.92,
            4.94,
            4.96,
            4.98,
            5.0,
            5.02,
            5.04,
            5.06,
            5.08,
            5.1,
            5.12,
            5.14,
            5.16,
            5.18,
            5.2,
            5.22,
            5.24,
            5.26,
            5.28,
            5.3,
            5.32,
            5.34,
            5.36,
            5.38,
            5.4,
            5.42,
            5.44,
            5.46,
            5.48,
            5.5,
            5.52,
            5.54,
            5.56,
            5.58,
            5.6,
            5.62,
            5.64,
            5.66,
            5.68,
            5.7,
            5.72,
            5.74,
            5.76,
            5.78,
            5.8,
            5.82,
            5.84,
            5.86,
            5.88,
            5.9,
            5.92,
            5.94,
            5.96,
            5.98,
            6.0,
            6.02,
            6.04,
            6.06,
            6.08,
            6.1,
            6.12,
            6.14,
            6.16,
            6.18,
            6.2,
            6.22,
            6.24,
            6.26,
            6.28,
            6.3,
            6.32,
            6.34,
            6.36,
            6.38,
            6.4,
            6.42,
            6.44,
            6.46,
            6.48,
            6.5,
            6.52,
            6.54,
            6.56,
            6.58,
            6.6,
            6.62,
            6.64,
            6.66,
            6.68,
            6.7,
            6.72,
            6.74,
            6.76,
            6.78,
            6.8,
            6.82,
            6.84,
            6.86,
            6.88,
            6.9,
            6.92,
            6.94,
            6.96,
            6.98,
            7.0,
            7.02,
            7.04,
            7.06,
            7.08,
            7.1,
            7.12,
            7.14,
            7.16,
            7.18,
            7.2,
            7.22,
            7.24,
            7.26,
            7.28,
            7.3,
            7.32,
            7.34,
            7.36,
            7.38,
            7.4,
            7.42,
            7.44,
            7.46,
            7.48,
            7.5,
            7.52,
            7.54,
            7.56,
            7.58,
            7.6,
            7.62,
            7.64,
            7.66,
            7.68,
            7.7,
            7.72,
            7.74,
            7.76,
            7.78,
            7.8,
            7.82,
            7.84,
            7.86,
            7.88,
            7.9,
            7.92,
            7.94,
            7.96,
            7.98,
            8.0,
            8.02,
            8.04,
            8.06,
            8.08,
            8.1,
            8.12,
            8.14,
            8.16,
            8.18,
            8.2,
            8.22,
            8.24,
            8.26,
            8.28,
            8.3,
            8.32,
            8.34,
            8.36,
            8.38,
            8.4,
            8.42,
            8.44,
            8.46,
            8.48,
            8.5,
            8.52,
            8.54,
            8.56,
            8.58,
            8.6,
            8.62,
            8.64,
            8.66,
            8.68,
            8.7,
            8.72,
            8.74,
            8.76,
            8.78,
            8.8,
            8.82,
            8.84,
            8.86,
            8.88,
            8.9,
            8.92,
            8.94,
            8.96,
            8.98,
            9.0,
            9.02,
            9.04,
            9.06,
            9.08,
            9.1,
            9.12,
            9.14,
            9.16,
            9.18,
            9.2,
            9.22,
            9.24,
            9.26,
            9.28,
            9.3,
            9.32,
            9.34,
            9.36,
            9.38,
            9.4,
            9.42,
            9.44,
            9.46,
            9.48,
            9.5,
            9.52,
            9.54,
            9.56,
            9.58,
            9.6,
            9.62,
            9.64,
            9.66,
            9.68,
            9.7,
            9.72,
            9.74,
            9.76,
            9.78,
            9.8,
            9.82,
            9.84,
            9.86,
            9.88,
            9.9,
            9.92,
            9.94,
            9.96,
            9.98,
            10.0,
            10.02,
            10.04,
            10.06,
            10.08,
            10.1
        ],
        "y": [
            1.9873680989675389,
            1.8571370647062837,
            1.993957918950776,
            1.9389976693855033,
            1.994215733274124,
            1.9773028674110185,
            1.9771272028981886,
            2.016823634999978,
            1.9899003226511596,
            2.0032928328964057,
            2.0200995098712142,
            1.8918443384096668,
            1.9827704661266619,
            1.9386776243463815,
            1.9468028029838262,
            1.9686446050844362,
            1.8956337782869501,
            1.9108654616324405,
            1.9459797783657138,
            1.933941844216315,
            1.8558847838676509,
            1.8622043065334295,
            1.9249462666684745,
            1.911684179044549,
            1.8145192317906613,
            1.8503386843283371,
            1.8677168665531145,
            1.8597729323319245,
            1.7789124667795277,
            1.743188311040818,
            1.7767642996349147,
            1.7942097101717889,
            1.7775890197372035,
            1.7848996107164439,
            1.842490145886084,
            1.7781628997384804,
            1.7027018701359815,
            1.1764465058675717,
            1.0369930102816036,
            1.0017238862778168,
            0.9935925187290304,
            0.9916019986851893,
            0.9752758144614414,
            1.027317873691878,
            0.9519664938494252,
            0.9873067435348991,
            0.9994678846034252,
            0.9943598965129803,
            0.9993540548417762,
            0.9667548428765568,
            0.9838011652424508,
            1.0133635049103842,
            1.0220296821332058,
            1.0141002282275022,
            0.915956366640795,
            0.9853842888699996,
            1.0240289726551326,
            0.9450638614104399,
            1.0319234155811219,
            1.020249659639496,
            0.9251815086920975,
            1.0181735247680381,
            0.9584481651561447,
            0.9626026871901535,
            0.974809229979409,
            0.9914740861016024,
            1.0046624952976078,
            1.0030651310675707,
            1.0516416240739501,
            1.0236507127454444,
            0.9992525474090449,
            1.0327768958398473,
            1.0145209253598315,
            0.9974086095532845,
            0.9711128665541872,
            0.9503326298640073,
            0.9428096763485734,
            0.9557149498178068,
            0.9905168765186114,
            1.0211282320823858,
            0.9992886157747779,
            0.967640460715899,
            0.9568934538651461,
            1.0030764599839557,
            0.9771008213790976,
            0.9895330919609389,
            0.9913970044105199,
            0.9993293610531784,
            0.9819814232341337,
            1.0095392970503758,
            1.027616392379479,
            1.021425885827334,
            0.9808970744401319,
            0.966402235852092,
            0.999338352910173,
            1.0118996067579282,
            0.9370421422644798,
            0.9818976631193682,
            1.041172098123926,
            1.0363657712376466,
            0.9836729369362582,
            0.9994663828040647,
            0.9853899308163371,
            0.9776158058253018,
            1.0169756807812214,
            0.9589907489569776,
            1.0095995309312586,
            1.0168005567378164,
            0.9843670345313007,
            1.0314312815395263,
            0.9801406355155865,
            0.983006783860591,
            0.9851713773574476,
            0.9882566761616604,
            0.9804009590021051,
            0.97190060163175,
            1.018406395768571,
            1.044811726987777,
            0.9892410819504677,
            0.9603134422388953,
            0.9803987647153463,
            0.9531505869298317,
            0.946881033339439,
            0.983604605203653,
            1.0170531139313408,
            0.9931802480355724,
            0.9893440467191641,
            0.9766711614398143,
            1.006057079574202,
            0.9690615182745693,
            1.0134440023187339,
            1.0148880829336524,
            1.0255718637850615,
            0.9228087676463471,
            0.960664506135757,
            0.9962129152832648,
            0.960327303088129,
            1.0133604373314153,
            0.9459245152150217,
            0.9480400511663409,
            1.0389619065923987,
            0.9655868037552593,
            0.9698651922641893,
            0.9582027186220038,
            1.0426430848574695,
            0.950663412016402,
            1.0243761176475288,
            0.8727830744463247,
            0.9949507569983628,
            0.9383786299920039,
            1.0171377775773616,
            1.0057891836837054,
            0.9414700679176353,
            0.9533652333535804,
            0.979399114200699,
            1.0105661890810618,
            0.9851460489163129,
            1.0030857511469036,
            0.9940515654580715,
            0.9597261878595738,
            0.9967465841736737,
            0.9600707562894703,
            0.997127330971023,
            0.9191911646890032,
            0.9918408421027521,
            0.9842182426467468,
            0.9600545410024944,
            0.9701735871996265,
            0.9730543401905355,
            0.970145016662651,
            1.0103305738958248,
            0.9860970112954124,
            1.0169373830526243,
            0.9968841677444279,
            0.9926571377507911,
            0.9996756243915179,
            0.9654218976709108,
            1.0231079534492737,
            1.0072721074488162,
            0.9829707648619206,
            0.9698991439890584,
            0.9987189878730021,
            0.9464540207478511,
            1.0085096647282816,
            0.9760227230864195,
            0.9812626577917758,
            1.0003251473053802,
            0.991465851574456,
            0.9536409976357774,
            0.9841040637023863,
            0.9908107067927884,
            0.9956811169709613,
            0.9801593855569356,
            0.9890144151228739,
            1.0262230299758348,
            1.0130997408707694,
            1.009038336592503,
            1.0175624442647098,
            1.0108796748818552,
            1.0427488564134262,
            1.0173155281313118,
            1.0302296131447448,
            0.9845275167761918,
            0.9664844043526856,
            1.0197302513015294,
            1.0279436558117552,
            1.0297969691011264,
            1.0178455195167424,
            1.0064103929164216,
            0.973027343564361,
            1.009048607394549,
            0.9681012593814725,
            0.9608328133180482,
            0.9938658300743168,
            1.0128533146151975,
            0.9725403359014685,
            0.9825392642163986,
            0.9974930905959691,
            0.98282131710323,
            1.0023442778320548,
            1.0280350315592826,
            0.9906195442565907,
            1.0020954128496418,
            0.9703718416976712,
            0.9861848588741658,
            0.9406593645116762,
            0.9837261272138889,
            0.9653868103491704,
            0.9994812374957806,
            0.971632832212384,
            0.9569410009333078,
            0.965835229316226,
            0.9673388511624254,
            0.9942748400672582,
            0.9505672064816364,
            0.9526724190265495,
            0.9548140430797485,
            0.9919623404052127,
            0.9744373253178122,
            0.9513018225347659,
            0.943530444481726,
            0.9838961203059893,
            0.9549349610435967,
            1.0157990268641788,
            0.9900158265345346,
            1.022597549872866,
            0.9846882500155865,
            0.9561020466030566,
            1.0217336894097677,
            1.0231695380405061,
            0.9834732960308366,
            0.9588424061662644,
            0.9406477201619677,
            0.9450050348887947,
            0.9574924850812756,
            0.9647761287932262,
            0.9972142733068748,
            1.0135872757012256,
            0.9700413700040357,
            0.9449163084131357,
            0.982853363752317,
            0.9935748224203049,
            0.9573185618386032,
            1.0114842058269526,
            1.0037364126751522,
            0.9977373785762551,
            0.9963368727281948,
            1.032941443118133,
            0.934982292705998,
            0.9815116413221944,
            0.9852101746250034,
            0.9596128896028885,
            0.9539735946859109,
            0.9749696395155342,
            0.9965618791170535,
            1.0041938581752015,
            0.9641581688765066,
            1.0173144541071233,
            0.9743827017927783,
            0.9607518371452042,
            0.9614074042848411,
            1.0453195539761484,
            1.0054599676530585,
            0.9944020942171107,
            0.9730632837598295,
            0.9620162797974304,
            0.9784045260204918,
            0.9910323955649532,
            0.984108520856653,
            0.9715814547455733,
            0.9653419207818649,
            0.9528099869433663,
            0.9631708435933101,
            0.9463241948509388,
            0.9277677113990473,
            0.9936119658739161,
            0.9990067072362268,
            0.965621174507574,
            0.945431015441282,
            0.9643247019567256,
            0.976419003619073,
            0.934323776927766,
            0.9025775462924114,
            0.9520285147943752,
            0.9622085254062066,
            0.9799743581579762,
            0.968748442912726,
            0.95412896163173,
            0.9380871862602351,
            0.9555664658445681,
            0.99616163994694,
            1.0042187905992352,
            1.0185413415514204,
            0.9454438686830924,
            0.9807239111737859,
            0.9769806580476188,
            0.9425302364173898,
            0.9360797958850339,
            0.924417171558773,
            0.9975386918802971,
            0.9393567573850251,
            0.9680678240199964,
            0.9631187051626452,
            0.9880375755267322,
            0.9347518575959483,
            0.970591783794579,
            0.9967609754364325,
            1.0033901150667162,
            0.998079812351056,
            0.9356487866822221,
            0.9512439312460311,
            0.9556870035437979,
            0.9744233137123393,
            0.9102135103923933,
            0.9518061620168158,
            0.9980984877720535,
            0.9100727700475244,
            0.9444054645052924,
            0.958561945400092,
            0.9009355140861908,
            0.9988895147690864,
            0.9838716555921578,
            0.9281374522670732,
            0.9651427139779652,
            0.9672887125345153,
            0.9294923328383699,
            0.9687583207928072,
            0.9255192665995449,
            0.9653612654043163,
            0.9211511860586143,
            0.9337824606051688,
            0.9257555698697568,
            0.932135777614105,
            0.9483826921360168,
            0.8950944542935517,
            0.8563816637931794,
            0.9365381916849214,
            0.8883893042133226,
            0.9168012667901364,
            0.9291026316795973,
            0.9516857244949736,
            0.9206959409571482,
            0.9307068806929563,
            0.9437687433369025,
            0.92098103265314,
            0.9779422102653013,
            0.9279560613435092,
            0.8932716821568796,
            0.9978841179171096,
            0.9050841393711769,
            0.8872133068019107,
            0.980396899313537,
            0.8940984499237208,
            0.9591802372490481,
            0.9260695642285552,
            0.9024805686549873,
            0.902175801383436,
            0.9449621681945755,
            1.0129795595211009,
            0.9598065141456693,
            0.9092039960653598,
            0.9215300944579387,
            0.942657683643876,
            0.9235524185086817,
            0.927681294272269,
            0.9527383004088048,
            0.8868262860566513,
            0.9266193273621565,
            0.9041728495501495,
            0.9846142557566867,
            0.8859055780887927,
            0.9118964978225769,
            0.8849230389016935,
            0.9110215023984943,
            0.9076131774219363,
            0.8853985682308472,
            0.8930886014205495,
            0.9066691303805751,
            0.8745850689191095,
            0.9260609047578481,
            0.8513491762736382,
            0.8899636620462115,
            0.8671883383712126,
            0.8982778081158772,
            0.8642678351658607,
            0.8836004378611662,
            0.8979941938298774,
            0.9164251773692889,
            0.9414699407679772,
            0.8536446627996388,
            0.9044776920079765,
            0.8788184408230477,
            0.8868269264470565,
            0.9335557159213883,
            0.9683162751263037,
            0.9397219179597646,
            0.9056952057233565,
            0.9196223191934568,
            0.8860950076872943,
            0.8900022404182484,
            0.9248022218396049,
            0.9208452922661394,
            0.9128118180607391,
            0.8922873407417268,
            0.9536943548191694,
            0.9198441360496517,
            0.9359730414109618,
            0.9141950111694458,
            0.9407866358991399,
            0.9357023484772583,
            0.9179653292507567,
            0.9099169585163049,
            0.888542858092182,
            0.9197523434666721,
            0.9012198359194584,
            0.9185972102662364,
            0.8942375266933741,
            0.9329976155439137,
            0.9049258672758337,
            0.9076005129442204,
            0.9354627733493052,
            0.9682530162614097,
            0.9636857513728928,
            0.8719961308334646,
            0.9104701368381795,
            0.8885159151951516,
            0.8978596350839275,
            0.9465444037969007,
            0.875963482577188,
            0.9286314440396858,
            0.9199310343890424,
            0.9550159405519272,
            0.8728886762584421,
            0.9298218983959277,
            0.9349821021447469,
            0.8936206610973415,
            0.9086547285207854,
            0.9411362469296969,
            0.9435993342113773,
            0.8530212937678866,
            0.9719719918360449,
            0.9065295665727832,
            0.9239691607352625,
            0.9086030352249435,
            0.9167302066178651,
            0.9000357323363729,
            0.9755931081237106,
            0.9527668971921046,
            0.9126377588829319,
            0.9336422035743612,
            0.8850576835199857,
            0.9328603416918366,
            0.9470371309074372,
            1.016367212044136,
            0.9605295273185185,
            0.9675372165983265,
            0.9665175805764964,
            0.9462179718789244,
            0.9919662097072308,
            0.9521030936295042,
            0.9795036067965216,
            0.9628581601870397,
            0.9865460839480974,
            0.9856657549735643,
            0.9986769624064811,
            0.9709069202808595,
            0.9719415796202991,
            0.9413973964267771,
            1.0133720035338714,
            0.9883137580684459,
            0.9995427227505883,
            0.9584723731248352,
            0.9320823230481942,
            1.038122656748123,
            1.0323962455908438,
            1.0057515901049987,
            0.9982050860087243,
            1.0077317505921977,
            0.9679704989212554,
            0.9662186806197811,
            0.9230216130845806,
            0.9518755427159642,
            0.9930551112796976,
            0.9768209067197797,
            0.9354880454972783,
            0.9272815774534764
        ]
    },
    "$p_{\\rm CSP}^{6}$": {
        "x": [
            0.0,
            0.02,
            0.04,
            0.06,
            0.08,
            0.1,
            0.12,
            0.14,
            0.16,
            0.18,
            0.2,
            0.22,
            0.24,
            0.26,
            0.28,
            0.3,
            0.32,
            0.34,
            0.36,
            0.38,
            0.4,
            0.42,
            0.44,
            0.46,
            0.48,
            0.5,
            0.52,
            0.54,
            0.56,
            0.58,
            0.6,
            0.62,
            0.64,
            0.66,
            0.68,
            0.7,
            0.72,
            0.74,
            0.76,
            0.78,
            0.8,
            0.82,
            0.84,
            0.86,
            0.88,
            0.9,
            0.92,
            0.94,
            0.96,
            0.98,
            1.0,
            1.02,
            1.04,
            1.06,
            1.08,
            1.1,
            1.12,
            1.14,
            1.16,
            1.18,
            1.2,
            1.22,
            1.24,
            1.26,
            1.28,
            1.3,
            1.32,
            1.34,
            1.36,
            1.38,
            1.4,
            1.42,
            1.44,
            1.46,
            1.48,
            1.5,
            1.52,
            1.54,
            1.56,
            1.58,
            1.6,
            1.62,
            1.64,
            1.66,
            1.68,
            1.7,
            1.72,
            1.74,
            1.76,
            1.78,
            1.8,
            1.82,
            1.84,
            1.86,
            1.88,
            1.9,
            1.92,
            1.94,
            1.96,
            1.98,
            2.0,
            2.02,
            2.04,
            2.06,
            2.08,
            2.1,
            2.12,
            2.14,
            2.16,
            2.18,
            2.2,
            2.22,
            2.24,
            2.26,
            2.28,
            2.3,
            2.32,
            2.34,
            2.36,
            2.38,
            2.4,
            2.42,
            2.44,
            2.46,
            2.48,
            2.5,
            2.52,
            2.54,
            2.56,
            2.58,
            2.6,
            2.62,
            2.64,
            2.66,
            2.68,
            2.7,
            2.72,
            2.74,
            2.76,
            2.78,
            2.8,
            2.82,
            2.84,
            2.86,
            2.88,
            2.9,
            2.92,
            2.94,
            2.96,
            2.98,
            3.0,
            3.02,
            3.04,
            3.06,
            3.08,
            3.1,
            3.12,
            3.14,
            3.16,
            3.18,
            3.2,
            3.22,
            3.24,
            3.26,
            3.28,
            3.3,
            3.32,
            3.34,
            3.36,
            3.38,
            3.4,
            3.42,
            3.44,
            3.46,
            3.48,
            3.5,
            3.52,
            3.54,
            3.56,
            3.58,
            3.6,
            3.62,
            3.64,
            3.66,
            3.68,
            3.7,
            3.72,
            3.74,
            3.76,
            3.78,
            3.8,
            3.82,
            3.84,
            3.86,
            3.88,
            3.9,
            3.92,
            3.94,
            3.96,
            3.98,
            4.0,
            4.02,
            4.04,
            4.06,
            4.08,
            4.1,
            4.12,
            4.14,
            4.16,
            4.18,
            4.2,
            4.22,
            4.24,
            4.26,
            4.28,
            4.3,
            4.32,
            4.34,
            4.36,
            4.38,
            4.4,
            4.42,
            4.44,
            4.46,
            4.48,
            4.5,
            4.52,
            4.54,
            4.56,
            4.58,
            4.6,
            4.62,
            4.64,
            4.66,
            4.68,
            4.7,
            4.72,
            4.74,
            4.76,
            4.78,
            4.8,
            4.82,
            4.84,
            4.86,
            4.88,
            4.9,
            4.92,
            4.94,
            4.96,
            4.98,
            5.0,
            5.02,
            5.04,
            5.06,
            5.08,
            5.1,
            5.12,
            5.14,
            5.16,
            5.18,
            5.2,
            5.22,
            5.24,
            5.26,
            5.28,
            5.3,
            5.32,
            5.34,
            5.36,
            5.38,
            5.4,
            5.42,
            5.44,
            5.46,
            5.48,
            5.5,
            5.52,
            5.54,
            5.56,
            5.58,
            5.6,
            5.62,
            5.64,
            5.66,
            5.68,
            5.7,
            5.72,
            5.74,
            5.76,
            5.78,
            5.8,
            5.82,
            5.84,
            5.86,
            5.88,
            5.9,
            5.92,
            5.94,
            5.96,
            5.98,
            6.0,
            6.02,
            6.04,
            6.06,
            6.08,
            6.1,
            6.12,
            6.14,
            6.16,
            6.18,
            6.2,
            6.22,
            6.24,
            6.26,
            6.28,
            6.3,
            6.32,
            6.34,
            6.36,
            6.38,
            6.4,
            6.42,
            6.44,
            6.46,
            6.48,
            6.5,
            6.52,
            6.54,
            6.56,
            6.58,
            6.6,
            6.62,
            6.64,
            6.66,
            6.68,
            6.7,
            6.72,
            6.74,
            6.76,
            6.78,
            6.8,
            6.82,
            6.84,
            6.86,
            6.88,
            6.9,
            6.92,
            6.94,
            6.96,
            6.98,
            7.0,
            7.02,
            7.04,
            7.06,
            7.08,
            7.1,
            7.12,
            7.14,
            7.16,
            7.18,
            7.2,
            7.22,
            7.24,
            7.26,
            7.28,
            7.3,
            7.32,
            7.34,
            7.36,
            7.38,
            7.4,
            7.42,
            7.44,
            7.46,
            7.48,
            7.5,
            7.52,
            7.54,
            7.56,
            7.58,
            7.6,
            7.62,
            7.64,
            7.66,
            7.68,
            7.7,
            7.72,
            7.74,
            7.76,
            7.78,
            7.8,
            7.82,
            7.84,
            7.86,
            7.88,
            7.9,
            7.92,
            7.94,
            7.96,
            7.98,
            8.0,
            8.02,
            8.04,
            8.06,
            8.08,
            8.1,
            8.12,
            8.14,
            8.16,
            8.18,
            8.2,
            8.22,
            8.24,
            8.26,
            8.28,
            8.3,
            8.32,
            8.34,
            8.36,
            8.38,
            8.4,
            8.42,
            8.44,
            8.46,
            8.48,
            8.5,
            8.52,
            8.54,
            8.56,
            8.58,
            8.6,
            8.62,
            8.64,
            8.66,
            8.68,
            8.7,
            8.72,
            8.74,
            8.76,
            8.78,
            8.8,
            8.82,
            8.84,
            8.86,
            8.88,
            8.9,
            8.92,
            8.94,
            8.96,
            8.98,
            9.0,
            9.02,
            9.04,
            9.06,
            9.08,
            9.1,
            9.12,
            9.14,
            9.16,
            9.18,
            9.2,
            9.22,
            9.24,
            9.26,
            9.28,
            9.3,
            9.32,
            9.34,
            9.36,
            9.38,
            9.4,
            9.42,
            9.44,
            9.46,
            9.48,
            9.5,
            9.52,
            9.54,
            9.56,
            9.58,
            9.6,
            9.62,
            9.64,
            9.66,
            9.68,
            9.7,
            9.72,
            9.74,
            9.76,
            9.78,
            9.8,
            9.82,
            9.84,
            9.86,
            9.88,
            9.9,
            9.92,
            9.94,
            9.96,
            9.98,
            10.0,
            10.02,
            10.04,
            10.06,
            10.08,
            10.1
        ],
        "y": [
            4.077564314056777,
            4.834556416017921,
            4.974739954579248,
            4.913788902724664,
            4.8893887947906425,
            5.395812333326769,
            5.261879815367858,
            5.185237076695004,
            5.233565772574367,
            5.321800335772385,
            5.276729072348434,
            5.128675738914334,
            5.215054759897165,
            5.050807005392926,
            5.280310377851119,
            5.120606907525443,
            4.971897339640162,
            4.93745233611692,
            5.174475463036507,
            5.151015442695236,
            5.250001206453796,
            5.111539054331574,
            4.992733279263774,
            4.970209526580102,
            4.900686987546747,
            4.814951681578525,
            4.8858153067727175,
            5.284653220554488,
            5.071410113091531,
            4.815366649080016,
            4.984454072776662,
            5.067331707854849,
            4.889635536649686,
            5.08273302544897,
            4.97104109964911,
            5.21228500348698,
            5.062915580078366,
            4.353575088067598,
            3.9263794142785793,
            4.118795851636867,
            4.199766898313962,
            4.026510706662938,
            4.117643950591716,
            4.009878341590304,
            4.108840493338926,
            3.9573805160935196,
            3.8267416883529983,
            3.870164698171168,
            3.7576041860821947,
            3.962566355880918,
            3.8536618112195615,
            3.971207168395426,
            3.9366598069517704,
            3.85195695560414,
            3.9142613037972067,
            3.8902321200676186,
            3.7647425673631547,
            3.5934236164113984,
            3.8704629086042375,
            3.7515677230811093,
            3.6940283362739676,
            3.8108691613682715,
            3.816139048037464,
            3.8302972889168605,
            3.706459725805918,
            3.994184777076694,
            3.781402866362529,
            3.806870750981807,
            3.829230110521157,
            3.8089340813505883,
            3.8683708594115753,
            3.6955739282225815,
            3.6944294299971827,
            3.8957004892371314,
            3.9739627808849396,
            3.821648985033769,
            3.7229046913775106,
            3.731685066613711,
            3.772691549398582,
            3.715830162506692,
            3.8912323187978983,
            3.8865980944981997,
            3.8090235383742437,
            3.7955765652775058,
            3.8313034689361123,
            3.7613255280684754,
            3.9089581293201974,
            3.725105811511219,
            3.817227867058721,
            3.84881226625342,
            3.879309137138773,
            3.7798226413389284,
            3.8639764090596147,
            3.7293294724874433,
            3.746916765908232,
            3.8656231742217892,
            3.7249697353305637,
            3.8678640036292204,
            3.6175397189284513,
            3.872320752681191,
            3.857630311868024,
            3.8679509316601908,
            3.852035799465605,
            3.799607425027664,
            3.7115485814840388,
            3.624956667922469,
            3.754779357403917,
            3.758730386985773,
            3.79291794337757,
            3.843912609030206,
            3.698553819633648,
            3.8945204806418614,
            3.704092103719793,
            3.7036367586912253,
            3.502858060009488,
            3.6245891670895025,
            3.735693317389127,
            3.636197119145715,
            3.618283373031727,
            3.849338834315287,
            3.7666671685717663,
            3.6228341793684113,
            3.728002079500223,
            3.5388974305894494,
            3.83618375268951,
            3.8418575047127574,
            3.5612978449425374,
            3.6015514875313484,
            3.650586424339525,
            3.5880012212332315,
            3.7346516842454283,
            3.9519596481744497,
            3.8532424766813977,
            3.6644996688241935,
            3.7313394364753965,
            3.841548770873543,
            4.078439445242719,
            3.7470368009065624,
            3.695235578917555,
            3.8235318884807783,
            3.72333129815657,
            4.048702845510571,
            3.740831053464973,
            3.8286108553311333,
            3.989910516675982,
            3.9647570389084335,
            3.8494796488805245,
            3.733215470208293,
            3.8910628963136467,
            3.7493770013382592,
            4.099787035369022,
            3.6183803002683783,
            3.7845929803197884,
            3.840215462662883,
            3.6678842394633144,
            3.7964804702784054,
            3.783941390124861,
            3.6409122323189194,
            3.6566252417963985,
            3.6265329904625356,
            3.681954283079716,
            3.7095274834042256,
            3.5787048259672956,
            3.7998289312037175,
            3.7960707763469554,
            3.631879812142292,
            3.845789823239099,
            3.793218741242361,
            3.7881848911701352,
            4.017382802570796,
            3.8263208477687747,
            3.7758787172612687,
            3.688577375171092,
            3.7339940954231357,
            3.5681959401027252,
            3.8700874503072833,
            3.8594065387035252,
            3.7558836190587934,
            3.7286857831512306,
            3.8675142523525463,
            3.8416728148613823,
            3.734889113656074,
            3.78331099285358,
            3.9796192999532276,
            3.689507775777848,
            3.8583783788513513,
            3.85683641256666,
            3.8989432451995754,
            3.8983790641599394,
            3.809621170460132,
            3.856799675444655,
            3.7637747131175265,
            3.8751421796926753,
            3.8148488277645263,
            3.768971633389244,
            3.92406938042623,
            3.927027792400447,
            3.8361868584279875,
            3.5155086505253563,
            3.7962202166443317,
            3.9123380511339048,
            3.829837716478578,
            3.724432717641882,
            3.861644479503375,
            3.784201249525856,
            3.7569457567766933,
            3.6995956515570545,
            3.9092841685289295,
            3.9591873897104697,
            3.763594905192584,
            3.7800080493762027,
            3.7328350877303023,
            3.740360357571321,
            3.8200039064025457,
            3.5647695200269127,
            3.868497333914303,
            3.7119147528506136,
            3.701760226418033,
            3.9352904218937748,
            3.814599630557412,
            3.8939623325262285,
            3.8333591187352862,
            3.8379044009656127,
            3.9969051310159385,
            3.858318425200218,
            3.720162676674463,
            3.7602636621111474,
            3.8061225567792163,
            3.638601923361442,
            3.774120987189482,
            3.6769737255812034,
            3.7695364291901323,
            3.7533530355349436,
            3.7095351501992533,
            3.826631658331229,
            3.864156686253061,
            3.81039163135194,
            3.8025739455144474,
            3.7038301248949805,
            3.7767982190472824,
            3.742392183590162,
            3.8120878865551315,
            3.8662374202096634,
            3.7931323556779737,
            3.6298806554561733,
            3.737095023117878,
            3.813199413807673,
            3.7147296377981784,
            3.8633634516078117,
            3.813891036357543,
            3.8145041895209024,
            3.788158609810599,
            3.842675511916482,
            3.7093741280596353,
            3.7248449466941063,
            3.704243931684685,
            3.6197113798656932,
            3.736814507030992,
            3.8076498673969836,
            3.5187982707398717,
            3.8570595165272206,
            3.769955688227466,
            3.6641547620979575,
            3.860924473547208,
            3.874040462595905,
            3.7530499895657843,
            3.8242973503976976,
            4.046651290393475,
            3.7803076289389494,
            3.692277140266562,
            3.8531168095111332,
            3.789909943060491,
            3.6135397977050925,
            3.830872112152267,
            3.8189772091733425,
            3.7307240364207197,
            3.7003784517543683,
            3.9065155501371946,
            3.667580759743105,
            3.8178831304331355,
            3.7109334436549144,
            3.7395389841738167,
            3.7585940645244142,
            3.6019437680077897,
            3.6556185770157894,
            3.7998792273746234,
            3.7352204751872082,
            3.8141590580316262,
            3.925289402117729,
            3.6418580022794242,
            3.875670635868447,
            3.76753508983975,
            3.7208483927738043,
            3.6576695941564106,
            3.608417880817541,
            3.649756595667078,
            3.9202552909876895,
            3.6853765516677113,
            3.8930328235113234,
            3.6560242695390057,
            3.7072495892393986,
            3.8827730349931318,
            3.549043355205499,
            3.6133243231158274,
            3.771503221828712,
            3.868198041492627,
            3.765160779202864,
            3.7187438529038017,
            3.8073503604194485,
            3.6660160134701347,
            3.845767641853452,
            3.898383710581525,
            3.8865577101126627,
            3.8252322036317414,
            3.743233118773935,
            3.9376996396532635,
            3.535498979322075,
            3.8895259080682307,
            3.656978154685798,
            3.879612387476365,
            3.778025510495537,
            3.8650905919106533,
            3.8659269789477704,
            3.8794498628903322,
            3.816210065328615,
            3.9938920872858006,
            3.997806393066566,
            4.168412050613774,
            3.8705691307998573,
            3.936899571178058,
            4.160539274136825,
            3.940768709189528,
            3.859809849812929,
            3.97699288058081,
            3.966610406198059,
            4.121200598819963,
            4.057355823788288,
            3.8658404826430206,
            4.076803126041889,
            3.8852833815846206,
            4.050521522553658,
            4.078927671452993,
            4.023450847212888,
            4.095942593836042,
            4.018642346810195,
            4.142088399850773,
            4.308987036829398,
            3.8685094129926214,
            4.07242145818429,
            3.9771926976648717,
            4.072565318086671,
            3.949098027266126,
            4.0055141661301565,
            3.9811964762744645,
            4.04955897438674,
            4.018052469410161,
            4.274895858196525,
            3.9954779044672346,
            3.895718236831409,
            4.006221824372917,
            4.0250182041696165,
            4.109980539231038,
            3.9707014848784685,
            4.121208170338266,
            4.0340597050042675,
            4.229856657283281,
            3.9211650348364335,
            4.011595914349145,
            4.1302052583421975,
            4.115871396469645,
            4.057387741859352,
            4.061473612735806,
            3.9700676283229615,
            4.156366324410556,
            3.963372186646716,
            4.339098264899823,
            3.9618634634543404,
            3.80447471337307,
            4.2059690295097925,
            4.121500550186255,
            4.132633586941202,
            4.107864388740236,
            4.003372591250283,
            4.030013789500653,
            4.205181688611793,
            4.103391808319387,
            3.961301590999519,
            4.144562250565233,
            4.024673973314712,
            4.216524497202875,
            4.365338588800447,
            4.479500954707932,
            4.142533845469406,
            3.8328140200568543,
            4.1019715027885075,
            4.174570697888102,
            4.185156861873726,
            4.14432640669494,
            4.2015112758253395,
            4.097585419816007,
            4.118071943599724,
            4.251030337321942,
            4.225903507243142,
            4.180890975820119,
            4.255468742239473,
            4.16541153379014,
            3.8902280334782984,
            3.9674468709829305,
            4.345950572224738,
            4.185597244851438,
            4.132860654389914,
            4.1118692220910935,
            4.063641414919873,
            4.125997008862133,
            4.028579077476334,
            4.003382439372375,
            4.033573347375631,
            4.200737602149486,
            4.262393515228811,
            4.015260382662571,
            4.270534138251666,
            4.097859867081348,
            4.145791952345929,
            4.1624068208764315,
            4.134698868511241,
            4.113925968394915,
            4.036804562885403,
            4.169803604089443,
            4.4051570781044145,
            4.18242083370258,
            4.136769723899591,
            4.103169976709805,
            4.064590340535623,
            4.218444217106953,
            4.171989207134003,
            4.196396160300546,
            4.260071374654198,
            4.550573814339748,
            4.057635039519215,
            4.102871260709413,
            4.073538877283138,
            4.212643577353096,
            4.21317114363336,
            4.094107847182237,
            4.284608093013971,
            4.186404738937614,
            4.194148096366885,
            4.219618594084768,
            3.973777832507856,
            4.203711719989597,
            4.110344777917621,
            4.0692087801717145,
            4.117134681011566,
            4.12536918343685,
            4.359583021653152,
            4.208373662775392,
            4.248607819849165,
            4.097838234819034,
            4.2832470985575775,
            4.047732383095423,
            4.342880101783141,
            3.884369091879272,
            4.018165560242112,
            4.37658258976653,
            4.1410629525297065,
            4.0337028916849125,
            3.8719158800495608,
            4.26916124705067,
            4.170040951126419,
            4.320766606252886,
            4.113745842410746,
            4.079601027861998,
            4.058919441695875,
            4.1157189825166745,
            4.215890372944562,
            3.8928476782358192,
            4.182376627134668,
            4.152743846666729,
            4.104631460035402,
            4.0632803055366935,
            4.149304119884406,
            4.063661816487123,
            4.3519290776646296,
            4.352313792598908,
            4.162531719126545,
            4.061825300922216,
            3.901359270235918,
            3.8167805692304104,
            3.958638923838277,
            3.952676745293758,
            4.207566419139176,
            3.9781296849912735,
            4.015985659572883,
            4.134966096580509,
            3.9218963378583,
            3.8795314961221554,
            3.923455105908751,
            3.908457024962897,
            3.987187270934235,
            3.802235961924118,
            4.064887697319909,
            4.074003646624076,
            4.009604502030509,
            4.146148076709232,
            4.011675099933655,
            3.870224087802128
        ]
    },
    "$p_{\\rm CSP}^{8}$": {
        "x": [
            0.0,
            0.02,
            0.04,
            0.06,
            0.08,
            0.1,
            0.12,
            0.14,
            0.16,
            0.18,
            0.2,
            0.22,
            0.24,
            0.26,
            0.28,
            0.3,
            0.32,
            0.34,
            0.36,
            0.38,
            0.4,
            0.42,
            0.44,
            0.46,
            0.48,
            0.5,
            0.52,
            0.54,
            0.56,
            0.58,
            0.6,
            0.62,
            0.64,
            0.66,
            0.68,
            0.7,
            0.72,
            0.74,
            0.76,
            0.78,
            0.8,
            0.82,
            0.84,
            0.86,
            0.88,
            0.9,
            0.92,
            0.94,
            0.96,
            0.98,
            1.0,
            1.02,
            1.04,
            1.06,
            1.08,
            1.1,
            1.12,
            1.14,
            1.16,
            1.18,
            1.2,
            1.22,
            1.24,
            1.26,
            1.28,
            1.3,
            1.32,
            1.34,
            1.36,
            1.38,
            1.4,
            1.42,
            1.44,
            1.46,
            1.48,
            1.5,
            1.52,
            1.54,
            1.56,
            1.58,
            1.6,
            1.62,
            1.64,
            1.66,
            1.68,
            1.7,
            1.72,
            1.74,
            1.76,
            1.78,
            1.8,
            1.82,
            1.84,
            1.86,
            1.88,
            1.9,
            1.92,
            1.94,
            1.96,
            1.98,
            2.0,
            2.02,
            2.04,
            2.06,
            2.08,
            2.1,
            2.12,
            2.14,
            2.16,
            2.18,
            2.2,
            2.22,
            2.24,
            2.26,
            2.28,
            2.3,
            2.32,
            2.34,
            2.36,
            2.38,
            2.4,
            2.42,
            2.44,
            2.46,
            2.48,
            2.5,
            2.52,
            2.54,
            2.56,
            2.58,
            2.6,
            2.62,
            2.64,
            2.66,
            2.68,
            2.7,
            2.72,
            2.74,
            2.76,
            2.78,
            2.8,
            2.82,
            2.84,
            2.86,
            2.88,
            2.9,
            2.92,
            2.94,
            2.96,
            2.98,
            3.0,
            3.02,
            3.04,
            3.06,
            3.08,
            3.1,
            3.12,
            3.14,
            3.16,
            3.18,
            3.2,
            3.22,
            3.24,
            3.26,
            3.28,
            3.3,
            3.32,
            3.34,
            3.36,
            3.38,
            3.4,
            3.42,
            3.44,
            3.46,
            3.48,
            3.5,
            3.52,
            3.54,
            3.56,
            3.58,
            3.6,
            3.62,
            3.64,
            3.66,
            3.68,
            3.7,
            3.72,
            3.74,
            3.76,
            3.78,
            3.8,
            3.82,
            3.84,
            3.86,
            3.88,
            3.9,
            3.92,
            3.94,
            3.96,
            3.98,
            4.0,
            4.02,
            4.04,
            4.06,
            4.08,
            4.1,
            4.12,
            4.14,
            4.16,
            4.18,
            4.2,
            4.22,
            4.24,
            4.26,
            4.28,
            4.3,
            4.32,
            4.34,
            4.36,
            4.38,
            4.4,
            4.42,
            4.44,
            4.46,
            4.48,
            4.5,
            4.52,
            4.54,
            4.56,
            4.58,
            4.6,
            4.62,
            4.64,
            4.66,
            4.68,
            4.7,
            4.72,
            4.74,
            4.76,
            4.78,
            4.8,
            4.82,
            4.84,
            4.86,
            4.88,
            4.9,
            4.92,
            4.94,
            4.96,
            4.98,
            5.0,
            5.02,
            5.04,
            5.06,
            5.08,
            5.1,
            5.12,
            5.14,
            5.16,
            5.18,
            5.2,
            5.22,
            5.24,
            5.26,
            5.28,
            5.3,
            5.32,
            5.34,
            5.36,
            5.38,
            5.4,
            5.42,
            5.44,
            5.46,
            5.48,
            5.5,
            5.52,
            5.54,
            5.56,
            5.58,
            5.6,
            5.62,
            5.64,
            5.66,
            5.68,
            5.7,
            5.72,
            5.74,
            5.76,
            5.78,
            5.8,
            5.82,
            5.84,
            5.86,
            5.88,
            5.9,
            5.92,
            5.94,
            5.96,
            5.98,
            6.0,
            6.02,
            6.04,
            6.06,
            6.08,
            6.1,
            6.12,
            6.14,
            6.16,
            6.18,
            6.2,
            6.22,
            6.24,
            6.26,
            6.28,
            6.3,
            6.32,
            6.34,
            6.36,
            6.38,
            6.4,
            6.42,
            6.44,
            6.46,
            6.48,
            6.5,
            6.52,
            6.54,
            6.56,
            6.58,
            6.6,
            6.62,
            6.64,
            6.66,
            6.68,
            6.7,
            6.72,
            6.74,
            6.76,
            6.78,
            6.8,
            6.82,
            6.84,
            6.86,
            6.88,
            6.9,
            6.92,
            6.94,
            6.96,
            6.98,
            7.0,
            7.02,
            7.04,
            7.06,
            7.08,
            7.1,
            7.12,
            7.14,
            7.16,
            7.18,
            7.2,
            7.22,
            7.24,
            7.26,
            7.28,
            7.3,
            7.32,
            7.34,
            7.36,
            7.38,
            7.4,
            7.42,
            7.44,
            7.46,
            7.48,
            7.5,
            7.52,
            7.54,
            7.56,
            7.58,
            7.6,
            7.62,
            7.64,
            7.66,
            7.68,
            7.7,
            7.72,
            7.74,
            7.76,
            7.78,
            7.8,
            7.82,
            7.84,
            7.86,
            7.88,
            7.9,
            7.92,
            7.94,
            7.96,
            7.98,
            8.0,
            8.02,
            8.04,
            8.06,
            8.08,
            8.1,
            8.12,
            8.14,
            8.16,
            8.18,
            8.2,
            8.22,
            8.24,
            8.26,
            8.28,
            8.3,
            8.32,
            8.34,
            8.36,
            8.38,
            8.4,
            8.42,
            8.44,
            8.46,
            8.48,
            8.5,
            8.52,
            8.54,
            8.56,
            8.58,
            8.6,
            8.62,
            8.64,
            8.66,
            8.68,
            8.7,
            8.72,
            8.74,
            8.76,
            8.78,
            8.8,
            8.82,
            8.84,
            8.86,
            8.88,
            8.9,
            8.92,
            8.94,
            8.96,
            8.98,
            9.0,
            9.02,
            9.04,
            9.06,
            9.08,
            9.1,
            9.12,
            9.14,
            9.16,
            9.18,
            9.2,
            9.22,
            9.24,
            9.26,
            9.28,
            9.3,
            9.32,
            9.34,
            9.36,
            9.38,
            9.4,
            9.42,
            9.44,
            9.46,
            9.48,
            9.5,
            9.52,
            9.54,
            9.56,
            9.58,
            9.6,
            9.62,
            9.64,
            9.66,
            9.68,
            9.7,
            9.72,
            9.74,
            9.76,
            9.78,
            9.8,
            9.82,
            9.84,
            9.86,
            9.88,
            9.9,
            9.92,
            9.94,
            9.96,
            9.98,
            10.0,
            10.02,
            10.04,
            10.06,
            10.08,
            10.1
        ],
        "y": [
            1.4984758741522255,
            0.96542369841508,
            0.8340412906981082,
            0.7359921590237714,
            0.7871498747343632,
            0.7456031648713738,
            0.7365877557946608,
            0.7989683589553207,
            0.7767054898228111,
            0.7598136592379424,
            0.7704166091838585,
            0.7372702737368019,
            0.7727951114199318,
            0.7629762827136155,
            0.7499071576806747,
            0.7672047903733716,
            0.7157176016415723,
            0.782707247608929,
            0.7392799489640413,
            0.7430627934147102,
            0.7161531701620941,
            0.7153440454983219,
            0.7285348757148923,
            0.7255958425987002,
            0.7079329185896341,
            0.7494231051941805,
            0.7131710666038971,
            0.7056144899058377,
            0.725748081843292,
            0.7192664901130156,
            0.7254285110133123,
            0.6964329687314138,
            0.6981376986046859,
            0.6910429586252379,
            0.6899794562010546,
            0.6685433104510026,
            0.6690307632106584,
            0.5516013037705655,
            0.571578912295222,
            0.5798398980552103,
            0.5974586620165264,
            0.5836189246183446,
            0.6236391417355307,
            0.5867912926487626,
            0.5864090897221442,
            0.584692291134918,
            0.5882128792065077,
            0.5903429166027401,
            0.5692145984539183,
            0.6003769861738673,
            0.5746619478421243,
            0.5639651811047707,
            0.5700036382811985,
            0.5758690649436978,
            0.5872815153107314,
            0.5759971230126452,
            0.6028802654087109,
            0.5931136049094671,
            0.6120000102849313,
            0.5874377954239836,
            0.591321323873845,
            0.606041597816057,
            0.6065428107219416,
            0.5730660219430367,
            0.5587628004427444,
            0.5953262748049093,
            0.6254746812976629,
            0.5990693109846311,
            0.625944047183244,
            0.598671164821262,
            0.5812667905324548,
            0.6089704816154733,
            0.6035940156735004,
            0.5959336468768466,
            0.5923013236158153,
            0.5780852346556633,
            0.5779475772703208,
            0.5933866205087523,
            0.5934692127768634,
            0.6056104708036457,
            0.6389274260783631,
            0.5785072532247528,
            0.6091384945141896,
            0.589014944927899,
            0.6036645742156903,
            0.597595897843983,
            0.5888446356104281,
            0.624029672340135,
            0.619006739872385,
            0.6059014164298785,
            0.6349368157074174,
            0.6023008448523437,
            0.6421003055269227,
            0.586842746935268,
            0.5979997922082761,
            0.6049255596890792,
            0.5762861334351636,
            0.5903523763834445,
            0.5962065095936152,
            0.6108609940991987,
            0.6001665074271093,
            0.6224338994528417,
            0.6259396832333727,
            0.616226147010332,
            0.6196071476053073,
            0.6246934207148075,
            0.5679895178975872,
            0.5863062281005076,
            0.5700888045143964,
            0.5942971033931909,
            0.6525243080824521,
            0.6074941206098181,
            0.600359460944542,
            0.6171969512993172,
            0.5826786007588515,
            0.5810913313990975,
            0.5989266409267785,
            0.5799814320324868,
            0.5627796837958877,
            0.5777245599843839,
            0.6166241692004395,
            0.6118308466521114,
            0.573706812532673,
            0.5608933633343837,
            0.5976870628694291,
            0.6073591091752756,
            0.5643021503749396,
            0.5860641030878758,
            0.5787169730774142,
            0.6156198417248945,
            0.6154834572928846,
            0.6002879192121341,
            0.6301840313454704,
            0.5870967119512494,
            0.5650259666203896,
            0.5744630925913203,
            0.5293898096045213,
            0.5774952950954091,
            0.592137733235098,
            0.593024274245888,
            0.6064527767975123,
            0.6036970065536252,
            0.5932570735432707,
            0.5713753441422903,
            0.5668780411438167,
            0.5812772576369826,
            0.5792328215517123,
            0.5762730750843316,
            0.5748920516439368,
            0.5954159435730688,
            0.5991280022663041,
            0.5734886216925121,
            0.5719134932515949,
            0.5960456777558155,
            0.5918772640246265,
            0.5758441738668639,
            0.5987339494830214,
            0.585562809932902,
            0.6033277587562236,
            0.5620030415958137,
            0.5962734988817898,
            0.5580367450545595,
            0.593715234572573,
            0.5889283772326761,
            0.5772206903538257,
            0.5801262914436136,
            0.601179509505516,
            0.5943436890408231,
            0.5494236476595001,
            0.5826748803147067,
            0.608108907747834,
            0.6033958293659646,
            0.6126249995252467,
            0.5881938203847952,
            0.5837839058043133,
            0.6076521356300554,
            0.5945964923366418,
            0.5921416820173111,
            0.6102325965431717,
            0.6065132101666547,
            0.5940266113329387,
            0.5857034597347576,
            0.6214481352579385,
            0.5880772880678481,
            0.6239266233782156,
            0.579134541266248,
            0.569329670735129,
            0.6000882509462834,
            0.5902743158701661,
            0.5825746924568407,
            0.5800220993202572,
            0.5874163393726756,
            0.6269490837357274,
            0.6089295758958374,
            0.6265608853984962,
            0.5819487858992153,
            0.6015742380893073,
            0.6207608996750041,
            0.5908235275244744,
            0.6092390555119692,
            0.5825913085356482,
            0.6025454907872373,
            0.5987512625350261,
            0.6058186118995066,
            0.6117004276932547,
            0.5515271297691252,
            0.6180934766279894,
            0.6116653509386862,
            0.6440514000071135,
            0.5974152416153427,
            0.6138247845533049,
            0.5980271198383333,
            0.5855844573935237,
            0.6193536870002816,
            0.5942420392873099,
            0.5874858822112614,
            0.588960226058087,
            0.6407417398100761,
            0.5840282347300272,
            0.6146508016930016,
            0.6339326872993166,
            0.618204148417949,
            0.5703701145170322,
            0.6059215087791576,
            0.5751455172738126,
            0.5971925562686685,
            0.5990432230114399,
            0.5912583388504082,
            0.5934909282935777,
            0.5857195715558153,
            0.6042359859403987,
            0.5883458192599788,
            0.6041422465220813,
            0.6289336947647227,
            0.5952856956942084,
            0.5931083465801191,
            0.5949500060977806,
            0.5879573173474949,
            0.6020306602942493,
            0.5814297669861413,
            0.6003614260680343,
            0.5921799654884573,
            0.5859205133786193,
            0.580949169548214,
            0.5881307201041115,
            0.5739346663613546,
            0.5683139504129971,
            0.5902223822382787,
            0.5974943397037339,
            0.5964321110166779,
            0.5845944172016525,
            0.5615916824625385,
            0.5807475397958672,
            0.6067599903216512,
            0.6421405915547463,
            0.6005043903265626,
            0.5755069841469823,
            0.5508802005145124,
            0.5844623403153667,
            0.5921255773394224,
            0.5973030869099939,
            0.6003705025831896,
            0.5830341471130822,
            0.583909248183637,
            0.5842754528792621,
            0.5976017656328045,
            0.6072440919739338,
            0.5917305817647392,
            0.5810842942306951,
            0.5959463797324513,
            0.5484601671053521,
            0.5910669049541618,
            0.6078454969549012,
            0.5820243546519356,
            0.6078789151877276,
            0.601316305748031,
            0.6263632786374669,
            0.6290130452579247,
            0.6078196657154934,
            0.6294189734738457,
            0.6285968412525518,
            0.6344278507264335,
            0.6072513899862261,
            0.6513217118160791,
            0.6198101654963494,
            0.5815158356359637,
            0.5896260896492975,
            0.6088508537752981,
            0.6089914322326909,
            0.6147036678569822,
            0.6030560917467854,
            0.5908077839921635,
            0.5629214003189854,
            0.5963537275067571,
            0.5769036708223829,
            0.5884202849360276,
            0.5785277196325143,
            0.6302296188926079,
            0.5750582994328718,
            0.5707261487723089,
            0.6003648580793288,
            0.5700343902030764,
            0.5902808468476394,
            0.5807727369051723,
            0.6154484076876564,
            0.5783017091234776,
            0.5746347342443648,
            0.6146739690486953,
            0.5940764828124386,
            0.6002307939166838,
            0.5980381730490284,
            0.5645817442458525,
            0.5974598179897073,
            0.588263885729395,
            0.5643154252032476,
            0.5845017988521801,
            0.5941807290643168,
            0.5496955926503152,
            0.6203507364843734,
            0.6387777610114945,
            0.6047835482525559,
            0.603157320304285,
            0.6041867654082296,
            0.6190839996127006,
            0.5981540482544643,
            0.6362773340533311,
            0.5755569647198658,
            0.6370185836025616,
            0.6154872599582173,
            0.5984345631186677,
            0.6035169518768323,
            0.6043406025417541,
            0.6220843429496263,
            0.600216615695487,
            0.5722685814269707,
            0.5936939984372709,
            0.5877504164143055,
            0.6118024352900522,
            0.6030259663873471,
            0.5860499121474976,
            0.596966019487148,
            0.5823753747198199,
            0.5882539789758109,
            0.6061270360320312,
            0.602366967476646,
            0.6029799446339061,
            0.601263384535994,
            0.6077584920913895,
            0.5972561336619653,
            0.6022265106610333,
            0.555941076945817,
            0.5747508398423942,
            0.589126553804683,
            0.6170525073512605,
            0.595161561650783,
            0.5896222601994665,
            0.6037315072537407,
            0.6013381557630564,
            0.6079018566158825,
            0.5823233602973488,
            0.5949842157107768,
            0.5815755186600738,
            0.5930050535921338,
            0.5867332235528664,
            0.6010494368015832,
            0.5566240063203449,
            0.639394755074189,
            0.5952691339501563,
            0.5996394686703347,
            0.5968992362289233,
            0.6000476734697299,
            0.6102706562522958,
            0.590738825860406,
            0.6344103783885173,
            0.6138515167584602,
            0.5939593908969646,
            0.5976241190295049,
            0.6218722595503083,
            0.6119739721566975,
            0.6052145213997467,
            0.6187387140531143,
            0.5752575718693073,
            0.5982789621105659,
            0.6035462803726119,
            0.6265784597956028,
            0.6049535527873469,
            0.5893385393810502,
            0.6006143679414874,
            0.60214206745501,
            0.5758975495744962,
            0.6051471582301535,
            0.5898489199804308,
            0.5870812093243521,
            0.6089097483603373,
            0.587910457833875,
            0.5774823078542684,
            0.5960754843724632,
            0.6094984060872972,
            0.5930861275059898,
            0.5903221343316486,
            0.5788346803348808,
            0.5832190438545051,
            0.5720561727323185,
            0.5847712617311067,
            0.5848976596553697,
            0.595496719979351,
            0.5876118464301788,
            0.5735230442731383,
            0.5982480003898872,
            0.5825073047269301,
            0.5904036412736703,
            0.6103935567162886,
            0.5925378979529019,
            0.5906897867263433,
            0.5981405686130524,
            0.6061022580816121,
            0.5884474527879171,
            0.5824296527615355,
            0.5943426575099153,
            0.5790781333465048,
            0.5765246708917279,
            0.6096275267732695,
            0.6424921804898636,
            0.6309083843062713,
            0.6069085454491934,
            0.6069392134438755,
            0.6057005698552971,
            0.567663697829731,
            0.6436823445001134,
            0.6256877930374655,
            0.6305961349957302,
            0.6066723559918064,
            0.6105754823686439,
            0.5996448908921174,
            0.602346700232955,
            0.5894577888728268,
            0.6177343969484763,
            0.6347357980100647,
            0.5667937615752,
            0.6223828212425987,
            0.5896379567289985,
            0.5990693961628349,
            0.61994142750771,
            0.6332047978048561,
            0.6276575258755646,
            0.6094101377162592,
            0.5810888819498489,
            0.5826160675786606,
            0.6484222886186868,
            0.5823721495816742,
            0.6123309325298986,
            0.5913485595630588,
            0.5707178921689582,
            0.5664865236201256,
            0.5685172934976587,
            0.586230991475145,
            0.6028612666845262,
            0.6117299804521414,
            0.6030686617623139,
            0.6091698156684496,
            0.5816376759900367,
            0.5915476142964523,
            0.6291173033925931,
            0.572261950712894,
            0.5933645295886179,
            0.6010988844685387,
            0.6251305283880895,
            0.6008623219105017,
            0.5944328761433197,
            0.6156111028509684,
            0.603004797243478,
            0.6266312932635706,
            0.5868663047841479,
            0.6042418363417028,
            0.6238481699525564,
            0.6452358540822227,
            0.6155669635057753,
            0.6053867494834191,
            0.6143828797755799,
            0.6293284600675066,
            0.5808317399410313,
            0.6267122033433643,
            0.6292342849776619,
            0.6248582488264288,
            0.6044664919233098,
            0.6139271402928046,
            0.5982605405917049,
            0.5892604362680155,
            0.5973677835554692,
            0.6122964326749109,
            0.6225795830844453,
            0.5944897443583108,
            0.6133258250878783,
            0.5936744963209482,
            0.6164800456267661,
            0.6105389401066006,
            0.6056141600059987,
            0.6146188653002361,
            0.6177421500023869,
            0.5848041099946696,
            0.621591020518121,
            0.6029302092869339,
            0.5934380035120955,
            0.5936719783445878,
            0.5926450921328528,
            0.5558142915188846
        ]
    },
    "$p_{\\rm CSP}^{12}$": {
        "x": [
            0.0,
            0.02,
            0.04,
            0.06,
            0.08,
            0.1,
            0.12,
            0.14,
            0.16,
            0.18,
            0.2,
            0.22,
            0.24,
            0.26,
            0.28,
            0.3,
            0.32,
            0.34,
            0.36,
            0.38,
            0.4,
            0.42,
            0.44,
            0.46,
            0.48,
            0.5,
            0.52,
            0.54,
            0.56,
            0.58,
            0.6,
            0.62,
            0.64,
            0.66,
            0.68,
            0.7,
            0.72,
            0.74,
            0.76,
            0.78,
            0.8,
            0.82,
            0.84,
            0.86,
            0.88,
            0.9,
            0.92,
            0.94,
            0.96,
            0.98,
            1.0,
            1.02,
            1.04,
            1.06,
            1.08,
            1.1,
            1.12,
            1.14,
            1.16,
            1.18,
            1.2,
            1.22,
            1.24,
            1.26,
            1.28,
            1.3,
            1.32,
            1.34,
            1.36,
            1.38,
            1.4,
            1.42,
            1.44,
            1.46,
            1.48,
            1.5,
            1.52,
            1.54,
            1.56,
            1.58,
            1.6,
            1.62,
            1.64,
            1.66,
            1.68,
            1.7,
            1.72,
            1.74,
            1.76,
            1.78,
            1.8,
            1.82,
            1.84,
            1.86,
            1.88,
            1.9,
            1.92,
            1.94,
            1.96,
            1.98,
            2.0,
            2.02,
            2.04,
            2.06,
            2.08,
            2.1,
            2.12,
            2.14,
            2.16,
            2.18,
            2.2,
            2.22,
            2.24,
            2.26,
            2.28,
            2.3,
            2.32,
            2.34,
            2.36,
            2.38,
            2.4,
            2.42,
            2.44,
            2.46,
            2.48,
            2.5,
            2.52,
            2.54,
            2.56,
            2.58,
            2.6,
            2.62,
            2.64,
            2.66,
            2.68,
            2.7,
            2.72,
            2.74,
            2.76,
            2.78,
            2.8,
            2.82,
            2.84,
            2.86,
            2.88,
            2.9,
            2.92,
            2.94,
            2.96,
            2.98,
            3.0,
            3.02,
            3.04,
            3.06,
            3.08,
            3.1,
            3.12,
            3.14,
            3.16,
            3.18,
            3.2,
            3.22,
            3.24,
            3.26,
            3.28,
            3.3,
            3.32,
            3.34,
            3.36,
            3.38,
            3.4,
            3.42,
            3.44,
            3.46,
            3.48,
            3.5,
            3.52,
            3.54,
            3.56,
            3.58,
            3.6,
            3.62,
            3.64,
            3.66,
            3.68,
            3.7,
            3.72,
            3.74,
            3.76,
            3.78,
            3.8,
            3.82,
            3.84,
            3.86,
            3.88,
            3.9,
            3.92,
            3.94,
            3.96,
            3.98,
            4.0,
            4.02,
            4.04,
            4.06,
            4.08,
            4.1,
            4.12,
            4.14,
            4.16,
            4.18,
            4.2,
            4.22,
            4.24,
            4.26,
            4.28,
            4.3,
            4.32,
            4.34,
            4.36,
            4.38,
            4.4,
            4.42,
            4.44,
            4.46,
            4.48,
            4.5,
            4.52,
            4.54,
            4.56,
            4.58,
            4.6,
            4.62,
            4.64,
            4.66,
            4.68,
            4.7,
            4.72,
            4.74,
            4.76,
            4.78,
            4.8,
            4.82,
            4.84,
            4.86,
            4.88,
            4.9,
            4.92,
            4.94,
            4.96,
            4.98,
            5.0,
            5.02,
            5.04,
            5.06,
            5.08,
            5.1,
            5.12,
            5.14,
            5.16,
            5.18,
            5.2,
            5.22,
            5.24,
            5.26,
            5.28,
            5.3,
            5.32,
            5.34,
            5.36,
            5.38,
            5.4,
            5.42,
            5.44,
            5.46,
            5.48,
            5.5,
            5.52,
            5.54,
            5.56,
            5.58,
            5.6,
            5.62,
            5.64,
            5.66,
            5.68,
            5.7,
            5.72,
            5.74,
            5.76,
            5.78,
            5.8,
            5.82,
            5.84,
            5.86,
            5.88,
            5.9,
            5.92,
            5.94,
            5.96,
            5.98,
            6.0,
            6.02,
            6.04,
            6.06,
            6.08,
            6.1,
            6.12,
            6.14,
            6.16,
            6.18,
            6.2,
            6.22,
            6.24,
            6.26,
            6.28,
            6.3,
            6.32,
            6.34,
            6.36,
            6.38,
            6.4,
            6.42,
            6.44,
            6.46,
            6.48,
            6.5,
            6.52,
            6.54,
            6.56,
            6.58,
            6.6,
            6.62,
            6.64,
            6.66,
            6.68,
            6.7,
            6.72,
            6.74,
            6.76,
            6.78,
            6.8,
            6.82,
            6.84,
            6.86,
            6.88,
            6.9,
            6.92,
            6.94,
            6.96,
            6.98,
            7.0,
            7.02,
            7.04,
            7.06,
            7.08,
            7.1,
            7.12,
            7.14,
            7.16,
            7.18,
            7.2,
            7.22,
            7.24,
            7.26,
            7.28,
            7.3,
            7.32,
            7.34,
            7.36,
            7.38,
            7.4,
            7.42,
            7.44,
            7.46,
            7.48,
            7.5,
            7.52,
            7.54,
            7.56,
            7.58,
            7.6,
            7.62,
            7.64,
            7.66,
            7.68,
            7.7,
            7.72,
            7.74,
            7.76,
            7.78,
            7.8,
            7.82,
            7.84,
            7.86,
            7.88,
            7.9,
            7.92,
            7.94,
            7.96,
            7.98,
            8.0,
            8.02,
            8.04,
            8.06,
            8.08,
            8.1,
            8.12,
            8.14,
            8.16,
            8.18,
            8.2,
            8.22,
            8.24,
            8.26,
            8.28,
            8.3,
            8.32,
            8.34,
            8.36,
            8.38,
            8.4,
            8.42,
            8.44,
            8.46,
            8.48,
            8.5,
            8.52,
            8.54,
            8.56,
            8.58,
            8.6,
            8.62,
            8.64,
            8.66,
            8.68,
            8.7,
            8.72,
            8.74,
            8.76,
            8.78,
            8.8,
            8.82,
            8.84,
            8.86,
            8.88,
            8.9,
            8.92,
            8.94,
            8.96,
            8.98,
            9.0,
            9.02,
            9.04,
            9.06,
            9.08,
            9.1,
            9.12,
            9.14,
            9.16,
            9.18,
            9.2,
            9.22,
            9.24,
            9.26,
            9.28,
            9.3,
            9.32,
            9.34,
            9.36,
            9.38,
            9.4,
            9.42,
            9.44,
            9.46,
            9.48,
            9.5,
            9.52,
            9.54,
            9.56,
            9.58,
            9.6,
            9.62,
            9.64,
            9.66,
            9.68,
            9.7,
            9.72,
            9.74,
            9.76,
            9.78,
            9.8,
            9.82,
            9.84,
            9.86,
            9.88,
            9.9,
            9.92,
            9.94,
            9.96,
            9.98,
            10.0,
            10.02,
            10.04,
            10.06,
            10.08,
            10.1
        ],
        "y": [
            3.045404033159385,
            3.662933917627628,
            3.2906876422532254,
            3.7658230170493585,
            3.524484606090429,
            3.588869808707355,
            3.57641540272346,
            3.6954758535097527,
            3.629826839128252,
            3.765096388460988,
            3.6602130848344765,
            4.09531233036938,
            3.5033111738642257,
            3.6472204343421075,
            3.844177435284932,
            3.7314713883614004,
            3.8690417819575034,
            3.708000661716898,
            4.000522394362881,
            4.159164384233908,
            4.0484772294477605,
            4.254887288836134,
            4.1828072373898735,
            4.0676893065018564,
            4.262053071502345,
            4.210157862067642,
            4.205020189176341,
            4.642434223048558,
            5.027125300052275,
            4.697991862369711,
            4.721536650990557,
            4.923613175709665,
            4.954053504579041,
            4.996374477470153,
            4.608016574414593,
            4.996764731745221,
            4.833458957519341,
            5.329168487918243,
            5.186015391088309,
            5.109910567405761,
            5.24044236203534,
            5.442029038539719,
            5.225902081126665,
            5.175595056012895,
            4.926182259681658,
            5.218804369209127,
            5.149497918618806,
            5.236662676486437,
            5.518730712029602,
            5.3330135206969995,
            5.063160139659963,
            5.08360879545488,
            5.151981891312862,
            5.256128164244832,
            4.968415217420645,
            5.089571026339309,
            5.0122005994803915,
            5.00643653371392,
            5.179673501158754,
            4.84391923998468,
            5.023991667224048,
            5.032020503393353,
            4.798251814557133,
            4.992680739207954,
            4.8547504442567515,
            5.07133773327821,
            4.973809949462987,
            4.948384738942769,
            5.177873959213438,
            5.280548847467336,
            5.240222572594052,
            5.371844709450926,
            5.05477787544718,
            4.9959238587722,
            5.199621939125917,
            4.929737536001865,
            4.835772696295396,
            4.793235708677563,
            4.871825206190466,
            5.259894135721195,
            4.920711031770223,
            5.039211448037471,
            5.144716925467189,
            5.043638956939619,
            4.7529099786821805,
            4.972867967020976,
            4.8810119839198,
            5.221991076672695,
            5.109483689478932,
            4.831687273571849,
            5.068775412941833,
            4.891294030095457,
            5.138053609832995,
            4.854759483623513,
            5.125227488090146,
            4.935518395930321,
            5.175656899496768,
            5.0329300925271845,
            4.766089453727543,
            5.01994948334397,
            5.00264984345238,
            5.144922710780907,
            5.170421309515379,
            5.090496448100532,
            4.90962118489034,
            4.83160895566307,
            4.86818428560622,
            4.970489680022539,
            5.126118927046687,
            5.028936053435871,
            5.093080676145905,
            5.267783356318907,
            4.984473424118013,
            5.186218261637472,
            5.0698253052787186,
            5.1847199818293195,
            5.254875716185563,
            5.039066232193625,
            4.9524230999589465,
            5.062596430966035,
            4.973104057083909,
            5.141836583630692,
            5.151317276112645,
            5.058713271896758,
            4.901194619903235,
            5.03356825714515,
            4.865961740516763,
            4.921547522458117,
            5.112935227615089,
            4.9533516010505005,
            5.008465922336539,
            4.938653920997102,
            5.107692197830025,
            4.9872717991141124,
            4.722348181029252,
            4.953475628459459,
            4.709495121279032,
            4.886017946076048,
            5.026009823306932,
            4.8111513262203145,
            4.866852120350329,
            4.928732509245688,
            4.798946049805272,
            4.700070088499149,
            4.646367082370309,
            4.827893453424149,
            4.8823753574516235,
            4.9505128318907134,
            4.8720904539630965,
            5.178334074504635,
            4.989789844384882,
            4.863891283604079,
            5.1149832290720045,
            5.124264640827968,
            4.918817466568541,
            4.758132240389502,
            4.946065587289395,
            4.891758746645258,
            4.891341690216475,
            4.879217549095778,
            4.8428465793183175,
            5.149354182263031,
            5.174533607748261,
            4.709365238455736,
            4.645920681189938,
            4.923914473367175,
            4.939337965769858,
            4.86608074187466,
            5.039275085265922,
            4.807036964060639,
            4.737508936643349,
            5.221950455161357,
            4.953173544383007,
            5.103213659342841,
            5.048496653395519,
            5.092773147739405,
            4.684841104021954,
            5.137717960798058,
            5.0193306128954305,
            4.76971743855154,
            4.947706860190711,
            5.0601540589330085,
            5.1981924761869465,
            4.963259793072118,
            4.909647443732111,
            5.0207377772648725,
            4.883197958958166,
            4.852543150469774,
            4.855540005374569,
            4.955295995471002,
            4.988297054383982,
            5.117560544873902,
            5.080711562607875,
            5.21866052718367,
            4.890781397660114,
            4.956931831164656,
            5.20653998876844,
            5.099568697326706,
            5.270109330954597,
            5.2994265665952165,
            4.888441257360083,
            5.0799766736072645,
            5.2291149608350525,
            5.1688923469669685,
            4.965655971728164,
            4.976856039928186,
            5.140300019707864,
            5.201849488818998,
            4.924484877420085,
            5.273100323150923,
            5.215856939200013,
            5.183428878412639,
            5.061687252441851,
            4.914854845592448,
            4.901083042267245,
            5.051366650304806,
            5.077385321646005,
            5.0154253683367545,
            4.793173487778995,
            5.197003354062823,
            4.81739472506302,
            5.247672776817806,
            5.140496550190437,
            4.926660682067566,
            5.146514555032248,
            5.008930940648573,
            5.064409120581022,
            5.149621872127131,
            5.116604777053416,
            4.997752118074184,
            5.1293838500770175,
            5.103896849188183,
            5.025436913726248,
            5.213032503752855,
            5.0097365053918965,
            5.138914107047663,
            4.985764143258161,
            5.0982998340682,
            4.980828561518227,
            5.138777569122872,
            4.9883211569311525,
            5.246004622549716,
            5.078203229121965,
            5.355961111670454,
            4.816340939616684,
            4.945654730179906,
            4.857827728270079,
            5.153267392294105,
            5.041201843041811,
            5.087956443859246,
            4.761604884276178,
            5.140110014236999,
            5.17553839872377,
            5.160176405616158,
            4.940819363731614,
            4.962796201959358,
            5.122716879058462,
            4.913642042966563,
            5.228416655755253,
            4.869327652252625,
            4.98258722688506,
            4.832555378484527,
            5.01213482778636,
            4.858200633000141,
            5.079549351201658,
            5.042013588382827,
            5.180686694914571,
            5.154165541298344,
            4.903959972693473,
            5.071740571345841,
            4.929035632814011,
            5.088956544245351,
            5.065231215951512,
            4.968506966797289,
            5.083992803017035,
            5.158386714115884,
            5.095264145481805,
            5.359018492429358,
            4.995875879207467,
            5.130261192920686,
            5.018368167127221,
            5.040285808834298,
            5.153801480968656,
            5.069015139262385,
            5.309407462148202,
            4.881864146471311,
            4.9945721545395525,
            4.960686060371885,
            5.1260051553152595,
            5.116502300951399,
            4.839286851595407,
            4.950783346046718,
            5.317549974672894,
            5.133164228912379,
            5.090794665945475,
            5.141573618404283,
            5.041123491241425,
            4.944805564336845,
            4.992499392259089,
            5.1154307769090925,
            4.9767313859063425,
            4.988775485257268,
            4.984093752283885,
            4.965095100636225,
            5.11529004999471,
            4.956111385638246,
            5.114587645955324,
            5.165397171192686,
            4.975536230236622,
            5.16280334204514,
            5.2932847671086085,
            5.226624196871317,
            5.120585306776339,
            5.01259553644678,
            5.159887369092917,
            5.218497633791668,
            5.202841598601116,
            5.028646049724159,
            5.0702795787392665,
            5.021001409796559,
            5.0649331712035535,
            5.161376537747819,
            4.991519299141615,
            4.768498864262169,
            5.3426063837135205,
            4.9557527601819755,
            4.744717088143712,
            5.025602199701638,
            4.971629607420628,
            4.905341941219635,
            4.914441207953761,
            4.9482225507505175,
            4.805508062455177,
            4.75688524249533,
            4.999108861015265,
            4.974995701185346,
            4.78236313143783,
            4.9015576691110505,
            4.823576880466648,
            4.761323643994136,
            4.635471411946436,
            4.915919004290667,
            4.679551756560022,
            4.909608438674298,
            4.623104956417472,
            4.745734147316358,
            4.674352634800596,
            4.661581170248062,
            4.799615508986559,
            4.581020064573909,
            4.714739461745982,
            5.069141821656144,
            4.856390385710298,
            4.826046558545001,
            4.817882055987487,
            4.675215653012843,
            4.895508934339737,
            4.949030810660928,
            4.755720961906698,
            4.791904735439473,
            4.907740538572515,
            4.811155956787644,
            4.807866181366265,
            4.7709425293664145,
            4.953151852537354,
            4.642916533895703,
            4.999575607323451,
            4.939988213228556,
            4.989647753189507,
            4.83441277282632,
            4.897047488298521,
            4.849630548577693,
            4.705604421567553,
            4.822199796071063,
            4.5294009289682355,
            4.738024948658486,
            4.938134189850076,
            4.839305462749393,
            4.67940016216652,
            4.8057714049939575,
            4.791135335023266,
            4.959432259796952,
            4.721624724186552,
            4.761542887165229,
            4.7897323023864224,
            4.835223510703399,
            4.838871393145448,
            4.585607519958415,
            4.721539618657615,
            4.886311542902509,
            4.702154651469277,
            4.763009662250952,
            4.756229148159389,
            4.5709897720287245,
            4.630132296884475,
            4.763538575318295,
            4.717839323225493,
            4.7102412156346904,
            4.702034536530365,
            4.757901253812731,
            4.565099739413816,
            4.571747185303244,
            4.634151570877446,
            4.5987237819961955,
            4.661285216577991,
            4.698930630122411,
            4.759180739805641,
            4.65799401305037,
            4.779276067518904,
            4.64611749278205,
            4.738398010590154,
            4.622628449418503,
            4.740362896814032,
            4.703050928767135,
            4.689459702978712,
            4.908736313291396,
            4.668718467324525,
            4.604088591799488,
            4.677810075689663,
            4.606299161709546,
            4.757980501155656,
            4.761355744773818,
            4.714235865048693,
            4.839742009750256,
            4.575949758107667,
            4.663037177488591,
            4.628854219571249,
            4.831580279650502,
            4.805616006779057,
            4.856588068336491,
            4.807347514424378,
            4.620372071474786,
            4.705463363893289,
            4.636401463760126,
            4.6741688143283735,
            4.705983708229582,
            4.540876904895822,
            4.809599766158092,
            4.694803863488236,
            4.7603747237512435,
            4.756281172033287,
            4.682975341782564,
            4.783495483167607,
            4.653669117673576,
            4.689587281310717,
            4.813050786389803,
            4.481655110591399,
            4.775759222897216,
            4.684603713353541,
            4.736397812542403,
            4.705585498717784,
            4.837261216844536,
            5.043914814158402,
            4.754656763269382,
            4.645574139317463,
            4.886921058016328,
            4.777510077311548,
            4.736111030506466,
            4.810658881712654,
            4.700659160338669,
            4.750814994245984,
            4.906994233354007,
            4.691276204821293,
            4.876065702147314,
            4.810661829225137,
            4.5389764591122255,
            5.0328258687515035,
            4.795856880007138,
            4.811802476381854,
            4.668430069955392,
            4.658225543880922,
            4.834141207274472,
            4.784175442961195,
            4.800881575428775,
            4.842643030514497,
            4.887888115655149,
            4.760932932481136,
            4.719775931791999,
            5.133622480038568,
            4.788753780929991,
            4.70760786298845,
            4.782768189596476,
            4.911515297823839,
            4.931249410643165,
            5.143583908664644,
            4.925625782516149,
            5.139969119120955,
            5.024771885353815,
            4.892413641910005,
            4.889311060189765,
            4.974981446899192,
            5.183685310646149,
            4.8610634928583885,
            5.006318261030498,
            4.865746339139741,
            4.949215169652508,
            4.8882884394167805,
            5.060194817638775,
            4.853289582281534,
            4.984233365657975,
            4.805747437165936,
            4.956039393338092,
            4.961708017841501,
            4.885772096046045,
            4.785857729082711,
            5.148944835406549
        ]
    }
}
