# Supplementary material for: Temperature-pressure phase diagram of confined monolayer water/ice at first-principles accuracy with a machine-learning force field
Source: Nat Commun. 2023 Jul 11;14:4110. doi: 10.1038/s41467-023-39829-z (PMC10336112; doi:10.1038/s41467-023-39829-z)
Supplement: Supplementary file 39 — Source Data [file 41467_2023_39829_MOESM39_ESM.zip › Source_Data/Fig.2b.json]

{
    "0.0 (ns)": {
        "x": [
            0.05,
            0.1,
            0.15000000000000002,
            0.2,
            0.25,
            0.30000000000000004,
            0.35000000000000003,
            0.4,
            0.45,
            0.5,
            0.55,
            0.6000000000000001,
            0.65,
            0.7000000000000001,
            0.75,
            0.8,
            0.8500000000000001,
            0.9,
            0.9500000000000001,
            1.0,
            1.05,
            1.1,
            1.1500000000000001,
            1.2000000000000002,
            1.25,
            1.3,
            1.35,
            1.4000000000000001,
            1.4500000000000002,
            1.5,
            1.55,
            1.6,
            1.6500000000000001,
            1.7000000000000002,
            1.75,
            1.8,
            1.85,
            1.9000000000000001,
            1.9500000000000002,
            2.0,
            2.0500000000000003,
            2.1,
            2.15,
            2.2,
            2.25,
            2.3000000000000003,
            2.35,
            2.4000000000000004,
            2.45,
            2.5,
            2.5500000000000003,
            2.6,
            2.6500000000000004,
            2.7,
            2.75,
            2.8000000000000003,
            2.85,
            2.9000000000000004,
            2.95,
            3.0,
            3.0500000000000003,
            3.1,
            3.1500000000000004,
            3.2,
            3.25,
            3.3000000000000003,
            3.35,
            3.4000000000000004,
            3.45,
            3.5,
            3.5500000000000003,
            3.6,
            3.6500000000000004,
            3.7,
            3.75,
            3.8000000000000003,
            3.85,
            3.9000000000000004,
            3.95,
            4.0,
            4.05,
            4.1000000000000005,
            4.15,
            4.2,
            4.25,
            4.3,
            4.3500000000000005,
            4.4,
            4.45,
            4.5,
            4.55,
            4.6000000000000005,
            4.65,
            4.7,
            4.75,
            4.800000000000001,
            4.8500000000000005,
            4.9,
            4.95,
            5.0,
            5.050000000000001,
            5.1000000000000005,
            5.15,
            5.2,
            5.25,
            5.300000000000001,
            5.3500000000000005,
            5.4,
            5.45,
            5.5,
            5.550000000000001,
            5.6000000000000005,
            5.65,
            5.7,
            5.75,
            5.800000000000001,
            5.8500000000000005,
            5.9,
            5.95,
            6.0,
            6.050000000000001,
            6.1000000000000005,
            6.15,
            6.2,
            6.25,
            6.300000000000001,
            6.3500000000000005,
            6.4,
            6.45,
            6.5,
            6.550000000000001,
            6.6000000000000005,
            6.65,
            6.7,
            6.75,
            6.800000000000001,
            6.8500000000000005,
            6.9,
            6.95,
            7.0,
            7.050000000000001,
            7.1000000000000005,
            7.15,
            7.2,
            7.25,
            7.300000000000001,
            7.3500000000000005,
            7.4,
            7.45,
            7.5,
            7.550000000000001,
            7.6000000000000005,
            7.65,
            7.7,
            7.75,
            7.800000000000001,
            7.8500000000000005,
            7.9,
            7.95,
            8.0,
            8.05,
            8.1,
            8.15,
            8.200000000000001,
            8.25,
            8.3,
            8.35,
            8.4,
            8.450000000000001,
            8.5,
            8.55,
            8.6,
            8.65,
            8.700000000000001,
            8.75,
            8.8,
            8.85,
            8.9,
            8.950000000000001,
            9.0,
            9.05,
            9.1,
            9.15,
            9.200000000000001,
            9.25,
            9.3,
            9.35,
            9.4,
            9.450000000000001,
            9.5,
            9.55,
            9.600000000000001,
            9.65,
            9.700000000000001,
            9.75,
            9.8,
            9.850000000000001,
            9.9,
            9.950000000000001,
            10.0
        ],
        "y": [
            3.884016996319866e-121,
            3.4562915288353634e-117,
            6.361581867145522e-113,
            1.3089372263818582e-108,
            2.5514850133455896e-104,
            4.4085299579968217e-100,
            6.530763080263114e-96,
            8.138498272795482e-92,
            8.430956829788214e-88,
            7.2032314913622385e-84,
            5.04773017730363e-80,
            2.8896304614352114e-76,
            1.3473010872220927e-72,
            5.104658414671389e-69,
            1.5688085452283935e-65,
            3.905317476070243e-62,
            7.865539080299402e-59,
            1.2805065151729725e-55,
            1.6837760865771944e-52,
            1.787154842075738e-49,
            1.5303415723255975e-46,
            1.0567559573827985e-43,
            5.882547181659486e-41,
            2.6389578731665183e-38,
            9.538318317674128e-36,
            2.7771593487597533e-33,
            6.512624966531724e-31,
            1.2299635295519237e-28,
            1.870600520899667e-26,
            2.290926375375592e-24,
            2.2593742486827044e-22,
            1.7944681493591735e-20,
            1.1478807454818167e-18,
            5.914740265130177e-17,
            2.4555100617709887e-15,
            8.215490474060892e-14,
            2.215977755784727e-12,
            4.820994142268181e-11,
            8.464550887752727e-10,
            1.2003287345165213e-08,
            1.3761357325651354e-07,
            1.2772199770352224e-06,
            9.613780411703872e-06,
            5.8832635814115145e-05,
            0.00029371865287477,
            0.0012020904773264835,
            0.004060697503463727,
            0.011430055422506963,
            0.02715411432877832,
            0.05533786975814583,
            0.09859599190636167,
            0.15669198106955728,
            0.22639662797721488,
            0.30240044546101985,
            0.37835015933876165,
            0.4468168205957704,
            0.4983660038458632,
            0.522563024263375,
            0.5130200357907242,
            0.4730632416808736,
            0.41584615815768955,
            0.35790208547813934,
            0.3114019223839788,
            0.2800749291444207,
            0.2597519101187454,
            0.24235383540837088,
            0.22127553894530244,
            0.1951243174204378,
            0.16748372473323103,
            0.14333597672899465,
            0.12536334233634494,
            0.11293804566461703,
            0.10378695372347119,
            0.09622111785861817,
            0.09006781468112511,
            0.08597345513009567,
            0.08417335109110363,
            0.08411375903448787,
            0.08510074035315085,
            0.08686026771142945,
            0.0892044747865589,
            0.09136317914918697,
            0.0920888515274658,
            0.09075106653183244,
            0.08832586100492841,
            0.0869595462814683,
            0.08824015163895825,
            0.09193115224803086,
            0.09649566576573389,
            0.10064396847103065,
            0.10414700459702218,
            0.10738451016464334,
            0.11053088043567096,
            0.11322651248644967,
            0.11479840697113587,
            0.11465744602742399,
            0.11247631891233166,
            0.10816477305988204,
            0.10213521543102738,
            0.09586456987443438,
            0.09173208651312552,
            0.0915255888729535,
            0.0948617724622237,
            0.0993618920773955,
            0.10252113737758538,
            0.10329861259063768,
            0.10214500541687364,
            0.10014366662719539,
            0.0982825303315357,
            0.09699145381761184,
            0.09598532595310821,
            0.09465680054103078,
            0.09272221827283357,
            0.0905057468227689,
            0.08866112368250172,
            0.08750939180408372,
            0.08651167437320634,
            0.08462522392776815,
            0.0814919224217918,
            0.07816195744924158,
            0.07631994049011046,
            0.07674814749295812,
            0.07871757008537852,
            0.08084517537981198,
            0.08223505121797006,
            0.0826515756552994,
            0.08194906334366109,
            0.07990452734883116,
            0.07678623235084212,
            0.07367478907426846,
            0.07172050455331241,
            0.07104919793297644,
            0.07067128089056399,
            0.06953264661895492,
            0.06754210802451519,
            0.0656193752704809,
            0.06486990788949662,
            0.06565265204035556,
            0.06728252130831018,
            0.06858784149769659,
            0.06883909432281143,
            0.0682706366149859,
            0.06779635143645493,
            0.06819551818757351,
            0.0695079806632252,
            0.07117834770675498,
            0.07266633247875752,
            0.07379191710280747,
            0.07462537917639774,
            0.07533537516937468,
            0.07616148227001866,
            0.07722544347083471,
            0.07821233829599408,
            0.07847000404983688,
            0.0776023527161175,
            0.07580793294846663,
            0.07354980083938537,
            0.0710705306220806,
            0.06829749949458452,
            0.06512493710049243,
            0.06178952563628665,
            0.05896905510003849,
            0.057376083970660845,
            0.05719057451513395,
            0.05795648567310231,
            0.05902387238712345,
            0.05998751599234584,
            0.060668230118349736,
            0.060816653710573,
            0.06008202441003438,
            0.05839115755625098,
            0.056245949726079644,
            0.054485551471438215,
            0.05371373516837797,
            0.053940560086711664,
            0.05467257911348334,
            0.05527467092928238,
            0.05534206432302738,
            0.054866518544741415,
            0.05407192833539812,
            0.053117317680326404,
            0.052071071835470495,
            0.05113270869695246,
            0.05062276681619131,
            0.0506583512633369,
            0.051004211762916564,
            0.051288511924219266,
            0.0512227372428936,
            0.05064338228006067,
            0.04958454569340405,
            0.04839903942431835,
            0.047622059413438216,
            0.04755280113825108,
            0.04799433424353232,
            0.04839061077260292,
            0.04804669520510061,
            0.04615975328454806,
            0.04191260540540616,
            0.034957284292645587,
            0.026011171247454164
        ]
    },
    "4.277 (ns)": {
        "x": [
            0.05,
            0.1,
            0.15000000000000002,
            0.2,
            0.25,
            0.30000000000000004,
            0.35000000000000003,
            0.4,
            0.45,
            0.5,
            0.55,
            0.6000000000000001,
            0.65,
            0.7000000000000001,
            0.75,
            0.8,
            0.8500000000000001,
            0.9,
            0.9500000000000001,
            1.0,
            1.05,
            1.1,
            1.1500000000000001,
            1.2000000000000002,
            1.25,
            1.3,
            1.35,
            1.4000000000000001,
            1.4500000000000002,
            1.5,
            1.55,
            1.6,
            1.6500000000000001,
            1.7000000000000002,
            1.75,
            1.8,
            1.85,
            1.9000000000000001,
            1.9500000000000002,
            2.0,
            2.0500000000000003,
            2.1,
            2.15,
            2.2,
            2.25,
            2.3000000000000003,
            2.35,
            2.4000000000000004,
            2.45,
            2.5,
            2.5500000000000003,
            2.6,
            2.6500000000000004,
            2.7,
            2.75,
            2.8000000000000003,
            2.85,
            2.9000000000000004,
            2.95,
            3.0,
            3.0500000000000003,
            3.1,
            3.1500000000000004,
            3.2,
            3.25,
            3.3000000000000003,
            3.35,
            3.4000000000000004,
            3.45,
            3.5,
            3.5500000000000003,
            3.6,
            3.6500000000000004,
            3.7,
            3.75,
            3.8000000000000003,
            3.85,
            3.9000000000000004,
            3.95,
            4.0,
            4.05,
            4.1000000000000005,
            4.15,
            4.2,
            4.25,
            4.3,
            4.3500000000000005,
            4.4,
            4.45,
            4.5,
            4.55,
            4.6000000000000005,
            4.65,
            4.7,
            4.75,
            4.800000000000001,
            4.8500000000000005,
            4.9,
            4.95,
            5.0,
            5.050000000000001,
            5.1000000000000005,
            5.15,
            5.2,
            5.25,
            5.300000000000001,
            5.3500000000000005,
            5.4,
            5.45,
            5.5,
            5.550000000000001,
            5.6000000000000005,
            5.65,
            5.7,
            5.75,
            5.800000000000001,
            5.8500000000000005,
            5.9,
            5.95,
            6.0,
            6.050000000000001,
            6.1000000000000005,
            6.15,
            6.2,
            6.25,
            6.300000000000001,
            6.3500000000000005,
            6.4,
            6.45,
            6.5,
            6.550000000000001,
            6.6000000000000005,
            6.65,
            6.7,
            6.75,
            6.800000000000001,
            6.8500000000000005,
            6.9,
            6.95,
            7.0,
            7.050000000000001,
            7.1000000000000005,
            7.15,
            7.2,
            7.25,
            7.300000000000001,
            7.3500000000000005,
            7.4,
            7.45,
            7.5,
            7.550000000000001,
            7.6000000000000005,
            7.65,
            7.7,
            7.75,
            7.800000000000001,
            7.8500000000000005,
            7.9,
            7.95,
            8.0,
            8.05,
            8.1,
            8.15,
            8.200000000000001,
            8.25,
            8.3,
            8.35,
            8.4,
            8.450000000000001,
            8.5,
            8.55,
            8.6,
            8.65,
            8.700000000000001,
            8.75,
            8.8,
            8.85,
            8.9,
            8.950000000000001,
            9.0,
            9.05,
            9.1,
            9.15,
            9.200000000000001,
            9.25,
            9.3,
            9.35,
            9.4,
            9.450000000000001,
            9.5,
            9.55,
            9.600000000000001,
            9.65,
            9.700000000000001,
            9.75,
            9.8,
            9.850000000000001,
            9.9,
            9.950000000000001,
            10.0
        ],
        "y": [
            5.25148618559095e-122,
            4.47932540396752e-118,
            7.923908553196837e-114,
            1.5711954450690602e-109,
            2.9593773558488013e-105,
            4.953928578650906e-101,
            7.1287754049764e-97,
            8.652278783026213e-93,
            8.752502369075972e-89,
            7.32115555346125e-85,
            5.035783054082337e-81,
            2.836924246815529e-77,
            1.3050138319524804e-73,
            4.8906615804648135e-70,
            1.4904669621810644e-66,
            3.6885659333487023e-63,
            7.404113356809073e-60,
            1.2043776556587176e-56,
            1.5863330684124366e-53,
            1.6908137085567296e-50,
            1.4576175021878686e-47,
            1.0159113658768973e-44,
            5.722502286563245e-42,
            2.6044665791641005e-39,
            9.575628614486903e-37,
            2.8436152035590455e-34,
            6.820149585811823e-32,
            1.3210699476766025e-29,
            2.0667168671007368e-27,
            2.6115597980959783e-25,
            2.6659455612239013e-23,
            2.1990442380940384e-21,
            1.466160188852286e-19,
            7.904355082508248e-18,
            3.4475313382614086e-16,
            1.2172561765228847e-14,
            3.4820283456750684e-13,
            8.077773218504106e-12,
            1.5216204711656037e-10,
            2.3311607275123674e-09,
            2.910603532911793e-08,
            2.969568457587061e-07,
            2.4842453368843553e-06,
            1.7115768635742983e-05,
            9.76551080682848e-05,
            0.0004645050704566824,
            0.0018561561637787441,
            0.006282624119742558,
            0.018160188900915687,
            0.04517121587063834,
            0.09736947427438646,
            0.18316795847302195,
            0.30303486914297095,
            0.44471130823105764,
            0.5839152753144645,
            0.6910802518600514,
            0.7415941287926624,
            0.7255852969965703,
            0.6518262820130112,
            0.5422201785194468,
            0.42085620950472713,
            0.3059537283637812,
            0.20808627115804249,
            0.13187289839730137,
            0.07792803817619755,
            0.044111013766180346,
            0.026346227652915173,
            0.019590397232831847,
            0.019078638996321267,
            0.02127153337946534,
            0.024109308626567613,
            0.026880937611302627,
            0.029950773356782038,
            0.03412685070005186,
            0.039761259324368387,
            0.046229446472905514,
            0.0521312430339201,
            0.055906567551781854,
            0.056525592898666314,
            0.05408745881831108,
            0.0499738249842351,
            0.046285020134976575,
            0.04499025001492851,
            0.04747153704323876,
            0.05443393757339836,
            0.06573974461154064,
            0.08021763585596703,
            0.09584453821826415,
            0.11039800934699368,
            0.12234709332265546,
            0.13153063483366276,
            0.13900571773099052,
            0.14598353120286764,
            0.15286126806397285,
            0.15939373948383434,
            0.1656253254293241,
            0.17225998063341347,
            0.18001429000969374,
            0.1888287764849496,
            0.19769537592650716,
            0.2048383351147604,
            0.20798203104293342,
            0.2051327157340347,
            0.1958119781440165,
            0.1815748600384919,
            0.1651075079412789,
            0.14875653887500323,
            0.13374752770033937,
            0.12038972384392117,
            0.10865199751955361,
            0.09841197803898963,
            0.08932826916100077,
            0.08093455845224805,
            0.0732296059871655,
            0.0670015928087932,
            0.06310458727246177,
            0.06131102471149936,
            0.06012265324356573,
            0.057873488977259094,
            0.054100184625508224,
            0.04990603292398832,
            0.04691089421632585,
            0.04575080680483165,
            0.045644081280602655,
            0.0453719158340672,
            0.044462722170325535,
            0.04337122039904539,
            0.04276489056922824,
            0.042883181630368354,
            0.043560810414089796,
            0.04467574135540242,
            0.046396945353992046,
            0.04892757344877947,
            0.05208408963584036,
            0.0552430966501301,
            0.0577073999492625,
            0.05911529308187993,
            0.059609229803014314,
            0.05973238617936667,
            0.06014392560879528,
            0.061311608526259484,
            0.06334611183711353,
            0.06605279747685366,
            0.06916667471570558,
            0.07261277369672274,
            0.07653744431056392,
            0.08100852336943001,
            0.08567388873683397,
            0.08976570351699158,
            0.0924228196642866,
            0.09303066834819297,
            0.0914892789869794,
            0.08839600955497755,
            0.08488437777686438,
            0.0820069309653932,
            0.08011778035712816,
            0.07879711798815373,
            0.0772753317984627,
            0.07489322633858968,
            0.07135949716261308,
            0.06690475441233486,
            0.06230169290238233,
            0.058517544254748706,
            0.056099907364220554,
            0.054835035470193215,
            0.0540012604392186,
            0.05295299225711236,
            0.05154794778267478,
            0.05013821504218276,
            0.0492054276423796,
            0.04900957322300921,
            0.049531926658249126,
            0.0506115096035936,
            0.05206232453155958,
            0.05373755810041099,
            0.05552367040658179,
            0.05721331127216113,
            0.0584036121771046,
            0.05864858026127771,
            0.05779886362052568,
            0.056195276676909454,
            0.05450860985096585,
            0.05334973626972238,
            0.052945816365431,
            0.053113820875000196,
            0.05355019479043043,
            0.05415034829207495,
            0.05500074900464239,
            0.056103597545906186,
            0.057239075721365815,
            0.05810928253059905,
            0.05852450714917387,
            0.058449451375468614,
            0.0579503033631041,
            0.05705116274623672,
            0.0554394282557002,
            0.05224916908956107,
            0.04642019976423608,
            0.03764910824052171,
            0.027080056048849586
        ]
    },
    "8.555 (ns)": {
        "x": [
            0.05,
            0.1,
            0.15000000000000002,
            0.2,
            0.25,
            0.30000000000000004,
            0.35000000000000003,
            0.4,
            0.45,
            0.5,
            0.55,
            0.6000000000000001,
            0.65,
            0.7000000000000001,
            0.75,
            0.8,
            0.8500000000000001,
            0.9,
            0.9500000000000001,
            1.0,
            1.05,
            1.1,
            1.1500000000000001,
            1.2000000000000002,
            1.25,
            1.3,
            1.35,
            1.4000000000000001,
            1.4500000000000002,
            1.5,
            1.55,
            1.6,
            1.6500000000000001,
            1.7000000000000002,
            1.75,
            1.8,
            1.85,
            1.9000000000000001,
            1.9500000000000002,
            2.0,
            2.0500000000000003,
            2.1,
            2.15,
            2.2,
            2.25,
            2.3000000000000003,
            2.35,
            2.4000000000000004,
            2.45,
            2.5,
            2.5500000000000003,
            2.6,
            2.6500000000000004,
            2.7,
            2.75,
            2.8000000000000003,
            2.85,
            2.9000000000000004,
            2.95,
            3.0,
            3.0500000000000003,
            3.1,
            3.1500000000000004,
            3.2,
            3.25,
            3.3000000000000003,
            3.35,
            3.4000000000000004,
            3.45,
            3.5,
            3.5500000000000003,
            3.6,
            3.6500000000000004,
            3.7,
            3.75,
            3.8000000000000003,
            3.85,
            3.9000000000000004,
            3.95,
            4.0,
            4.05,
            4.1000000000000005,
            4.15,
            4.2,
            4.25,
            4.3,
            4.3500000000000005,
            4.4,
            4.45,
            4.5,
            4.55,
            4.6000000000000005,
            4.65,
            4.7,
            4.75,
            4.800000000000001,
            4.8500000000000005,
            4.9,
            4.95,
            5.0,
            5.050000000000001,
            5.1000000000000005,
            5.15,
            5.2,
            5.25,
            5.300000000000001,
            5.3500000000000005,
            5.4,
            5.45,
            5.5,
            5.550000000000001,
            5.6000000000000005,
            5.65,
            5.7,
            5.75,
            5.800000000000001,
            5.8500000000000005,
            5.9,
            5.95,
            6.0,
            6.050000000000001,
            6.1000000000000005,
            6.15,
            6.2,
            6.25,
            6.300000000000001,
            6.3500000000000005,
            6.4,
            6.45,
            6.5,
            6.550000000000001,
            6.6000000000000005,
            6.65,
            6.7,
            6.75,
            6.800000000000001,
            6.8500000000000005,
            6.9,
            6.95,
            7.0,
            7.050000000000001,
            7.1000000000000005,
            7.15,
            7.2,
            7.25,
            7.300000000000001,
            7.3500000000000005,
            7.4,
            7.45,
            7.5,
            7.550000000000001,
            7.6000000000000005,
            7.65,
            7.7,
            7.75,
            7.800000000000001,
            7.8500000000000005,
            7.9,
            7.95,
            8.0,
            8.05,
            8.1,
            8.15,
            8.200000000000001,
            8.25,
            8.3,
            8.35,
            8.4,
            8.450000000000001,
            8.5,
            8.55,
            8.6,
            8.65,
            8.700000000000001,
            8.75,
            8.8,
            8.85,
            8.9,
            8.950000000000001,
            9.0,
            9.05,
            9.1,
            9.15,
            9.200000000000001,
            9.25,
            9.3,
            9.35,
            9.4,
            9.450000000000001,
            9.5,
            9.55,
            9.600000000000001,
            9.65,
            9.700000000000001,
            9.75,
            9.8,
            9.850000000000001,
            9.9,
            9.950000000000001,
            10.0
        ],
        "y": [
            5.89080284471356e-122,
            5.075537931426128e-118,
            9.065079606644799e-114,
            1.8138863645700828e-109,
            3.4459765722411296e-105,
            5.815372848593254e-101,
            8.432213002942532e-97,
            1.0307136326826752e-92,
            1.0495464497213149e-88,
            8.832645644097209e-85,
            6.109397527474166e-81,
            3.459203973066987e-77,
            1.5985109863299e-73,
            6.014687938322258e-70,
            1.8394300347686923e-66,
            4.5656387572823394e-63,
            9.186805993899616e-60,
            1.4971398825533813e-56,
            1.9745073459006068e-53,
            2.1060878457925779e-50,
            1.8158786655914733e-47,
            1.2650322695523013e-44,
            7.118153642310517e-42,
            3.234157099903923e-39,
            1.1862804959157917e-36,
            3.5121760615239646e-34,
            8.392327160251591e-32,
            1.6183958984308474e-29,
            2.5187635615768146e-27,
            3.163886737733256e-25,
            3.2080794508778725e-23,
            2.6263500300018212e-21,
            1.7364972549485658e-19,
            9.276526117277046e-18,
            4.0060526640626243e-16,
            1.3994749704555562e-14,
            3.958325498740347e-13,
            9.074899181589641e-12,
            1.6887919312501293e-10,
            2.5556763631858666e-09,
            3.152395990455531e-08,
            3.1788275301088455e-07,
            2.630346945738379e-06,
            1.7943917720875622e-05,
            0.00010150315465135153,
            0.00047936953946943635,
            0.0019048618679447494,
            0.0064219641382427025,
            0.018521771651317114,
            0.04605322695068389,
            0.09940499981005327,
            0.1874555630472357,
            0.3108093504143892,
            0.4561197398124972,
            0.5963751753914461,
            0.6989015432828651,
            0.7382830843265028,
            0.7081649984354765,
            0.6242160399525626,
            0.5141875005578866,
            0.4021041689986575,
            0.300176155106067,
            0.21261205693813925,
            0.142118711581576,
            0.09081225830121097,
            0.057729006991772504,
            0.038537625633850915,
            0.028001249016132723,
            0.022181781742594768,
            0.018805854363697933,
            0.016616173016057258,
            0.014946838196379932,
            0.01377256663459388,
            0.013691056217085844,
            0.015404772115802108,
            0.01894913237016261,
            0.023369701832786204,
            0.027214375774349507,
            0.029405261185314554,
            0.029758541076396125,
            0.028948936776121363,
            0.028234412031695678,
            0.02911699410705151,
            0.0328538938631558,
            0.039932817288786615,
            0.04989049592573947,
            0.061661333420662386,
            0.07412697313564003,
            0.08635091487561906,
            0.09761817809048394,
            0.10797030434268284,
            0.11908417827073177,
            0.1340886221604657,
            0.15550276311490419,
            0.18260183850827752,
            0.21064083861175098,
            0.23308061287746748,
            0.24529088391877182,
            0.24682407099689543,
            0.2408711985443405,
            0.23192253012569605,
            0.22324360687280856,
            0.21530591382207806,
            0.20618419857636622,
            0.19386074734913192,
            0.17833994736541742,
            0.16153901669478196,
            0.14554276543613817,
            0.1313146468094412,
            0.11869220336816153,
            0.10702330266084079,
            0.0958843899595243,
            0.08560622965305113,
            0.0770790908924935,
            0.07082048243932382,
            0.06635700442593642,
            0.06263689511926765,
            0.05882623708475549,
            0.0547183789883544,
            0.050858452305392446,
            0.04840657858662439,
            0.04829235821880389,
            0.05003971777225868,
            0.05164016386296513,
            0.05097192522493515,
            0.047470559420965695,
            0.042476056848967325,
            0.038087803634032295,
            0.03569243022524446,
            0.035378433484454894,
            0.03641960618664313,
            0.038020363294725384,
            0.039593828986889915,
            0.04071803081565053,
            0.04125572722734134,
            0.0415094346012987,
            0.04195804497142512,
            0.04280804648219558,
            0.044017604326403996,
            0.045691335210271806,
            0.04813133477631554,
            0.05146669058662725,
            0.05548108763051468,
            0.059889221524521835,
            0.06466522066527987,
            0.07002131910058318,
            0.07604726792275776,
            0.08239801785682832,
            0.0884776413444881,
            0.09403812336990283,
            0.09938858448582823,
            0.10462765671815635,
            0.10864921153158896,
            0.10937251544157726,
            0.10533540077464633,
            0.09704079296185979,
            0.08672873143870122,
            0.07703811183678559,
            0.06978775072942431,
            0.06538567586635356,
            0.06287075938257822,
            0.06069010155797473,
            0.057894603904345,
            0.05477162224726901,
            0.052347409186955685,
            0.051333503255526026,
            0.05151371105989467,
            0.051996024854823214,
            0.051967438763497506,
            0.051251179420132575,
            0.05027287663916445,
            0.04965410605425005,
            0.04989030092581205,
            0.051212593546730495,
            0.05342759140952419,
            0.05581597836560417,
            0.057440335946565876,
            0.05775205669200738,
            0.05686754938380179,
            0.05526346878772558,
            0.05337534528207798,
            0.0515393519579128,
            0.05010316579271999,
            0.04938538416142667,
            0.04953833542285456,
            0.05050537378471448,
            0.0520309748294081,
            0.0536335513489504,
            0.05471121698520687,
            0.054951886383219954,
            0.05473227036568762,
            0.054938389920190976,
            0.05619694988006133,
            0.058220613899980046,
            0.05987860174698757,
            0.05981886434674889,
            0.05698753387023066,
            0.05081609197169563,
            0.041462203649127796,
            0.030176163517642414
        ]
    },
    "12.833 (ns)": {
        "x": [
            0.05,
            0.1,
            0.15000000000000002,
            0.2,
            0.25,
            0.30000000000000004,
            0.35000000000000003,
            0.4,
            0.45,
            0.5,
            0.55,
            0.6000000000000001,
            0.65,
            0.7000000000000001,
            0.75,
            0.8,
            0.8500000000000001,
            0.9,
            0.9500000000000001,
            1.0,
            1.05,
            1.1,
            1.1500000000000001,
            1.2000000000000002,
            1.25,
            1.3,
            1.35,
            1.4000000000000001,
            1.4500000000000002,
            1.5,
            1.55,
            1.6,
            1.6500000000000001,
            1.7000000000000002,
            1.75,
            1.8,
            1.85,
            1.9000000000000001,
            1.9500000000000002,
            2.0,
            2.0500000000000003,
            2.1,
            2.15,
            2.2,
            2.25,
            2.3000000000000003,
            2.35,
            2.4000000000000004,
            2.45,
            2.5,
            2.5500000000000003,
            2.6,
            2.6500000000000004,
            2.7,
            2.75,
            2.8000000000000003,
            2.85,
            2.9000000000000004,
            2.95,
            3.0,
            3.0500000000000003,
            3.1,
            3.1500000000000004,
            3.2,
            3.25,
            3.3000000000000003,
            3.35,
            3.4000000000000004,
            3.45,
            3.5,
            3.5500000000000003,
            3.6,
            3.6500000000000004,
            3.7,
            3.75,
            3.8000000000000003,
            3.85,
            3.9000000000000004,
            3.95,
            4.0,
            4.05,
            4.1000000000000005,
            4.15,
            4.2,
            4.25,
            4.3,
            4.3500000000000005,
            4.4,
            4.45,
            4.5,
            4.55,
            4.6000000000000005,
            4.65,
            4.7,
            4.75,
            4.800000000000001,
            4.8500000000000005,
            4.9,
            4.95,
            5.0,
            5.050000000000001,
            5.1000000000000005,
            5.15,
            5.2,
            5.25,
            5.300000000000001,
            5.3500000000000005,
            5.4,
            5.45,
            5.5,
            5.550000000000001,
            5.6000000000000005,
            5.65,
            5.7,
            5.75,
            5.800000000000001,
            5.8500000000000005,
            5.9,
            5.95,
            6.0,
            6.050000000000001,
            6.1000000000000005,
            6.15,
            6.2,
            6.25,
            6.300000000000001,
            6.3500000000000005,
            6.4,
            6.45,
            6.5,
            6.550000000000001,
            6.6000000000000005,
            6.65,
            6.7,
            6.75,
            6.800000000000001,
            6.8500000000000005,
            6.9,
            6.95,
            7.0,
            7.050000000000001,
            7.1000000000000005,
            7.15,
            7.2,
            7.25,
            7.300000000000001,
            7.3500000000000005,
            7.4,
            7.45,
            7.5,
            7.550000000000001,
            7.6000000000000005,
            7.65,
            7.7,
            7.75,
            7.800000000000001,
            7.8500000000000005,
            7.9,
            7.95,
            8.0,
            8.05,
            8.1,
            8.15,
            8.200000000000001,
            8.25,
            8.3,
            8.35,
            8.4,
            8.450000000000001,
            8.5,
            8.55,
            8.6,
            8.65,
            8.700000000000001,
            8.75,
            8.8,
            8.85,
            8.9,
            8.950000000000001,
            9.0,
            9.05,
            9.1,
            9.15,
            9.200000000000001,
            9.25,
            9.3,
            9.35,
            9.4,
            9.450000000000001,
            9.5,
            9.55,
            9.600000000000001,
            9.65,
            9.700000000000001,
            9.75,
            9.8,
            9.850000000000001,
            9.9,
            9.950000000000001,
            10.0
        ],
        "y": [
            1.0802269621530729e-117,
            7.50615887123694e-114,
            1.082047531073508e-109,
            1.748903138616617e-105,
            2.6858924447577416e-101,
            3.667005037583847e-97,
            4.3049405502229936e-93,
            4.2636914282645926e-89,
            3.520448867637585e-85,
            2.404128246007971e-81,
            1.3503678537384545e-77,
            6.213366637730979e-74,
            2.334890856121286e-70,
            7.149224960741027e-67,
            1.780365722777502e-63,
            3.600656689055057e-60,
            5.906909321017181e-57,
            7.85272486644849e-54,
            8.452957338105878e-51,
            7.362553227370227e-48,
            5.185951407150185e-45,
            2.9525319292190884e-42,
            1.3581376034708587e-39,
            5.045671596774123e-37,
            1.513512215040823e-34,
            3.6646336340364474e-32,
            7.160734081179488e-30,
            1.1289889850605596e-27,
            1.4360464087064788e-25,
            1.473518425043889e-23,
            1.2196527425233494e-21,
            8.143748383844018e-20,
            4.387033845139826e-18,
            1.9071124874029538e-16,
            6.692800083354616e-15,
            1.8972602241520129e-13,
            4.34837218316494e-12,
            8.068391540973074e-11,
            1.2143664148310493e-09,
            1.4866932392474678e-08,
            1.4862777171206758e-07,
            1.2198773671503612e-06,
            8.278448773597935e-06,
            4.686433668202047e-05,
            0.00022357499827572173,
            0.0009083540174392563,
            0.0031726488169281732,
            0.009594791837294767,
            0.02524706248793176,
            0.05802007945356507,
            0.11695147329738392,
            0.20799075896519936,
            0.3287070687022799,
            0.46496399350782447,
            0.5922352976289424,
            0.6827358443246188,
            0.7166115926700067,
            0.6908513011371943,
            0.618758558513722,
            0.520508816523533,
            0.41369244575838127,
            0.3104972019316229,
            0.21924675350030598,
            0.14519922507571648,
            0.09002688938548675,
            0.052170838338283794,
            0.028344609302926895,
            0.014795377245330811,
            0.007882415268918412,
            0.004549170644585137,
            0.0028150162908420324,
            0.0018549573212752692,
            0.0015754533751795561,
            0.002088784547407971,
            0.003411710581982527,
            0.005384708731940431,
            0.0076957279850274835,
            0.009977523988823308,
            0.012028813979649333,
            0.014122438861369026,
            0.0171164439191031,
            0.022049457787639413,
            0.029368352190745073,
            0.03849216224942389,
            0.048299269910644795,
            0.05821030556032975,
            0.06877631316001313,
            0.0811235513264659,
            0.09589656304967448,
            0.11286893543370577,
            0.13136527319129945,
            0.1505217443401766,
            0.16905731992310036,
            0.18559427651413674,
            0.1998928457058857,
            0.21320146050190822,
            0.22630094427408629,
            0.23735877611312103,
            0.2429082513484526,
            0.24118697534499378,
            0.2336519586577289,
            0.22318737877797284,
            0.21177043079346855,
            0.1998638673467325,
            0.18697380696568425,
            0.17245109808366088,
            0.15642867637154942,
            0.14034178722556373,
            0.12631464862767156,
            0.11584770423637192,
            0.10889632517848509,
            0.10390734419023144,
            0.09878840970320413,
            0.09229666897627477,
            0.08479468956973532,
            0.07764259132660703,
            0.07180229362847691,
            0.06702058627370092,
            0.062284779652894334,
            0.056951560657178206,
            0.0514302528118111,
            0.04687281751476581,
            0.044187800949618244,
            0.04317705197437253,
            0.04253277569683309,
            0.040765319405238205,
            0.03727123468959217,
            0.03265280022438207,
            0.028187232522245496,
            0.024996902156702437,
            0.023474416190772736,
            0.023286883614657274,
            0.023956394213711804,
            0.025487993597385857,
            0.028341721293750226,
            0.03270439292107243,
            0.03786638906028407,
            0.04252687069121995,
            0.045910202013672366,
            0.04858253464502171,
            0.05198730508235393,
            0.05709693853789581,
            0.06362393351028746,
            0.07051756236153042,
            0.07698214964116093,
            0.0829440754364942,
            0.0886899053578505,
            0.09404954604361428,
            0.09789182337497886,
            0.09873865627633932,
            0.09620566549891911,
            0.0917079027943199,
            0.08751247744628111,
            0.08510003339093673,
            0.08434672535426331,
            0.08392811673196325,
            0.08230500478312067,
            0.07858511675051394,
            0.07295112520910081,
            0.06653040119420482,
            0.06071282203539888,
            0.05638987393533095,
            0.053772606844067344,
            0.05272118778143082,
            0.052908313217314595,
            0.053713747372086756,
            0.05445807376110118,
            0.05502872580649489,
            0.056010855154358496,
            0.057890881042955145,
            0.060293806559875804,
            0.06230231931112144,
            0.06335486023157283,
            0.0634610518951859,
            0.0626715969147473,
            0.06081493755093721,
            0.057886334537967266,
            0.05446152293179784,
            0.05156717899759081,
            0.050119429875950756,
            0.05037641953794569,
            0.05176432321984631,
            0.05324251960426398,
            0.05402312919429143,
            0.054045652364836744,
            0.05376484044160752,
            0.053561935205266004,
            0.05342333497164243,
            0.053076792306840995,
            0.05235714136200024,
            0.05155666953863098,
            0.051464169133432366,
            0.05285008566325717,
            0.055714517164007306,
            0.059000367012189824,
            0.06097071998184278,
            0.0598476575674328,
            0.05445844284840934,
            0.04488380346842693,
            0.032773938305352045
        ]
    },
    "17.111 (ns)": {
        "x": [
            0.05,
            0.1,
            0.15000000000000002,
            0.2,
            0.25,
            0.30000000000000004,
            0.35000000000000003,
            0.4,
            0.45,
            0.5,
            0.55,
            0.6000000000000001,
            0.65,
            0.7000000000000001,
            0.75,
            0.8,
            0.8500000000000001,
            0.9,
            0.9500000000000001,
            1.0,
            1.05,
            1.1,
            1.1500000000000001,
            1.2000000000000002,
            1.25,
            1.3,
            1.35,
            1.4000000000000001,
            1.4500000000000002,
            1.5,
            1.55,
            1.6,
            1.6500000000000001,
            1.7000000000000002,
            1.75,
            1.8,
            1.85,
            1.9000000000000001,
            1.9500000000000002,
            2.0,
            2.0500000000000003,
            2.1,
            2.15,
            2.2,
            2.25,
            2.3000000000000003,
            2.35,
            2.4000000000000004,
            2.45,
            2.5,
            2.5500000000000003,
            2.6,
            2.6500000000000004,
            2.7,
            2.75,
            2.8000000000000003,
            2.85,
            2.9000000000000004,
            2.95,
            3.0,
            3.0500000000000003,
            3.1,
            3.1500000000000004,
            3.2,
            3.25,
            3.3000000000000003,
            3.35,
            3.4000000000000004,
            3.45,
            3.5,
            3.5500000000000003,
            3.6,
            3.6500000000000004,
            3.7,
            3.75,
            3.8000000000000003,
            3.85,
            3.9000000000000004,
            3.95,
            4.0,
            4.05,
            4.1000000000000005,
            4.15,
            4.2,
            4.25,
            4.3,
            4.3500000000000005,
            4.4,
            4.45,
            4.5,
            4.55,
            4.6000000000000005,
            4.65,
            4.7,
            4.75,
            4.800000000000001,
            4.8500000000000005,
            4.9,
            4.95,
            5.0,
            5.050000000000001,
            5.1000000000000005,
            5.15,
            5.2,
            5.25,
            5.300000000000001,
            5.3500000000000005,
            5.4,
            5.45,
            5.5,
            5.550000000000001,
            5.6000000000000005,
            5.65,
            5.7,
            5.75,
            5.800000000000001,
            5.8500000000000005,
            5.9,
            5.95,
            6.0,
            6.050000000000001,
            6.1000000000000005,
            6.15,
            6.2,
            6.25,
            6.300000000000001,
            6.3500000000000005,
            6.4,
            6.45,
            6.5,
            6.550000000000001,
            6.6000000000000005,
            6.65,
            6.7,
            6.75,
            6.800000000000001,
            6.8500000000000005,
            6.9,
            6.95,
            7.0,
            7.050000000000001,
            7.1000000000000005,
            7.15,
            7.2,
            7.25,
            7.300000000000001,
            7.3500000000000005,
            7.4,
            7.45,
            7.5,
            7.550000000000001,
            7.6000000000000005,
            7.65,
            7.7,
            7.75,
            7.800000000000001,
            7.8500000000000005,
            7.9,
            7.95,
            8.0,
            8.05,
            8.1,
            8.15,
            8.200000000000001,
            8.25,
            8.3,
            8.35,
            8.4,
            8.450000000000001,
            8.5,
            8.55,
            8.6,
            8.65,
            8.700000000000001,
            8.75,
            8.8,
            8.85,
            8.9,
            8.950000000000001,
            9.0,
            9.05,
            9.1,
            9.15,
            9.200000000000001,
            9.25,
            9.3,
            9.35,
            9.4,
            9.450000000000001,
            9.5,
            9.55,
            9.600000000000001,
            9.65,
            9.700000000000001,
            9.75,
            9.8,
            9.850000000000001,
            9.9,
            9.950000000000001,
            10.0
        ],
        "y": [
            1.3011576484741376e-124,
            1.253293390006683e-120,
            2.5039792228355287e-116,
            5.608408615986235e-112,
            1.1934496553155594e-107,
            2.2575318575355443e-103,
            3.6717771832057395e-99,
            5.038226361145114e-95,
            5.763501322802958e-91,
            5.4535041945673495e-87,
            4.244772919788446e-83,
            2.7070231738512647e-79,
            1.4102572425878953e-75,
            5.988112504510978e-72,
            2.068725587453115e-68,
            5.806778582775558e-65,
            1.3228411891869903e-61,
            2.443630122477297e-58,
            3.657702543453062e-55,
            4.4338003929952364e-52,
            4.350480879542907e-49,
            3.4540673640175705e-46,
            2.218349044523554e-43,
            1.1522234675171732e-40,
            4.839257070871193e-38,
            1.6432560877368697e-35,
            4.5111307217834746e-33,
            1.0011654627095901e-30,
            1.7962610695262082e-28,
            2.6055189934965927e-26,
            3.0557152952048065e-24,
            2.89782877657209e-22,
            2.222472805258408e-20,
            1.3787446367435077e-18,
            6.920134213566059e-17,
            2.8109468017758555e-15,
            9.243865421006203e-14,
            2.462148489562283e-12,
            5.314798859388954e-11,
            9.304634573010826e-10,
            1.3224615758485366e-08,
            1.5279563219774982e-07,
            1.4376352734402203e-06,
            1.1041364362689717e-05,
            6.943943762208698e-05,
            0.00035910663603660775,
            0.0015355549276399943,
            0.005467609157809085,
            0.016354069265007015,
            0.04152139061085576,
            0.09053350455592334,
            0.17161510827512508,
            0.2862076721731454,
            0.4244796612324394,
            0.5649686621659584,
            0.6796759777686572,
            0.7430488140435915,
            0.741256488200219,
            0.6776458465432241,
            0.5710439363045795,
            0.44697969300590656,
            0.3273285163147157,
            0.22506226252527892,
            0.14508151564793487,
            0.08717473089771764,
            0.04833162034581622,
            0.02433869269986405,
            0.010900749583173027,
            0.0042433776309477944,
            0.0014060287061914423,
            0.0003908663300765767,
            9.495252133995e-05,
            4.300249536150972e-05,
            0.00010367638001197065,
            0.00031773542310723917,
            0.000812700962406953,
            0.0017072760261370484,
            0.002979605472946652,
            0.004429293956082356,
            0.005882719041979458,
            0.007519492322151886,
            0.00994103087533414,
            0.013818490682018505,
            0.019460595218544915,
            0.02676847854039274,
            0.03562153281095521,
            0.04624439005494923,
            0.05907738176220208,
            0.0742774261444026,
            0.09161247008493839,
            0.11108608315356541,
            0.13332588456669778,
            0.15863732814381096,
            0.18548858246263014,
            0.21047839491966275,
            0.23024515191312683,
            0.24337945324336094,
            0.25063591427320686,
            0.25387995772602745,
            0.2548972544870669,
            0.25433667953166245,
            0.25119423454378326,
            0.24375307952950737,
            0.23141868386866102,
            0.21539803821607828,
            0.19763601966111044,
            0.17951601417433777,
            0.1614894966655644,
            0.14354717238090484,
            0.12605995147457855,
            0.1102419740002368,
            0.09751941336228027,
            0.08832536752707608,
            0.08177293344661253,
            0.0765752135979002,
            0.07199699784490582,
            0.06786885849763949,
            0.06410171664781443,
            0.06052600318574494,
            0.05707832438897248,
            0.05385590292090678,
            0.05091390022333302,
            0.048069232498532226,
            0.04486676253766697,
            0.0407448308699697,
            0.035458095675213804,
            0.029503801460967583,
            0.0240257355629539,
            0.020153875539187103,
            0.018378279674898537,
            0.0184244710838336,
            0.019551653815762318,
            0.020993984589887032,
            0.022348598535580286,
            0.023740579416576063,
            0.025637283303775803,
            0.028417844471762654,
            0.03206719998014116,
            0.03629889222665042,
            0.04096192204062249,
            0.04622575369710612,
            0.052278144676574295,
            0.05890147503455414,
            0.06548322076720212,
            0.07148276939516675,
            0.07683337084666027,
            0.08186084240766543,
            0.08685371253214293,
            0.09173499053988327,
            0.09602816963142849,
            0.09899692941100921,
            0.09997064866561295,
            0.09888492527791194,
            0.09653781038133119,
            0.09398328525204434,
            0.09151696303757141,
            0.08846602943084787,
            0.08408229619990751,
            0.07841421868177882,
            0.07219129532878876,
            0.06615640014371157,
            0.06079628153449627,
            0.056574289602340164,
            0.054072399962225175,
            0.05370495300564446,
            0.05524439769835666,
            0.05767944238229259,
            0.05972013666655071,
            0.06059955721976744,
            0.06038857205824445,
            0.059592162164821307,
            0.05864462249285822,
            0.05780626619508998,
            0.05725968232539572,
            0.057117539554479575,
            0.05739839050527217,
            0.05799184287196432,
            0.058531630053095425,
            0.05837157693206483,
            0.0569258998882919,
            0.05414822512247226,
            0.05063592842208662,
            0.04724683527308192,
            0.0446215479039466,
            0.04301572693767699,
            0.042484895497471725,
            0.04311577757620912,
            0.04496670391320365,
            0.047772811660171166,
            0.05086852508783205,
            0.05357149789533952,
            0.05563694165670522,
            0.05723622793624357,
            0.05854317811605655,
            0.05948397045668288,
            0.05973937686040096,
            0.05857978592444316,
            0.054719803507178935,
            0.047026638123490935,
            0.035890502835632485
        ]
    },
    "21.388 (ns)": {
        "x": [
            0.05,
            0.1,
            0.15000000000000002,
            0.2,
            0.25,
            0.30000000000000004,
            0.35000000000000003,
            0.4,
            0.45,
            0.5,
            0.55,
            0.6000000000000001,
            0.65,
            0.7000000000000001,
            0.75,
            0.8,
            0.8500000000000001,
            0.9,
            0.9500000000000001,
            1.0,
            1.05,
            1.1,
            1.1500000000000001,
            1.2000000000000002,
            1.25,
            1.3,
            1.35,
            1.4000000000000001,
            1.4500000000000002,
            1.5,
            1.55,
            1.6,
            1.6500000000000001,
            1.7000000000000002,
            1.75,
            1.8,
            1.85,
            1.9000000000000001,
            1.9500000000000002,
            2.0,
            2.0500000000000003,
            2.1,
            2.15,
            2.2,
            2.25,
            2.3000000000000003,
            2.35,
            2.4000000000000004,
            2.45,
            2.5,
            2.5500000000000003,
            2.6,
            2.6500000000000004,
            2.7,
            2.75,
            2.8000000000000003,
            2.85,
            2.9000000000000004,
            2.95,
            3.0,
            3.0500000000000003,
            3.1,
            3.1500000000000004,
            3.2,
            3.25,
            3.3000000000000003,
            3.35,
            3.4000000000000004,
            3.45,
            3.5,
            3.5500000000000003,
            3.6,
            3.6500000000000004,
            3.7,
            3.75,
            3.8000000000000003,
            3.85,
            3.9000000000000004,
            3.95,
            4.0,
            4.05,
            4.1000000000000005,
            4.15,
            4.2,
            4.25,
            4.3,
            4.3500000000000005,
            4.4,
            4.45,
            4.5,
            4.55,
            4.6000000000000005,
            4.65,
            4.7,
            4.75,
            4.800000000000001,
            4.8500000000000005,
            4.9,
            4.95,
            5.0,
            5.050000000000001,
            5.1000000000000005,
            5.15,
            5.2,
            5.25,
            5.300000000000001,
            5.3500000000000005,
            5.4,
            5.45,
            5.5,
            5.550000000000001,
            5.6000000000000005,
            5.65,
            5.7,
            5.75,
            5.800000000000001,
            5.8500000000000005,
            5.9,
            5.95,
            6.0,
            6.050000000000001,
            6.1000000000000005,
            6.15,
            6.2,
            6.25,
            6.300000000000001,
            6.3500000000000005,
            6.4,
            6.45,
            6.5,
            6.550000000000001,
            6.6000000000000005,
            6.65,
            6.7,
            6.75,
            6.800000000000001,
            6.8500000000000005,
            6.9,
            6.95,
            7.0,
            7.050000000000001,
            7.1000000000000005,
            7.15,
            7.2,
            7.25,
            7.300000000000001,
            7.3500000000000005,
            7.4,
            7.45,
            7.5,
            7.550000000000001,
            7.6000000000000005,
            7.65,
            7.7,
            7.75,
            7.800000000000001,
            7.8500000000000005,
            7.9,
            7.95,
            8.0,
            8.05,
            8.1,
            8.15,
            8.200000000000001,
            8.25,
            8.3,
            8.35,
            8.4,
            8.450000000000001,
            8.5,
            8.55,
            8.6,
            8.65,
            8.700000000000001,
            8.75,
            8.8,
            8.85,
            8.9,
            8.950000000000001,
            9.0,
            9.05,
            9.1,
            9.15,
            9.200000000000001,
            9.25,
            9.3,
            9.35,
            9.4,
            9.450000000000001,
            9.5,
            9.55,
            9.600000000000001,
            9.65,
            9.700000000000001,
            9.75,
            9.8,
            9.850000000000001,
            9.9,
            9.950000000000001,
            10.0
        ],
        "y": [
            1.584897188373464e-118,
            1.1636153410942317e-114,
            1.7711300916533522e-110,
            3.0205715288415913e-106,
            4.8914543120120054e-102,
            7.037098577951615e-98,
            8.69938799760432e-94,
            9.066785018880841e-90,
            7.872598425404327e-86,
            5.649845411035965e-82,
            3.3326991014082964e-78,
            1.6093187167387273e-74,
            6.3424702585139296e-71,
            2.0353210834973895e-67,
            5.3084797733086044e-64,
            1.123657274439003e-60,
            1.9280002553933897e-57,
            2.6789471653589596e-54,
            3.0119682323274355e-51,
            2.738213043483989e-48,
            2.0116899856849916e-45,
            1.1937534908596909e-42,
            5.719272417561686e-40,
            2.21144980739109e-37,
            6.898937633166647e-35,
            1.735932611497127e-32,
            3.52226097177326e-30,
            5.761759109162541e-28,
            7.597208706344074e-26,
            8.073328995770505e-24,
            6.913533507680535e-22,
            4.7704921977637434e-20,
            2.6523538460751675e-18,
            1.1882974104055121e-16,
            4.290506709262304e-15,
            1.2488527105274795e-13,
            2.9319782285116672e-12,
            5.556926796243999e-11,
            8.514123662142657e-10,
            1.0568980886757316e-08,
            1.0665849216130893e-07,
            8.795718790552694e-07,
            5.9724374143312426e-06,
            3.3745528887155984e-05,
            0.00016081893490364096,
            0.0006563784579984209,
            0.00232751071372679,
            0.00724327484776094,
            0.01986648327404872,
            0.04801156436383398,
            0.10209682885737538,
            0.19110562032093623,
            0.3158303736905745,
            0.4631383722384501,
            0.6059022945465145,
            0.7107625880683162,
            0.7515690673820609,
            0.7216189256305833,
            0.6360917590244313,
            0.5222082106397884,
            0.40491894061973527,
            0.2988057574036229,
            0.20927662680513723,
            0.13769503084965465,
            0.08431798978013505,
            0.04807438945592119,
            0.025942261623008667,
            0.01369016513974538,
            0.007326719386107321,
            0.004079078118535011,
            0.0025244364235331223,
            0.0021420406273207995,
            0.002747874678681298,
            0.004134092793964442,
            0.0059360050601379635,
            0.0076161209473309495,
            0.008587684046804843,
            0.008546459022733691,
            0.007777585756947475,
            0.0070467628877625395,
            0.007142100023112001,
            0.00856607213341905,
            0.011595787038010369,
            0.016446080012977704,
            0.023295671390325224,
            0.032284307715542825,
            0.04364904564008551,
            0.05781260889700917,
            0.0751025527904014,
            0.09527014909988019,
            0.11734398959416965,
            0.14002196715772303,
            0.16234708134796963,
            0.1841236622167711,
            0.20547514911533854,
            0.2258200528657218,
            0.2435868126746628,
            0.25714920155444,
            0.26572601371434146,
            0.26923636735819173,
            0.26767427356390405,
            0.26086908147639665,
            0.24871001033178997,
            0.23151674104623274,
            0.21034916002835588,
            0.1871651386286653,
            0.16458618259067875,
            0.1449822907496858,
            0.12928858741724336,
            0.11665173873248959,
            0.10537989294676617,
            0.09440308890109353,
            0.08404440907967313,
            0.07559743477482393,
            0.07024845331306183,
            0.06822233264983668,
            0.06847384674592073,
            0.068935563671353,
            0.06749581764003285,
            0.06333515007721535,
            0.0574075072068718,
            0.051468199139236524,
            0.04663365017495937,
            0.04283059049046224,
            0.03937284891512129,
            0.03585136228767358,
            0.03248445894822387,
            0.0297880631186068,
            0.028073833718259177,
            0.027243805924812053,
            0.026893276386240547,
            0.026527491213211313,
            0.02576325128362221,
            0.024439285544158702,
            0.02265433508693595,
            0.020838967704225417,
            0.019821225672096,
            0.02067795984738021,
            0.02430608467795107,
            0.030933210245112613,
            0.039905599923837284,
            0.04997544913631052,
            0.0599552286071829,
            0.06919901562264145,
            0.07746459223104189,
            0.08446868578401633,
            0.08989011007569728,
            0.09384527624456036,
            0.09699557748805229,
            0.09991865943611054,
            0.102459398353745,
            0.1037977389958778,
            0.10309228727405326,
            0.10008776633930253,
            0.09527657580995876,
            0.0895424467444735,
            0.08357741820464594,
            0.07762539971454088,
            0.07175329317414225,
            0.06619186305782244,
            0.061314151961142455,
            0.057414814218158576,
            0.05466438168579193,
            0.05326564672649075,
            0.05348673051714536,
            0.055334166635771405,
            0.05814371278319778,
            0.06068520936789948,
            0.06190636813334518,
            0.061620804269533605,
            0.06041291038446536,
            0.05898156776942496,
            0.05777044950922614,
            0.05710417461384067,
            0.057226770320250295,
            0.05796249725840142,
            0.0585426844331059,
            0.0580596265709502,
            0.05617715856254556,
            0.05336534439126728,
            0.05046304432456534,
            0.04809451466071352,
            0.046498875283816694,
            0.04570346613194265,
            0.04561652506482898,
            0.045987702431917764,
            0.04654471026527997,
            0.047297394688646924,
            0.048569870257023307,
            0.05061245217052285,
            0.05326489281013845,
            0.05605776929098024,
            0.05850325890961828,
            0.06020032524817924,
            0.06079572632032646,
            0.05993525536076875,
            0.057134099050482445,
            0.05171047542778486,
            0.04323544330449338,
            0.03237677617776288
        ]
    },
    "25.666 (ns)": {
        "x": [
            0.05,
            0.1,
            0.15000000000000002,
            0.2,
            0.25,
            0.30000000000000004,
            0.35000000000000003,
            0.4,
            0.45,
            0.5,
            0.55,
            0.6000000000000001,
            0.65,
            0.7000000000000001,
            0.75,
            0.8,
            0.8500000000000001,
            0.9,
            0.9500000000000001,
            1.0,
            1.05,
            1.1,
            1.1500000000000001,
            1.2000000000000002,
            1.25,
            1.3,
            1.35,
            1.4000000000000001,
            1.4500000000000002,
            1.5,
            1.55,
            1.6,
            1.6500000000000001,
            1.7000000000000002,
            1.75,
            1.8,
            1.85,
            1.9000000000000001,
            1.9500000000000002,
            2.0,
            2.0500000000000003,
            2.1,
            2.15,
            2.2,
            2.25,
            2.3000000000000003,
            2.35,
            2.4000000000000004,
            2.45,
            2.5,
            2.5500000000000003,
            2.6,
            2.6500000000000004,
            2.7,
            2.75,
            2.8000000000000003,
            2.85,
            2.9000000000000004,
            2.95,
            3.0,
            3.0500000000000003,
            3.1,
            3.1500000000000004,
            3.2,
            3.25,
            3.3000000000000003,
            3.35,
            3.4000000000000004,
            3.45,
            3.5,
            3.5500000000000003,
            3.6,
            3.6500000000000004,
            3.7,
            3.75,
            3.8000000000000003,
            3.85,
            3.9000000000000004,
            3.95,
            4.0,
            4.05,
            4.1000000000000005,
            4.15,
            4.2,
            4.25,
            4.3,
            4.3500000000000005,
            4.4,
            4.45,
            4.5,
            4.55,
            4.6000000000000005,
            4.65,
            4.7,
            4.75,
            4.800000000000001,
            4.8500000000000005,
            4.9,
            4.95,
            5.0,
            5.050000000000001,
            5.1000000000000005,
            5.15,
            5.2,
            5.25,
            5.300000000000001,
            5.3500000000000005,
            5.4,
            5.45,
            5.5,
            5.550000000000001,
            5.6000000000000005,
            5.65,
            5.7,
            5.75,
            5.800000000000001,
            5.8500000000000005,
            5.9,
            5.95,
            6.0,
            6.050000000000001,
            6.1000000000000005,
            6.15,
            6.2,
            6.25,
            6.300000000000001,
            6.3500000000000005,
            6.4,
            6.45,
            6.5,
            6.550000000000001,
            6.6000000000000005,
            6.65,
            6.7,
            6.75,
            6.800000000000001,
            6.8500000000000005,
            6.9,
            6.95,
            7.0,
            7.050000000000001,
            7.1000000000000005,
            7.15,
            7.2,
            7.25,
            7.300000000000001,
            7.3500000000000005,
            7.4,
            7.45,
            7.5,
            7.550000000000001,
            7.6000000000000005,
            7.65,
            7.7,
            7.75,
            7.800000000000001,
            7.8500000000000005,
            7.9,
            7.95,
            8.0,
            8.05,
            8.1,
            8.15,
            8.200000000000001,
            8.25,
            8.3,
            8.35,
            8.4,
            8.450000000000001,
            8.5,
            8.55,
            8.6,
            8.65,
            8.700000000000001,
            8.75,
            8.8,
            8.85,
            8.9,
            8.950000000000001,
            9.0,
            9.05,
            9.1,
            9.15,
            9.200000000000001,
            9.25,
            9.3,
            9.35,
            9.4,
            9.450000000000001,
            9.5,
            9.55,
            9.600000000000001,
            9.65,
            9.700000000000001,
            9.75,
            9.8,
            9.850000000000001,
            9.9,
            9.950000000000001,
            10.0
        ],
        "y": [
            1.1173565094433626e-126,
            1.241241862384159e-122,
            2.8534810633733534e-118,
            7.33691637699517e-114,
            1.7880761274463957e-109,
            3.864473712976961e-105,
            7.164090710014449e-101,
            1.1177131467551616e-96,
            1.4502112233972538e-92,
            1.5524591406028823e-88,
            1.3636027875384364e-84,
            9.787768750322575e-81,
            5.723956808475858e-77,
            2.720940784344589e-73,
            1.0494533903157069e-69,
            3.2794430668763093e-66,
            8.293202675647728e-63,
            1.6955676582615568e-59,
            2.800510541572229e-56,
            3.734270903283225e-53,
            4.017781464284192e-50,
            3.4864570395172603e-47,
            2.4391587783245284e-44,
            1.3753852958057592e-41,
            6.249366101917569e-39,
            2.2877051619424797e-36,
            6.746336066907702e-34,
            1.6025734923422519e-31,
            3.0665993560436947e-29,
            4.727421057064917e-27,
            5.872127252498109e-25,
            5.878810386841094e-23,
            4.745442513979242e-21,
            3.090224245642611e-19,
            1.624567023583305e-17,
            6.901118968137643e-16,
            2.371621527537063e-14,
            6.603203651609294e-13,
            1.4922314627118458e-11,
            2.743117324038214e-10,
            4.11252644575778e-09,
            5.0434876694212303e-08,
            5.076538657298113e-07,
            4.209188277459824e-06,
            2.885941992509489e-05,
            0.00016427025424714566,
            0.0007794750349976804,
            0.003096945316639837,
            0.010353979606409413,
            0.02929875098865218,
            0.07065523416095247,
            0.1463530565411813,
            0.262569092181046,
            0.4113128927810202,
            0.5666303267492008,
            0.690860379294714,
            0.7505657747957439,
            0.73350014552482,
            0.6543016157844254,
            0.5438143963652742,
            0.43062420690972963,
            0.3295059701611221,
            0.2430866872980539,
            0.1701746908506206,
            0.11104868876577995,
            0.06698982408889684,
            0.037775709952559376,
            0.020774659823989395,
            0.012038265811175666,
            0.007926600106125831,
            0.006019777506910892,
            0.00509601713013319,
            0.004697482576579609,
            0.004783214414114118,
            0.005504163473735011,
            0.006975439980543197,
            0.009128628869734257,
            0.011726871251674074,
            0.01443356841346634,
            0.016895655147285776,
            0.018924013418384584,
            0.020680830481029547,
            0.022693306314920367,
            0.025718419423456908,
            0.030550455621793482,
            0.03777197970986092,
            0.047583831873023584,
            0.05994526143300124,
            0.07489839202298568,
            0.09260723172886955,
            0.11292317758413474,
            0.13486314629531512,
            0.1565134868384287,
            0.17551644042324296,
            0.1900043512712644,
            0.19974245455572223,
            0.20681168997343902,
            0.21466971407292404,
            0.22547436298376408,
            0.23794091312167648,
            0.24809909816736866,
            0.2519754967361319,
            0.24736182826546466,
            0.23411442662295698,
            0.21426491610481788,
            0.19182535581590196,
            0.1712469440858424,
            0.15508067147578147,
            0.1427795810916974,
            0.1318212883498259,
            0.12019960105484316,
            0.10793123031484765,
            0.09638170413784522,
            0.08671105079820442,
            0.07924620250583632,
            0.07384091848075866,
            0.07019677530238659,
            0.06780382461985118,
            0.06593052344769826,
            0.06385598088357884,
            0.061103593159626365,
            0.05751904139342671,
            0.053213744070515476,
            0.04840742438809629,
            0.04332567099386317,
            0.038310554296759954,
            0.03391936836229717,
            0.030667472037579153,
            0.02859744705899738,
            0.027198597952992988,
            0.02580331322539008,
            0.024104916772852293,
            0.022429097845296633,
            0.021580781500363518,
            0.022309525462307182,
            0.024770078620517517,
            0.02844684525077243,
            0.032553486389497885,
            0.03644544160551923,
            0.0397604097034294,
            0.042500454202846,
            0.04522134766206478,
            0.0489841285181483,
            0.054748216703568234,
            0.06259654325159886,
            0.07154013130085014,
            0.08011794446255009,
            0.08724198870302244,
            0.09256636444457264,
            0.09622115880255867,
            0.0983865731344819,
            0.09917217896087217,
            0.0987712521850352,
            0.09754680533204847,
            0.09582729207959129,
            0.09357119401244685,
            0.09033183595148227,
            0.08570787339868503,
            0.07985401810703147,
            0.07348337010847486,
            0.06741844136507893,
            0.06223538346578727,
            0.05823264327334941,
            0.05552049371741513,
            0.05409604546068588,
            0.05388483339181374,
            0.05465539059303829,
            0.05590930492142199,
            0.05708982318487511,
            0.05803135403556411,
            0.05902656702758916,
            0.06029402259622161,
            0.06148855105270516,
            0.06188362340551956,
            0.06103977380863514,
            0.059253136749588986,
            0.057316409177846306,
            0.05581853723126648,
            0.0547068248485955,
            0.05351058305132776,
            0.05184249795804496,
            0.04964082606474831,
            0.04714672664744591,
            0.044861831643219954,
            0.04346260033758359,
            0.04350332105339324,
            0.0450141212589017,
            0.04739632917976365,
            0.04982160166255086,
            0.051759271245654985,
            0.05310107271573387,
            0.05393591426371551,
            0.05443745080115733,
            0.05489698329281701,
            0.055476162441545074,
            0.05566570307110746,
            0.054117408016393635,
            0.04935042185998079,
            0.04092207259678868,
            0.03006710561493106
        ]
    },
    "29.944 (ns)": {
        "x": [
            0.05,
            0.1,
            0.15000000000000002,
            0.2,
            0.25,
            0.30000000000000004,
            0.35000000000000003,
            0.4,
            0.45,
            0.5,
            0.55,
            0.6000000000000001,
            0.65,
            0.7000000000000001,
            0.75,
            0.8,
            0.8500000000000001,
            0.9,
            0.9500000000000001,
            1.0,
            1.05,
            1.1,
            1.1500000000000001,
            1.2000000000000002,
            1.25,
            1.3,
            1.35,
            1.4000000000000001,
            1.4500000000000002,
            1.5,
            1.55,
            1.6,
            1.6500000000000001,
            1.7000000000000002,
            1.75,
            1.8,
            1.85,
            1.9000000000000001,
            1.9500000000000002,
            2.0,
            2.0500000000000003,
            2.1,
            2.15,
            2.2,
            2.25,
            2.3000000000000003,
            2.35,
            2.4000000000000004,
            2.45,
            2.5,
            2.5500000000000003,
            2.6,
            2.6500000000000004,
            2.7,
            2.75,
            2.8000000000000003,
            2.85,
            2.9000000000000004,
            2.95,
            3.0,
            3.0500000000000003,
            3.1,
            3.1500000000000004,
            3.2,
            3.25,
            3.3000000000000003,
            3.35,
            3.4000000000000004,
            3.45,
            3.5,
            3.5500000000000003,
            3.6,
            3.6500000000000004,
            3.7,
            3.75,
            3.8000000000000003,
            3.85,
            3.9000000000000004,
            3.95,
            4.0,
            4.05,
            4.1000000000000005,
            4.15,
            4.2,
            4.25,
            4.3,
            4.3500000000000005,
            4.4,
            4.45,
            4.5,
            4.55,
            4.6000000000000005,
            4.65,
            4.7,
            4.75,
            4.800000000000001,
            4.8500000000000005,
            4.9,
            4.95,
            5.0,
            5.050000000000001,
            5.1000000000000005,
            5.15,
            5.2,
            5.25,
            5.300000000000001,
            5.3500000000000005,
            5.4,
            5.45,
            5.5,
            5.550000000000001,
            5.6000000000000005,
            5.65,
            5.7,
            5.75,
            5.800000000000001,
            5.8500000000000005,
            5.9,
            5.95,
            6.0,
            6.050000000000001,
            6.1000000000000005,
            6.15,
            6.2,
            6.25,
            6.300000000000001,
            6.3500000000000005,
            6.4,
            6.45,
            6.5,
            6.550000000000001,
            6.6000000000000005,
            6.65,
            6.7,
            6.75,
            6.800000000000001,
            6.8500000000000005,
            6.9,
            6.95,
            7.0,
            7.050000000000001,
            7.1000000000000005,
            7.15,
            7.2,
            7.25,
            7.300000000000001,
            7.3500000000000005,
            7.4,
            7.45,
            7.5,
            7.550000000000001,
            7.6000000000000005,
            7.65,
            7.7,
            7.75,
            7.800000000000001,
            7.8500000000000005,
            7.9,
            7.95,
            8.0,
            8.05,
            8.1,
            8.15,
            8.200000000000001,
            8.25,
            8.3,
            8.35,
            8.4,
            8.450000000000001,
            8.5,
            8.55,
            8.6,
            8.65,
            8.700000000000001,
            8.75,
            8.8,
            8.85,
            8.9,
            8.950000000000001,
            9.0,
            9.05,
            9.1,
            9.15,
            9.200000000000001,
            9.25,
            9.3,
            9.35,
            9.4,
            9.450000000000001,
            9.5,
            9.55,
            9.600000000000001,
            9.65,
            9.700000000000001,
            9.75,
            9.8,
            9.850000000000001,
            9.9,
            9.950000000000001,
            10.0
        ],
        "y": [
            1.2896078434530867e-120,
            1.0572082455734595e-116,
            1.7957401043746185e-112,
            3.415634955571728e-108,
            6.165339903096339e-104,
            9.880905770743573e-100,
            1.359951231593536e-95,
            1.5771278040547266e-91,
            1.5228532347919088e-87,
            1.2146478042972982e-83,
            7.95850093053261e-80,
            4.2662485364096654e-76,
            1.865430544399336e-72,
            6.637703640165652e-69,
            1.918524008963809e-65,
            4.4977066908567394e-62,
            8.54226106896977e-59,
            1.3130674600712012e-55,
            1.6322231699776221e-52,
            1.6396548000573597e-49,
            1.3303103016034631e-46,
            8.712948767730086e-44,
            4.604722464637235e-41,
            1.9629433849888364e-38,
            6.747452718526341e-36,
            1.8697371848809992e-33,
            4.175688629984235e-31,
            7.514446399489256e-29,
            1.0894767539096276e-26,
            1.2724448387944206e-24,
            1.1970914205615199e-22,
            9.071388034586172e-21,
            5.537308065950407e-19,
            2.723090255299628e-17,
            1.0791397440328201e-15,
            3.447743972826936e-14,
            8.886489066520347e-13,
            1.8497441926225714e-11,
            3.114184436166796e-10,
            4.250097016799357e-09,
            4.7170423052703274e-08,
            4.2768177971213477e-07,
            3.1874189648069627e-06,
            1.9685838383228494e-05,
            0.00010177305069581875,
            0.00044551011627947756,
            0.0016708310515301539,
            0.005425535905124598,
            0.015379602975932608,
            0.03826912528212711,
            0.08388148606774247,
            0.16233057591300815,
            0.2778850917148825,
            0.4216556923514974,
            0.5688151084247265,
            0.6853943072347511,
            0.7428563583946716,
            0.7310360718618456,
            0.6605217376848849,
            0.5544254312191182,
            0.4370767647118158,
            0.3265995481215551,
            0.2329303861189345,
            0.1592167786230357,
            0.10433470048958897,
            0.06527311526497132,
            0.03876221541599625,
            0.021877966716849894,
            0.011941879258275893,
            0.006469008143211569,
            0.0034839604465493005,
            0.0017926915397428705,
            0.0008508675540802118,
            0.00043093187094258033,
            0.00041763906517109685,
            0.000751453179611769,
            0.001374587421656389,
            0.0021664885585423585,
            0.0029897221733739296,
            0.003860448190753877,
            0.005043565942892096,
            0.006913774422032847,
            0.009735390497263834,
            0.013663162080712233,
            0.019009808700223434,
            0.026442725590747167,
            0.03673919088311353,
            0.05018845817600036,
            0.06620427599225581,
            0.08362075620078405,
            0.10152243927465764,
            0.11989841917237172,
            0.1395486561531639,
            0.16143455518324923,
            0.18600791408484058,
            0.21256473433746548,
            0.23859751704547538,
            0.2599745792714852,
            0.2727673630017658,
            0.27565920403468763,
            0.2704884630980655,
            0.26020489623650256,
            0.24661316808506745,
            0.23043129755701033,
            0.21286365740015056,
            0.19578499389173074,
            0.18000587299426912,
            0.16434579239150363,
            0.1472572492836247,
            0.12907833590404436,
            0.11216761200367271,
            0.09896655658631172,
            0.09023342952851714,
            0.08495735066095546,
            0.0815300477334323,
            0.07885535624288696,
            0.07657260017094095,
            0.07456389712814251,
            0.07244546979837349,
            0.06953005978236594,
            0.06520482353063284,
            0.05932805780485666,
            0.05232779009166462,
            0.04501068487143537,
            0.03828737892476227,
            0.032922268190100815,
            0.029277542129042166,
            0.027141326628319133,
            0.02588202555339025,
            0.024914251991765436,
            0.024039613186418143,
            0.023326730440480302,
            0.02275979034375989,
            0.02214075602796254,
            0.021369002999592705,
            0.020737126797551925,
            0.020868718177129493,
            0.022363528510467273,
            0.025506518801185846,
            0.030229684947746464,
            0.03625344084530844,
            0.043275251068309914,
            0.051073904502005885,
            0.059418856364260274,
            0.06786889781132083,
            0.07573625471279787,
            0.08234736282006758,
            0.08740434277159614,
            0.09117373704049679,
            0.09439097653246388,
            0.09785774650792807,
            0.10182365970090836,
            0.10557028412385004,
            0.10765678426746933,
            0.10670849405317141,
            0.10217010918400324,
            0.09460916970837575,
            0.08543935776390303,
            0.07617219392234204,
            0.06774181539889607,
            0.06051064722934243,
            0.05479868823478901,
            0.05114575934250622,
            0.049934797635984636,
            0.050842893506492216,
            0.052782990368288395,
            0.05448439164793049,
            0.05525754515625638,
            0.055306594004449885,
            0.05534377912337177,
            0.05591189545383112,
            0.05703897972307003,
            0.058369442370075554,
            0.059418494144331584,
            0.05972087882474327,
            0.059012550791128576,
            0.0575001464380393,
            0.05588441423590786,
            0.05486949533762689,
            0.0545250979217564,
            0.05420801747305036,
            0.05319321397522959,
            0.051354168567727926,
            0.049213291595474364,
            0.04744342416066967,
            0.046419855650820865,
            0.04615533799080119,
            0.046478133379280584,
            0.04724238576967375,
            0.04846594650248346,
            0.0502664537838079,
            0.05259459105611107,
            0.05509166285746075,
            0.05730349223821464,
            0.05890525294090443,
            0.05947894122621597,
            0.05808919463393493,
            0.05343679869316559,
            0.0448617950526591,
            0.03336649810345489
        ]
    },
    "34.222 (ns)": {
        "x": [
            0.05,
            0.1,
            0.15000000000000002,
            0.2,
            0.25,
            0.30000000000000004,
            0.35000000000000003,
            0.4,
            0.45,
            0.5,
            0.55,
            0.6000000000000001,
            0.65,
            0.7000000000000001,
            0.75,
            0.8,
            0.8500000000000001,
            0.9,
            0.9500000000000001,
            1.0,
            1.05,
            1.1,
            1.1500000000000001,
            1.2000000000000002,
            1.25,
            1.3,
            1.35,
            1.4000000000000001,
            1.4500000000000002,
            1.5,
            1.55,
            1.6,
            1.6500000000000001,
            1.7000000000000002,
            1.75,
            1.8,
            1.85,
            1.9000000000000001,
            1.9500000000000002,
            2.0,
            2.0500000000000003,
            2.1,
            2.15,
            2.2,
            2.25,
            2.3000000000000003,
            2.35,
            2.4000000000000004,
            2.45,
            2.5,
            2.5500000000000003,
            2.6,
            2.6500000000000004,
            2.7,
            2.75,
            2.8000000000000003,
            2.85,
            2.9000000000000004,
            2.95,
            3.0,
            3.0500000000000003,
            3.1,
            3.1500000000000004,
            3.2,
            3.25,
            3.3000000000000003,
            3.35,
            3.4000000000000004,
            3.45,
            3.5,
            3.5500000000000003,
            3.6,
            3.6500000000000004,
            3.7,
            3.75,
            3.8000000000000003,
            3.85,
            3.9000000000000004,
            3.95,
            4.0,
            4.05,
            4.1000000000000005,
            4.15,
            4.2,
            4.25,
            4.3,
            4.3500000000000005,
            4.4,
            4.45,
            4.5,
            4.55,
            4.6000000000000005,
            4.65,
            4.7,
            4.75,
            4.800000000000001,
            4.8500000000000005,
            4.9,
            4.95,
            5.0,
            5.050000000000001,
            5.1000000000000005,
            5.15,
            5.2,
            5.25,
            5.300000000000001,
            5.3500000000000005,
            5.4,
            5.45,
            5.5,
            5.550000000000001,
            5.6000000000000005,
            5.65,
            5.7,
            5.75,
            5.800000000000001,
            5.8500000000000005,
            5.9,
            5.95,
            6.0,
            6.050000000000001,
            6.1000000000000005,
            6.15,
            6.2,
            6.25,
            6.300000000000001,
            6.3500000000000005,
            6.4,
            6.45,
            6.5,
            6.550000000000001,
            6.6000000000000005,
            6.65,
            6.7,
            6.75,
            6.800000000000001,
            6.8500000000000005,
            6.9,
            6.95,
            7.0,
            7.050000000000001,
            7.1000000000000005,
            7.15,
            7.2,
            7.25,
            7.300000000000001,
            7.3500000000000005,
            7.4,
            7.45,
            7.5,
            7.550000000000001,
            7.6000000000000005,
            7.65,
            7.7,
            7.75,
            7.800000000000001,
            7.8500000000000005,
            7.9,
            7.95,
            8.0,
            8.05,
            8.1,
            8.15,
            8.200000000000001,
            8.25,
            8.3,
            8.35,
            8.4,
            8.450000000000001,
            8.5,
            8.55,
            8.6,
            8.65,
            8.700000000000001,
            8.75,
            8.8,
            8.85,
            8.9,
            8.950000000000001,
            9.0,
            9.05,
            9.1,
            9.15,
            9.200000000000001,
            9.25,
            9.3,
            9.35,
            9.4,
            9.450000000000001,
            9.5,
            9.55,
            9.600000000000001,
            9.65,
            9.700000000000001,
            9.75,
            9.8,
            9.850000000000001,
            9.9,
            9.950000000000001,
            10.0
        ],
        "y": [
            2.9674460262993027e-122,
            2.7113068208241057e-118,
            5.126789905518807e-114,
            1.0843141682222393e-109,
            2.1738403750597593e-105,
            3.865165320075347e-101,
            5.895471232204457e-97,
            7.568671744987429e-93,
            8.08190813398906e-89,
            7.121441834870777e-85,
            5.149722574727554e-81,
            3.0438510128085496e-77,
            1.4661856230132705e-73,
            5.7423375084391356e-70,
            1.8253668652451868e-66,
            4.702865222070803e-63,
            9.80928413849323e-60,
            1.6549333328364302e-56,
            2.256693963370666e-53,
            2.4857324262705877e-50,
            2.2106266359650935e-47,
            1.5866698231169482e-44,
            9.188266910700214e-42,
            4.291928082470579e-39,
            1.6168343145031686e-36,
            4.91155501605595e-34,
            1.2030414339425391e-31,
            2.3759519291712455e-29,
            3.783519627805786e-27,
            4.858236658422438e-25,
            5.0306622011396667e-23,
            4.201368454115758e-21,
            2.8303905877340207e-19,
            1.5384329231602658e-17,
            6.74824181837511e-16,
            2.3894871959479153e-14,
            6.832283947529076e-13,
            1.5781556080302354e-11,
            2.9462885467782867e-10,
            4.448624035211925e-09,
            5.437313344779917e-08,
            5.386314778523929e-07,
            4.332495151407948e-06,
            2.8373345110640394e-05,
            0.00015192174645650187,
            0.0006693159766615451,
            0.0024495631716507523,
            0.007549566670297017,
            0.019947983986577766,
            0.04610794024802946,
            0.09490015861799132,
            0.17568195226310238,
            0.2927066595898766,
            0.43678839062559016,
            0.5813760958746478,
            0.6909386230400638,
            0.7384199562816901,
            0.7176265372795106,
            0.6418229656969843,
            0.5339909547065825,
            0.4176792519443381,
            0.31087430657051474,
            0.22277408814460578,
            0.15477276342832863,
            0.10454992377981079,
            0.0691135603473557,
            0.04518760017476315,
            0.029177380174303557,
            0.018110154976172486,
            0.010364126525744066,
            0.005273053819684612,
            0.002344899362370268,
            0.0009681932190992063,
            0.0005772019658183742,
            0.0008411751821116078,
            0.0016598613177556897,
            0.0030300297576447153,
            0.0049344370779316445,
            0.007311689438213007,
            0.010051211825214046,
            0.012993058488564808,
            0.015984149759267964,
            0.018932893728998687,
            0.02172838696328737,
            0.02416018948300261,
            0.026223960012752293,
            0.028835870028168228,
            0.034279876236368176,
            0.0455916950237003,
            0.06485495598646923,
            0.09143639002421525,
            0.12165257988532356,
            0.15058024426174155,
            0.17488887635239025,
            0.19441786267477626,
            0.2113596403260049,
            0.2281364143611401,
            0.2456837082142349,
            0.2627627001885098,
            0.2762200028332046,
            0.28230622522374893,
            0.2787727531535253,
            0.26623936883183785,
            0.24743895145435982,
            0.22522230813329608,
            0.20150000736900797,
            0.17757402188363647,
            0.1545650810037448,
            0.13340823724253667,
            0.11502531166005402,
            0.10062058730409087,
            0.09125491594729411,
            0.08680905228332245,
            0.08561214221817644,
            0.0853330182359277,
            0.08423757660684358,
            0.08172719410127317,
            0.07804360335627823,
            0.07362658854734569,
            0.068589847791978,
            0.06272391914614038,
            0.05607377484026597,
            0.0493809522203281,
            0.04365782531523825,
            0.039268751313450076,
            0.035649672715347476,
            0.032044801417019535,
            0.02835212626582416,
            0.02509242603375579,
            0.022715528303442832,
            0.02123022468569228,
            0.02048623373101564,
            0.020485876305447275,
            0.02125793539721481,
            0.02259241736710561,
            0.024069352523715927,
            0.02537062662784024,
            0.02658382607914347,
            0.02823710623330316,
            0.03099919884306371,
            0.03523930299314018,
            0.0407509266098005,
            0.0468497293457233,
            0.0528845884726035,
            0.05887040335628984,
            0.06560727953063655,
            0.07395143555906875,
            0.08382438872568222,
            0.09395526316602004,
            0.10262823923897565,
            0.10870007266394012,
            0.11199218181531356,
            0.1128637998186574,
            0.11149608702475228,
            0.10760363760397705,
            0.1008566031243765,
            0.09156632253201134,
            0.08095526703352916,
            0.0707835145500347,
            0.06255337903549904,
            0.056797321087454215,
            0.05307027899451528,
            0.050665111743759386,
            0.04924173716512079,
            0.048827339700393,
            0.04956770751929003,
            0.051650448470180105,
            0.05516487872512256,
            0.059695021302486516,
            0.06414962406853156,
            0.06733683346922534,
            0.06880121516143135,
            0.06895083496017526,
            0.06837134266285863,
            0.06719620233173788,
            0.06515696753008769,
            0.06205191984027632,
            0.05806476715392077,
            0.05370970011814772,
            0.04955323178777844,
            0.04598768284079275,
            0.04321206173623792,
            0.04133214995522941,
            0.04041342852483632,
            0.04046976113644038,
            0.041435300732885344,
            0.04311635763090042,
            0.04520292215190631,
            0.047429396151810896,
            0.04970140722321865,
            0.05195651769931973,
            0.05395816668606041,
            0.05541424360736921,
            0.05629466010579177,
            0.0567622554520575,
            0.0565853048072496,
            0.05472719247128353,
            0.04981578670771799,
            0.041301861035117855,
            0.030300757369897506
        ]
    },
    "38.5 (ns)": {
        "x": [
            0.05,
            0.1,
            0.15000000000000002,
            0.2,
            0.25,
            0.30000000000000004,
            0.35000000000000003,
            0.4,
            0.45,
            0.5,
            0.55,
            0.6000000000000001,
            0.65,
            0.7000000000000001,
            0.75,
            0.8,
            0.8500000000000001,
            0.9,
            0.9500000000000001,
            1.0,
            1.05,
            1.1,
            1.1500000000000001,
            1.2000000000000002,
            1.25,
            1.3,
            1.35,
            1.4000000000000001,
            1.4500000000000002,
            1.5,
            1.55,
            1.6,
            1.6500000000000001,
            1.7000000000000002,
            1.75,
            1.8,
            1.85,
            1.9000000000000001,
            1.9500000000000002,
            2.0,
            2.0500000000000003,
            2.1,
            2.15,
            2.2,
            2.25,
            2.3000000000000003,
            2.35,
            2.4000000000000004,
            2.45,
            2.5,
            2.5500000000000003,
            2.6,
            2.6500000000000004,
            2.7,
            2.75,
            2.8000000000000003,
            2.85,
            2.9000000000000004,
            2.95,
            3.0,
            3.0500000000000003,
            3.1,
            3.1500000000000004,
            3.2,
            3.25,
            3.3000000000000003,
            3.35,
            3.4000000000000004,
            3.45,
            3.5,
            3.5500000000000003,
            3.6,
            3.6500000000000004,
            3.7,
            3.75,
            3.8000000000000003,
            3.85,
            3.9000000000000004,
            3.95,
            4.0,
            4.05,
            4.1000000000000005,
            4.15,
            4.2,
            4.25,
            4.3,
            4.3500000000000005,
            4.4,
            4.45,
            4.5,
            4.55,
            4.6000000000000005,
            4.65,
            4.7,
            4.75,
            4.800000000000001,
            4.8500000000000005,
            4.9,
            4.95,
            5.0,
            5.050000000000001,
            5.1000000000000005,
            5.15,
            5.2,
            5.25,
            5.300000000000001,
            5.3500000000000005,
            5.4,
            5.45,
            5.5,
            5.550000000000001,
            5.6000000000000005,
            5.65,
            5.7,
            5.75,
            5.800000000000001,
            5.8500000000000005,
            5.9,
            5.95,
            6.0,
            6.050000000000001,
            6.1000000000000005,
            6.15,
            6.2,
            6.25,
            6.300000000000001,
            6.3500000000000005,
            6.4,
            6.45,
            6.5,
            6.550000000000001,
            6.6000000000000005,
            6.65,
            6.7,
            6.75,
            6.800000000000001,
            6.8500000000000005,
            6.9,
            6.95,
            7.0,
            7.050000000000001,
            7.1000000000000005,
            7.15,
            7.2,
            7.25,
            7.300000000000001,
            7.3500000000000005,
            7.4,
            7.45,
            7.5,
            7.550000000000001,
            7.6000000000000005,
            7.65,
            7.7,
            7.75,
            7.800000000000001,
            7.8500000000000005,
            7.9,
            7.95,
            8.0,
            8.05,
            8.1,
            8.15,
            8.200000000000001,
            8.25,
            8.3,
            8.35,
            8.4,
            8.450000000000001,
            8.5,
            8.55,
            8.6,
            8.65,
            8.700000000000001,
            8.75,
            8.8,
            8.85,
            8.9,
            8.950000000000001,
            9.0,
            9.05,
            9.1,
            9.15,
            9.200000000000001,
            9.25,
            9.3,
            9.35,
            9.4,
            9.450000000000001,
            9.5,
            9.55,
            9.600000000000001,
            9.65,
            9.700000000000001,
            9.75,
            9.8,
            9.850000000000001,
            9.9,
            9.950000000000001,
            10.0
        ],
        "y": [
            6.701707666398256e-121,
            5.61545797734396e-117,
            9.749607703865894e-113,
            1.8956731055823396e-108,
            3.4981170703419405e-104,
            5.731978977033124e-100,
            8.067068015731353e-96,
            9.56769570427601e-92,
            9.449750151189954e-88,
            7.711149743915574e-84,
            5.1701480064461894e-80,
            2.836807514925939e-76,
            1.2699816318250254e-72,
            4.6281562989720513e-69,
            1.3705091607588147e-65,
            3.293061216108234e-62,
            6.413022301789387e-59,
            1.0112639132400488e-55,
            1.2902421169624875e-52,
            1.3310873827903946e-49,
            1.109789874542777e-46,
            7.474498647460033e-44,
            4.0650924645298675e-41,
            1.7847297337536818e-38,
            6.323792591421649e-36,
            1.8079867348886937e-33,
            4.1701560180767634e-31,
            7.758751059619343e-29,
            1.1643184916700242e-26,
            1.4091746252098634e-24,
            1.3754925359900694e-22,
            1.0828173800396797e-20,
            6.875063528133353e-19,
            3.520990804429833e-17,
            1.454750081514765e-15,
            4.8500959498831075e-14,
            1.3052693928889343e-12,
            2.8369461670876606e-11,
            4.983170940991242e-10,
            7.080985337178841e-09,
            8.151275422194946e-08,
            7.61678703188804e-07,
            5.793930167529964e-06,
            3.602401481416583e-05,
            0.00018412152002684123,
            0.0007796803001452204,
            0.0027640321882801723,
            0.008310527373430621,
            0.021510258707665625,
            0.048661603092479494,
            0.09750498684718592,
            0.17475572913515963,
            0.2819057681212522,
            0.41089206400452544,
            0.542850063737533,
            0.6524761339453881,
            0.7168126081466822,
            0.7234491710403247,
            0.6735401667478327,
            0.5796395249715787,
            0.4612574804879651,
            0.3395853244896626,
            0.23195210597005916,
            0.1481069631447956,
            0.08993529138208117,
            0.0536294144719838,
            0.03266304089062846,
            0.020692269604443925,
            0.013448233734311952,
            0.008880591823618672,
            0.006109561309362825,
            0.004491346760110298,
            0.0034400668352948882,
            0.0026661588044709313,
            0.0022340657584234954,
            0.002294399810887477,
            0.0028237020316427136,
            0.0036686765960090755,
            0.004786039036033187,
            0.006349006250929556,
            0.008616093750144181,
            0.011784995105560359,
            0.01603962657529445,
            0.021700262114356352,
            0.02919004150726685,
            0.03869973316461668,
            0.04988307184346605,
            0.062087791705288026,
            0.07505339599769396,
            0.0892568998080236,
            0.10533645260060896,
            0.12324043219251703,
            0.1422190059548054,
            0.161567956312514,
            0.18098781869549185,
            0.20028321196614715,
            0.21918362698119526,
            0.23734732568845923,
            0.2539434045115586,
            0.2672579506475818,
            0.2752250019077321,
            0.2763576356787979,
            0.2699360186443946,
            0.25564714682503215,
            0.2337597785029001,
            0.20602802286996852,
            0.17614161460483094,
            0.1485070671481316,
            0.1260424753592564,
            0.10924822950290944,
            0.0973136640699807,
            0.08936078402520821,
            0.0843332615229183,
            0.08060940468708673,
            0.07670702277374014,
            0.07232643677582108,
            0.068281762054545,
            0.0654727590122938,
            0.06410233361032631,
            0.06358126544994222,
            0.06274667445525738,
            0.06029292352435135,
            0.0555262438405889,
            0.04895908930325609,
            0.04205925999457195,
            0.03632156129818842,
            0.032462249074730234,
            0.030189781556225672,
            0.02855143151792807,
            0.026706179585008847,
            0.024629199791652862,
            0.023051598724470376,
            0.022638539690778524,
            0.023314534569782178,
            0.024440146956676564,
            0.025493186291322113,
            0.026444481223918778,
            0.02760104781501297,
            0.029353165535398597,
            0.03215830417660954,
            0.03656660917614633,
            0.042972218329509565,
            0.05119789338344242,
            0.06037725580080895,
            0.06936060089079485,
            0.07725371207155161,
            0.08355861273460732,
            0.0880264108580884,
            0.09075153976380683,
            0.0924610212162003,
            0.09431244180327243,
            0.09697752685064727,
            0.09987166434376912,
            0.10156656990514894,
            0.10112295662121497,
            0.09880924002443624,
            0.09536985041901651,
            0.09094415775907685,
            0.08513232863931838,
            0.0779863874907375,
            0.07044312043960486,
            0.06364227703148599,
            0.058139802162189454,
            0.053959692705247746,
            0.05110705268019635,
            0.04969367029558357,
            0.04962231263764969,
            0.05039142661505311,
            0.05131689506630681,
            0.05195274010616898,
            0.05233078925484743,
            0.05284783156137376,
            0.0539274722339694,
            0.05570434334732555,
            0.05790222434919132,
            0.05995703527923833,
            0.061302370649871415,
            0.06161074683084084,
            0.06085516718913244,
            0.05927093513583611,
            0.057276400633992745,
            0.055237106569096216,
            0.053171373212505146,
            0.05083902353911454,
            0.04826446453443122,
            0.046004539348389,
            0.044690919063146685,
            0.04440123557593948,
            0.0446911920871646,
            0.04520441044105008,
            0.04602228710631208,
            0.047401925418631745,
            0.04943206246850956,
            0.05203655680097069,
            0.05499953577508321,
            0.05761574021727468,
            0.05833216198881886,
            0.05519505132713281,
            0.04721377268203571,
            0.035518607937479345
        ]
    }
}
