# Supplementary material for: Temperature-pressure phase diagram of confined monolayer water/ice at first-principles accuracy with a machine-learning force field
Source: Nat Commun. 2023 Jul 11;14:4110. doi: 10.1038/s41467-023-39829-z (PMC10336112; doi:10.1038/s41467-023-39829-z)
Supplement: Supplementary file 39 — Source Data [file 41467_2023_39829_MOESM39_ESM.zip › Source_Data/Fig.2a.json]

{
    "$p_{\\rm CSP}^{2}$": {
        "x": [
            0.0,
            0.1,
            0.2,
            0.3,
            0.4,
            0.5,
            0.6,
            0.7,
            0.8,
            0.9,
            1.0,
            1.1,
            1.2,
            1.3,
            1.4,
            1.5,
            1.6,
            1.7,
            1.8,
            1.9,
            2.0,
            2.1,
            2.2,
            2.3,
            2.4,
            2.5,
            2.6,
            2.7,
            2.8,
            2.9,
            3.0,
            3.1,
            3.2,
            3.3,
            3.4,
            3.5,
            3.6,
            3.7,
            3.8,
            3.9,
            4.0,
            4.1,
            4.2,
            4.3,
            4.4,
            4.5,
            4.6,
            4.7,
            4.8,
            4.9,
            5.0,
            5.1,
            5.2,
            5.3,
            5.4,
            5.5,
            5.6,
            5.7,
            5.8,
            5.9,
            6.0,
            6.1,
            6.2,
            6.3,
            6.4,
            6.5,
            6.6,
            6.7,
            6.8,
            6.9,
            7.0,
            7.1,
            7.2,
            7.3,
            7.4,
            7.5,
            7.6,
            7.7,
            7.8,
            7.9,
            8.0,
            8.1,
            8.2,
            8.3,
            8.4,
            8.5,
            8.6,
            8.7,
            8.8,
            8.9,
            9.0,
            9.1,
            9.2,
            9.3,
            9.4,
            9.5,
            9.6,
            9.7,
            9.8,
            9.9,
            10.0,
            10.1,
            10.2,
            10.3,
            10.4,
            10.5,
            10.6,
            10.7,
            10.8,
            10.9,
            11.0,
            11.1,
            11.2,
            11.3,
            11.4,
            11.5,
            11.6,
            11.7,
            11.8,
            11.9,
            12.0,
            12.1,
            12.2,
            12.3,
            12.4,
            12.5,
            12.6,
            12.7,
            12.8,
            12.9,
            13.0,
            13.1,
            13.2,
            13.3,
            13.4,
            13.5,
            13.6,
            13.7,
            13.8,
            13.9,
            14.0,
            14.1,
            14.2,
            14.3,
            14.4,
            14.5,
            14.6,
            14.7,
            14.8,
            14.9,
            15.0,
            15.1,
            15.2,
            15.3,
            15.4,
            15.5,
            15.6,
            15.7,
            15.8,
            15.9,
            16.0,
            16.1,
            16.2,
            16.3,
            16.4,
            16.5,
            16.6,
            16.7,
            16.8,
            16.9,
            17.0,
            17.1,
            17.2,
            17.3,
            17.4,
            17.5,
            17.6,
            17.7,
            17.8,
            17.9,
            18.0,
            18.1,
            18.2,
            18.3,
            18.4,
            18.5,
            18.6,
            18.7,
            18.8,
            18.9,
            19.0,
            19.1,
            19.2,
            19.3,
            19.4,
            19.5,
            19.6,
            19.7,
            19.8,
            19.9,
            20.0,
            20.1,
            20.2,
            20.3,
            20.4,
            20.5,
            20.6,
            20.7,
            20.8,
            20.9,
            21.0,
            21.1,
            21.2,
            21.3,
            21.4,
            21.5,
            21.6,
            21.7,
            21.8,
            21.9,
            22.0,
            22.1,
            22.2,
            22.3,
            22.4,
            22.5,
            22.6,
            22.7,
            22.8,
            22.9,
            23.0,
            23.1,
            23.2,
            23.3,
            23.4,
            23.5,
            23.6,
            23.7,
            23.8,
            23.9,
            24.0,
            24.1,
            24.2,
            24.3,
            24.4,
            24.5,
            24.6,
            24.7,
            24.8,
            24.9,
            25.0,
            25.1,
            25.2,
            25.3,
            25.4,
            25.5,
            25.6,
            25.7,
            25.8,
            25.9,
            26.0,
            26.1,
            26.2,
            26.3,
            26.4,
            26.5,
            26.6,
            26.7,
            26.8,
            26.9,
            27.0,
            27.1,
            27.2,
            27.3,
            27.4,
            27.5,
            27.6,
            27.7,
            27.8,
            27.9,
            28.0,
            28.1,
            28.2,
            28.3,
            28.4,
            28.5,
            28.6,
            28.7,
            28.8,
            28.9,
            29.0,
            29.1,
            29.2,
            29.3,
            29.4,
            29.5,
            29.6,
            29.7,
            29.8,
            29.9,
            30.0,
            30.1,
            30.2,
            30.3,
            30.4,
            30.5,
            30.6,
            30.7,
            30.8,
            30.9,
            31.0,
            31.1,
            31.2,
            31.3,
            31.4,
            31.5,
            31.6,
            31.7,
            31.8,
            31.9,
            32.0,
            32.1,
            32.2,
            32.3,
            32.4,
            32.5,
            32.6,
            32.7,
            32.8,
            32.9,
            33.0,
            33.1,
            33.2,
            33.3,
            33.4,
            33.5,
            33.6,
            33.7,
            33.8,
            33.9,
            34.0,
            34.1,
            34.2,
            34.3,
            34.4,
            34.5,
            34.6,
            34.7,
            34.8,
            34.9,
            35.0,
            35.1,
            35.2,
            35.3,
            35.4,
            35.5,
            35.6,
            35.7,
            35.8,
            35.9,
            36.0,
            36.1,
            36.2,
            36.3,
            36.4,
            36.5,
            36.6,
            36.7,
            36.8,
            36.9,
            37.0,
            37.1,
            37.2,
            37.3,
            37.4,
            37.5,
            37.6,
            37.7,
            37.8,
            37.9,
            38.0,
            38.1,
            38.2,
            38.3,
            38.4,
            38.5
        ],
        "y": [
            0.8533621751423267,
            0.9891482575825353,
            1.0010670225833986,
            1.0710543747865755,
            1.2327741893916773,
            1.2683963839310188,
            1.285909432015471,
            1.3191442019015982,
            1.282891333150834,
            1.244653901025021,
            1.2031833563171888,
            1.314272659823999,
            1.2666391857351174,
            1.2201875242663476,
            1.2688971901648225,
            1.2182209800545938,
            1.2879738921711104,
            1.280736137207482,
            1.2796731935892056,
            1.2541995226710874,
            1.210893026903938,
            1.158718803126657,
            1.227491992836552,
            1.1562230959196937,
            1.2329800866240301,
            1.267606497425851,
            1.1419612666901358,
            1.2450488328083196,
            1.2561488215820047,
            1.2004125504335958,
            1.1912543178298403,
            1.1886508501370392,
            1.2148076309614695,
            1.0915501039462032,
            1.1040802423831326,
            1.2139906316727378,
            1.1661468963910917,
            1.1144901058614523,
            1.1251847830378272,
            1.2130177165336329,
            1.1633812027041623,
            1.2566948671356262,
            1.2038868546318253,
            1.2344007426141697,
            1.142619997263066,
            1.244832247426548,
            1.2224667564142178,
            1.2442773929326592,
            1.2102985357311355,
            1.1714908347705166,
            1.2280972023652774,
            1.1157070580406947,
            1.2654857889780555,
            1.1972039155906244,
            1.123401886345251,
            1.2898230119607856,
            1.3758968601242543,
            1.3528556569387045,
            1.2465018355811857,
            1.2961701297596104,
            1.2441870735774447,
            1.297899274727949,
            1.2081826602534715,
            1.266989963513715,
            1.209666454477669,
            1.27572647171764,
            1.2801115650938009,
            1.2708742818674923,
            1.3180055441084337,
            1.2615844442319464,
            1.3111925544972343,
            1.3274735462337819,
            1.3480567242360306,
            1.3292430833009548,
            1.2700415493357433,
            1.3093249864754972,
            1.213598246126329,
            1.3214833435521012,
            1.24250058873758,
            1.1875344950184819,
            1.2284087662490324,
            1.1789409126298322,
            1.3056672047678612,
            1.3462465435144961,
            1.1933125296869607,
            1.1757715838070384,
            1.317753471839512,
            1.3285541975764161,
            1.1701808657462773,
            1.2529435175038117,
            1.2710425485714947,
            1.1957115621877812,
            1.2542879101558213,
            1.1788698324767493,
            1.2416951935863851,
            1.3049253516712025,
            1.1746583147929222,
            1.2964417340683172,
            1.2555247697056975,
            1.2850854410404284,
            1.2776488931536285,
            1.237469436509598,
            1.264627475050361,
            1.2797061953527844,
            1.2070439996369793,
            1.2460702838393714,
            1.2697367013159393,
            1.2445657124866638,
            1.2715063557439104,
            1.2845532070683723,
            1.2725112707545296,
            1.2345785646653067,
            1.1669913320764949,
            1.2954391445815927,
            1.2014501891401417,
            1.3374582558792731,
            1.1837060383018876,
            1.2362225733367345,
            1.293358847676558,
            1.2770506047335017,
            1.2100719171064702,
            1.2265105305989887,
            1.230822039886547,
            1.2447357723963137,
            1.4000838870452694,
            1.2597885685646215,
            1.1348662502586693,
            1.269562066578002,
            1.297405747275749,
            1.2719158782606252,
            1.3272962805894046,
            1.2835924195283355,
            1.143290080000546,
            1.3340583218267517,
            1.2374020800104943,
            1.1800272303172692,
            1.341529369158108,
            1.2595711833896341,
            1.1747893443480149,
            1.3128419229325736,
            1.3378983694116027,
            1.1711862362906424,
            1.2197284838807232,
            1.2956571779709922,
            1.1324454967939463,
            1.2584503379489551,
            1.2576821471599546,
            1.2747559418374046,
            1.2467935498600073,
            1.303569500384774,
            1.2149096823242802,
            1.2526255197523455,
            1.2223198608169878,
            1.254783962141212,
            1.2110324895984874,
            1.2359335358024717,
            1.2772961593327068,
            1.2072064776683165,
            1.2200006817316913,
            1.3020016539930903,
            1.1916505062708034,
            1.2477366181017968,
            1.2871137559214114,
            1.2468463801894907,
            1.2619078048592562,
            1.3029280441996398,
            1.2345344914477077,
            1.1740118938805615,
            1.3047758347031069,
            1.3168137340609947,
            1.3788339944223116,
            1.339277514618739,
            1.2782218412849098,
            1.2556793161709494,
            1.3153984852351233,
            1.286721843245058,
            1.29720603689986,
            1.2840207980196343,
            1.297130153671291,
            1.1964527596312615,
            1.2249649244290592,
            1.2527797168688284,
            1.2311910910008,
            1.2503835656478832,
            1.2332636767238636,
            1.234643824310757,
            1.3190694421753522,
            1.249632452110863,
            1.2725168723816436,
            1.2136495248974286,
            1.321350961276364,
            1.2711118621520765,
            1.361598234874475,
            1.336557619114901,
            1.2421622770858993,
            1.279057276880169,
            1.2291145827980217,
            1.20704217795648,
            1.2683542748789296,
            1.2636787892558352,
            1.2097293221279752,
            1.1214510564913027,
            1.1883821839279414,
            1.2479083857235909,
            1.1904968369748585,
            1.2731712784579774,
            1.2658102489445657,
            1.2654489872979422,
            1.2396225185392888,
            1.3124132541296736,
            1.285541937509566,
            1.2421011952795817,
            1.2096234753643065,
            1.2208087180188414,
            1.1813188260824437,
            1.302383092344777,
            1.269437224900342,
            1.198837293307214,
            1.2842142003382584,
            1.2935747946289518,
            1.2984265146104288,
            1.2761080668620988,
            1.2718964881196122,
            1.1753776801692144,
            1.1917160716028592,
            1.3271877993599335,
            1.270822269184526,
            1.2968827273971637,
            1.2808054246240472,
            1.2461858333786575,
            1.3098036286928478,
            1.2545731264081623,
            1.2952406439423314,
            1.3261298702883721,
            1.367446552156861,
            1.2951265977826998,
            1.376134622748572,
            1.2675462138978209,
            1.2138960933451928,
            1.2833121363016664,
            1.3335333279623953,
            1.2219298692766989,
            1.2633135769015291,
            1.337444034968252,
            1.2968913454542865,
            1.293479472658529,
            1.3656781134860176,
            1.2262085655334154,
            1.2721704210589604,
            1.2493358575643922,
            1.1830667827896508,
            1.3510230876568203,
            1.3009817502728016,
            1.2543626555289205,
            1.3300573390099633,
            1.304227680325364,
            1.2769077095040835,
            1.3114521209817211,
            1.2117782696520747,
            1.3223798373847542,
            1.2431449280813964,
            1.3533242119413231,
            1.368377931523787,
            1.1988851998813088,
            1.2531801005715477,
            1.2651268575018524,
            1.2433636952058833,
            1.1694046805098612,
            1.2656851474512296,
            1.3707312749032656,
            1.3400938447496828,
            1.2982054430887526,
            1.2889294273154375,
            1.3878824318152791,
            1.3401639001188397,
            1.3816369753658797,
            1.2971033240140684,
            1.296431947248389,
            1.3158152524517988,
            1.3369877842850035,
            1.2484599874685232,
            1.311674470421708,
            1.3783942835480196,
            1.2739230968310575,
            1.2627967100268076,
            1.4090643367134312,
            1.3010927360548452,
            1.2745594273818408,
            1.3248516048863859,
            1.2956630217530447,
            1.1959108800597658,
            1.1667644801668395,
            1.2128685273811126,
            1.2655834761860651,
            1.3143500932365422,
            1.2564833378934297,
            1.3114670883314357,
            1.3276810431703312,
            1.2741075483717756,
            1.1998999774407475,
            1.3203772015815016,
            1.1904735983180064,
            1.178019661949991,
            1.2410642069284552,
            1.1790253350042126,
            1.2632824994095924,
            1.277592284477154,
            1.3007231680310174,
            1.1808288028522806,
            1.2396128960150656,
            1.2286567942221556,
            1.2779672670080147,
            1.3074099329019795,
            1.3022564896571283,
            1.1453840366169812,
            1.3747910304718285,
            1.2312111765219078,
            1.3162442077119345,
            1.3711856741787045,
            1.349987291464737,
            1.260664151487379,
            1.3312985218142015,
            1.2734650597448434,
            1.3145851204703594,
            1.2364990968198322,
            1.250921433692423,
            1.118900357052498,
            1.2759255117296766,
            1.2749167979952736,
            1.1966818229405911,
            1.2391814130429213,
            1.3331040293336678,
            1.313577688229513,
            1.2058691065559712,
            1.264519215595593,
            1.3775562898909832,
            1.245635310174949,
            1.285770450831224,
            1.3588961356539702,
            1.3140918401236115,
            1.3291842254129895,
            1.0568075062760767,
            1.2690008158629185,
            1.2925145312130548,
            1.3166894735894468,
            1.2154187394347418,
            1.3276158229117065,
            1.2671984009711488,
            1.3127351416204378,
            1.3708772752205398,
            1.290794723769344,
            1.3052210560598079,
            1.3637585921671886,
            1.2087120279903039,
            1.3229448078480286,
            1.338498412991085,
            1.2246822463362583,
            1.254583787974678,
            1.251157537323708,
            1.2620063856500052,
            1.230895307233535,
            1.373612586357207,
            1.2633488640500075,
            1.2792902872335137,
            1.2830137459865278,
            1.3503131539579616,
            1.2810097012771104,
            1.276987868704007,
            1.2828888507575569,
            1.2517604769326764,
            1.2181060344326264,
            1.2356931820334587,
            1.3398613546280764,
            1.3166432095631346,
            1.2495369267668601,
            1.2732962472007605,
            1.3748959398042373,
            1.3678644392174801,
            1.2945969176558467,
            1.2605715285444568,
            1.3195322384041976,
            1.2147280771943458,
            1.278026192121424,
            1.305847812951362,
            1.2487449231703636,
            1.2806803520306682
        ]
    },
    "$p_{\\rm CSP}^{3}$": {
        "x": [
            0.0,
            0.1,
            0.2,
            0.3,
            0.4,
            0.5,
            0.6,
            0.7,
            0.8,
            0.9,
            1.0,
            1.1,
            1.2,
            1.3,
            1.4,
            1.5,
            1.6,
            1.7,
            1.8,
            1.9,
            2.0,
            2.1,
            2.2,
            2.3,
            2.4,
            2.5,
            2.6,
            2.7,
            2.8,
            2.9,
            3.0,
            3.1,
            3.2,
            3.3,
            3.4,
            3.5,
            3.6,
            3.7,
            3.8,
            3.9,
            4.0,
            4.1,
            4.2,
            4.3,
            4.4,
            4.5,
            4.6,
            4.7,
            4.8,
            4.9,
            5.0,
            5.1,
            5.2,
            5.3,
            5.4,
            5.5,
            5.6,
            5.7,
            5.8,
            5.9,
            6.0,
            6.1,
            6.2,
            6.3,
            6.4,
            6.5,
            6.6,
            6.7,
            6.8,
            6.9,
            7.0,
            7.1,
            7.2,
            7.3,
            7.4,
            7.5,
            7.6,
            7.7,
            7.8,
            7.9,
            8.0,
            8.1,
            8.2,
            8.3,
            8.4,
            8.5,
            8.6,
            8.7,
            8.8,
            8.9,
            9.0,
            9.1,
            9.2,
            9.3,
            9.4,
            9.5,
            9.6,
            9.7,
            9.8,
            9.9,
            10.0,
            10.1,
            10.2,
            10.3,
            10.4,
            10.5,
            10.6,
            10.7,
            10.8,
            10.9,
            11.0,
            11.1,
            11.2,
            11.3,
            11.4,
            11.5,
            11.6,
            11.7,
            11.8,
            11.9,
            12.0,
            12.1,
            12.2,
            12.3,
            12.4,
            12.5,
            12.6,
            12.7,
            12.8,
            12.9,
            13.0,
            13.1,
            13.2,
            13.3,
            13.4,
            13.5,
            13.6,
            13.7,
            13.8,
            13.9,
            14.0,
            14.1,
            14.2,
            14.3,
            14.4,
            14.5,
            14.6,
            14.7,
            14.8,
            14.9,
            15.0,
            15.1,
            15.2,
            15.3,
            15.4,
            15.5,
            15.6,
            15.7,
            15.8,
            15.9,
            16.0,
            16.1,
            16.2,
            16.3,
            16.4,
            16.5,
            16.6,
            16.7,
            16.8,
            16.9,
            17.0,
            17.1,
            17.2,
            17.3,
            17.4,
            17.5,
            17.6,
            17.7,
            17.8,
            17.9,
            18.0,
            18.1,
            18.2,
            18.3,
            18.4,
            18.5,
            18.6,
            18.7,
            18.8,
            18.9,
            19.0,
            19.1,
            19.2,
            19.3,
            19.4,
            19.5,
            19.6,
            19.7,
            19.8,
            19.9,
            20.0,
            20.1,
            20.2,
            20.3,
            20.4,
            20.5,
            20.6,
            20.7,
            20.8,
            20.9,
            21.0,
            21.1,
            21.2,
            21.3,
            21.4,
            21.5,
            21.6,
            21.7,
            21.8,
            21.9,
            22.0,
            22.1,
            22.2,
            22.3,
            22.4,
            22.5,
            22.6,
            22.7,
            22.8,
            22.9,
            23.0,
            23.1,
            23.2,
            23.3,
            23.4,
            23.5,
            23.6,
            23.7,
            23.8,
            23.9,
            24.0,
            24.1,
            24.2,
            24.3,
            24.4,
            24.5,
            24.6,
            24.7,
            24.8,
            24.9,
            25.0,
            25.1,
            25.2,
            25.3,
            25.4,
            25.5,
            25.6,
            25.7,
            25.8,
            25.9,
            26.0,
            26.1,
            26.2,
            26.3,
            26.4,
            26.5,
            26.6,
            26.7,
            26.8,
            26.9,
            27.0,
            27.1,
            27.2,
            27.3,
            27.4,
            27.5,
            27.6,
            27.7,
            27.8,
            27.9,
            28.0,
            28.1,
            28.2,
            28.3,
            28.4,
            28.5,
            28.6,
            28.7,
            28.8,
            28.9,
            29.0,
            29.1,
            29.2,
            29.3,
            29.4,
            29.5,
            29.6,
            29.7,
            29.8,
            29.9,
            30.0,
            30.1,
            30.2,
            30.3,
            30.4,
            30.5,
            30.6,
            30.7,
            30.8,
            30.9,
            31.0,
            31.1,
            31.2,
            31.3,
            31.4,
            31.5,
            31.6,
            31.7,
            31.8,
            31.9,
            32.0,
            32.1,
            32.2,
            32.3,
            32.4,
            32.5,
            32.6,
            32.7,
            32.8,
            32.9,
            33.0,
            33.1,
            33.2,
            33.3,
            33.4,
            33.5,
            33.6,
            33.7,
            33.8,
            33.9,
            34.0,
            34.1,
            34.2,
            34.3,
            34.4,
            34.5,
            34.6,
            34.7,
            34.8,
            34.9,
            35.0,
            35.1,
            35.2,
            35.3,
            35.4,
            35.5,
            35.6,
            35.7,
            35.8,
            35.9,
            36.0,
            36.1,
            36.2,
            36.3,
            36.4,
            36.5,
            36.6,
            36.7,
            36.8,
            36.9,
            37.0,
            37.1,
            37.2,
            37.3,
            37.4,
            37.5,
            37.6,
            37.7,
            37.8,
            37.9,
            38.0,
            38.1,
            38.2,
            38.3,
            38.4,
            38.5
        ],
        "y": [
            1.0430532684062612,
            1.0968257888631456,
            0.9971561469260525,
            0.9962839779998127,
            0.9595210841359726,
            0.8456361141601265,
            0.8301260228714046,
            0.858942833295024,
            0.8346331735313814,
            0.8765973137195551,
            0.8318802015112331,
            0.8271143941450658,
            0.8308003191743794,
            0.8174382229591718,
            0.8005436684215822,
            0.8200117964336626,
            0.7634628573663838,
            0.7864134080741273,
            0.8222820042190202,
            0.8180533369299186,
            0.903069157837726,
            0.9455417225855278,
            0.8332676801657198,
            0.8303181668593762,
            0.8575180038529466,
            0.8951020171053844,
            0.8991210132977194,
            0.8762742853774611,
            0.8737122763444658,
            0.8686196530069457,
            0.884579876853914,
            0.8789658164210757,
            0.8573147472377922,
            0.8691368250186223,
            0.8460590619105335,
            0.8947035851611301,
            0.87280858804765,
            0.8345026732246676,
            0.8209330880710892,
            0.8826503987887042,
            0.8857208207818336,
            0.8794973086332547,
            0.9023178395274635,
            0.8870535343568803,
            0.8343375658198938,
            0.8433131689651546,
            0.8504266640704042,
            0.8508287553439621,
            0.8581672927295202,
            0.8921131218197257,
            0.8565658395745014,
            0.8578444257639091,
            0.8893231245511175,
            0.9335988266816022,
            0.9255185481750141,
            0.8789680294402391,
            0.8414275399659713,
            0.7906568436232521,
            0.8536627017670524,
            0.8138194060856657,
            0.8434968137350248,
            0.8411444449516647,
            0.8320083266627597,
            0.7955731123381181,
            0.7432821630248028,
            0.8167353502015181,
            0.8162600487929401,
            0.8484144454275824,
            0.8203355902678857,
            0.8092971151873503,
            0.8522157647637574,
            0.776860600846201,
            0.8575560833630952,
            0.8368250814170922,
            0.8553377045919645,
            0.8356668828885603,
            0.836409490910972,
            0.8515344517097887,
            0.7686974880050305,
            0.8066837508604746,
            0.8377153113610785,
            0.8244735418126193,
            0.7893597316907627,
            0.8151221670498748,
            0.7897427933138436,
            0.8118091909359038,
            0.7718137330701157,
            0.8205050937310946,
            0.7838131427218161,
            0.7896346483123876,
            0.8070765234030199,
            0.7680291081352307,
            0.7936608347143054,
            0.7961413172151856,
            0.8003921069485553,
            0.8378512330638008,
            0.8140507654765443,
            0.8262830980064799,
            0.8395592046659299,
            0.8588742164760631,
            0.832329880193924,
            0.7761754487312703,
            0.8407168609250055,
            0.8038371273690985,
            0.7549738452253768,
            0.7625652295463411,
            0.8293550747882182,
            0.7942048929447215,
            0.8031368092486063,
            0.7498794986000928,
            0.755417007282693,
            0.7706601039889144,
            0.7368428783642186,
            0.7589230736583636,
            0.7449704119615609,
            0.7784385599801841,
            0.7756045326204678,
            0.7314222336924715,
            0.7493603412813817,
            0.7757662246064218,
            0.7359976977726479,
            0.7290612194982181,
            0.7408735007946912,
            0.6844004862108749,
            0.7223700667834233,
            0.7159104707877834,
            0.7373361346992054,
            0.7775371599285871,
            0.7296397260071865,
            0.6932651680180889,
            0.7774501151887859,
            0.754446507281323,
            0.7743552677696829,
            0.7543418733472725,
            0.7351185548739306,
            0.7498554200641889,
            0.7604193105652284,
            0.7391998630182183,
            0.7502659301199385,
            0.7706710960496433,
            0.7604811977316229,
            0.729110435535277,
            0.7512039909498048,
            0.7792640673558585,
            0.7528201473649334,
            0.7152434818135281,
            0.7109189963128014,
            0.7368752124664045,
            0.721692451438073,
            0.737479999357193,
            0.7479811512057887,
            0.7231585503459917,
            0.7216854991600554,
            0.735828530558345,
            0.7268870656240244,
            0.7251506461633115,
            0.7349556841550658,
            0.7617175540953033,
            0.7317901377509646,
            0.7504940276432984,
            0.7239040679856901,
            0.7603584033573192,
            0.7824763473106096,
            0.7380480794631173,
            0.7517361822409662,
            0.7748517495670887,
            0.7541106578496062,
            0.7454750597439131,
            0.7607965943926097,
            0.7343401562277991,
            0.763692431138439,
            0.756449997224396,
            0.7468541329506261,
            0.7638363462247728,
            0.7207441712460033,
            0.7744242299521534,
            0.7243872537970216,
            0.7307258994746636,
            0.7468952185938029,
            0.7449973015156184,
            0.7277408368654399,
            0.7513533932325345,
            0.7541813117740718,
            0.7343015845286699,
            0.7713466401555095,
            0.7012057891298019,
            0.7331988780563793,
            0.7194448687452626,
            0.7288453260166672,
            0.7304774765732436,
            0.7335198014658051,
            0.7365225686690667,
            0.7161440151372646,
            0.7430489144557176,
            0.7555507905872713,
            0.7409278810537181,
            0.7160768581425043,
            0.7322391852484538,
            0.6791208896747368,
            0.7244958578848529,
            0.6643941767752244,
            0.7135925788773324,
            0.7101683965781839,
            0.7382687574298941,
            0.7035063093427801,
            0.7412673144363587,
            0.7332126981354431,
            0.7053515383216918,
            0.7352742965283859,
            0.750344705778612,
            0.6755817089871474,
            0.719356340370375,
            0.7222214864404594,
            0.7145736396159862,
            0.7153403005372319,
            0.6975083579076945,
            0.7545312371630036,
            0.7307951456770798,
            0.7306003857472091,
            0.7120524309475812,
            0.7163441106498537,
            0.7261237627802829,
            0.693823341915282,
            0.7451887566310035,
            0.7029799327820928,
            0.7063902991702515,
            0.756422315466025,
            0.7346838573270166,
            0.7549075756188821,
            0.7098415491934912,
            0.7553062714109003,
            0.754887553603638,
            0.7446915573468993,
            0.703499329244243,
            0.769121424705347,
            0.7941174512987552,
            0.7685753651727553,
            0.7177551627749482,
            0.7718065471674462,
            0.7669683088309384,
            0.7244210679377954,
            0.707285740440029,
            0.8089748524543096,
            0.7238475919789892,
            0.7286169959068226,
            0.729785891069113,
            0.7032614772577107,
            0.69729592214091,
            0.7256535114261617,
            0.7446179823622009,
            0.7357605322469903,
            0.7102792256450804,
            0.7147557273160577,
            0.763041382594432,
            0.729965293425877,
            0.73862076047747,
            0.7413070440859856,
            0.7291437540623885,
            0.7300107656888986,
            0.7395159370755909,
            0.728848492878584,
            0.7461752694467304,
            0.7353012733010331,
            0.7702666736794747,
            0.7767288879554873,
            0.7490550214412366,
            0.7348706414160717,
            0.7650552519965582,
            0.8008173170474645,
            0.7780962389531493,
            0.7880260866829015,
            0.7922032160195308,
            0.7392500755884207,
            0.7781857220417722,
            0.7905243694356473,
            0.7306366673763964,
            0.7488239269081003,
            0.7770812497452931,
            0.7580190773896321,
            0.7847709473873382,
            0.7774237671138184,
            0.7991016488153582,
            0.7564253884850781,
            0.7797291430782244,
            0.747179759821381,
            0.7643411961425239,
            0.6878340806823974,
            0.6923896189750076,
            0.7360362020161149,
            0.7366453389525276,
            0.7160022185225078,
            0.7141110734477764,
            0.684680800921071,
            0.70971234957949,
            0.7118156616045258,
            0.6817321687582657,
            0.7319731689679151,
            0.6749250376760513,
            0.723795268960969,
            0.6793322581643709,
            0.6879024035113431,
            0.7580290073142869,
            0.6931318709727448,
            0.6778217914180691,
            0.6626723286719999,
            0.7163154888560946,
            0.7293182233053387,
            0.7227578288600837,
            0.693745317149311,
            0.6942612992467226,
            0.712092731824591,
            0.7314426638991446,
            0.691700429171468,
            0.7091576032369241,
            0.7279447249439231,
            0.7323625902414611,
            0.7421404646543858,
            0.7123090624555791,
            0.7230608416070069,
            0.6736775056367458,
            0.7178811841041135,
            0.7145591295745081,
            0.7051480415317025,
            0.7375352411289103,
            0.7493406421852575,
            0.6989139494761051,
            0.710936059802553,
            0.6747937222119157,
            0.7111466661320925,
            0.7380200960654877,
            0.7344823184157452,
            0.7227368852557247,
            0.7327783970277367,
            0.6822812662457033,
            0.7254968324978613,
            0.7145886782848642,
            0.7127807267098808,
            0.7150573957385288,
            0.6771042778326694,
            0.7413181039453347,
            0.7358432206439739,
            0.6794742875653575,
            0.6897843878035993,
            0.7737394303544584,
            0.6725844118003774,
            0.7228940102034777,
            0.7003151271950516,
            0.7137548048865984,
            0.6853295368101469,
            0.709688192697647,
            0.7280461046802836,
            0.6907520762672981,
            0.6742446109591783,
            0.7138281520911643,
            0.747604532095674,
            0.7074499072946078,
            0.7601526754162696,
            0.694341649646779,
            0.7676744162037833,
            0.7086608749005331,
            0.70992533016565,
            0.7228997374534639,
            0.6940809793409105,
            0.7179786301814509,
            0.7205713725632323,
            0.7401756557730576,
            0.7096072039758949,
            0.6802611263191297,
            0.6848044906378571,
            0.6886097424309746,
            0.7302980598936454,
            0.7101374450506529,
            0.6901107654511288,
            0.7415018142074712,
            0.7260299620743594,
            0.7228835981333491,
            0.6942994148805687,
            0.7204316748260909,
            0.7229410225151284,
            0.686819068876546,
            0.7007588224380803,
            0.6820284874788584,
            0.7106456389405791,
            0.7440649400171816,
            0.7098121145746413,
            0.715944269658296
        ]
    },
    "$p_{\\rm CSP}^{4}$": {
        "x": [
            0.0,
            0.1,
            0.2,
            0.3,
            0.4,
            0.5,
            0.6,
            0.7,
            0.8,
            0.9,
            1.0,
            1.1,
            1.2,
            1.3,
            1.4,
            1.5,
            1.6,
            1.7,
            1.8,
            1.9,
            2.0,
            2.1,
            2.2,
            2.3,
            2.4,
            2.5,
            2.6,
            2.7,
            2.8,
            2.9,
            3.0,
            3.1,
            3.2,
            3.3,
            3.4,
            3.5,
            3.6,
            3.7,
            3.8,
            3.9,
            4.0,
            4.1,
            4.2,
            4.3,
            4.4,
            4.5,
            4.6,
            4.7,
            4.8,
            4.9,
            5.0,
            5.1,
            5.2,
            5.3,
            5.4,
            5.5,
            5.6,
            5.7,
            5.8,
            5.9,
            6.0,
            6.1,
            6.2,
            6.3,
            6.4,
            6.5,
            6.6,
            6.7,
            6.8,
            6.9,
            7.0,
            7.1,
            7.2,
            7.3,
            7.4,
            7.5,
            7.6,
            7.7,
            7.8,
            7.9,
            8.0,
            8.1,
            8.2,
            8.3,
            8.4,
            8.5,
            8.6,
            8.7,
            8.8,
            8.9,
            9.0,
            9.1,
            9.2,
            9.3,
            9.4,
            9.5,
            9.6,
            9.7,
            9.8,
            9.9,
            10.0,
            10.1,
            10.2,
            10.3,
            10.4,
            10.5,
            10.6,
            10.7,
            10.8,
            10.9,
            11.0,
            11.1,
            11.2,
            11.3,
            11.4,
            11.5,
            11.6,
            11.7,
            11.8,
            11.9,
            12.0,
            12.1,
            12.2,
            12.3,
            12.4,
            12.5,
            12.6,
            12.7,
            12.8,
            12.9,
            13.0,
            13.1,
            13.2,
            13.3,
            13.4,
            13.5,
            13.6,
            13.7,
            13.8,
            13.9,
            14.0,
            14.1,
            14.2,
            14.3,
            14.4,
            14.5,
            14.6,
            14.7,
            14.8,
            14.9,
            15.0,
            15.1,
            15.2,
            15.3,
            15.4,
            15.5,
            15.6,
            15.7,
            15.8,
            15.9,
            16.0,
            16.1,
            16.2,
            16.3,
            16.4,
            16.5,
            16.6,
            16.7,
            16.8,
            16.9,
            17.0,
            17.1,
            17.2,
            17.3,
            17.4,
            17.5,
            17.6,
            17.7,
            17.8,
            17.9,
            18.0,
            18.1,
            18.2,
            18.3,
            18.4,
            18.5,
            18.6,
            18.7,
            18.8,
            18.9,
            19.0,
            19.1,
            19.2,
            19.3,
            19.4,
            19.5,
            19.6,
            19.7,
            19.8,
            19.9,
            20.0,
            20.1,
            20.2,
            20.3,
            20.4,
            20.5,
            20.6,
            20.7,
            20.8,
            20.9,
            21.0,
            21.1,
            21.2,
            21.3,
            21.4,
            21.5,
            21.6,
            21.7,
            21.8,
            21.9,
            22.0,
            22.1,
            22.2,
            22.3,
            22.4,
            22.5,
            22.6,
            22.7,
            22.8,
            22.9,
            23.0,
            23.1,
            23.2,
            23.3,
            23.4,
            23.5,
            23.6,
            23.7,
            23.8,
            23.9,
            24.0,
            24.1,
            24.2,
            24.3,
            24.4,
            24.5,
            24.6,
            24.7,
            24.8,
            24.9,
            25.0,
            25.1,
            25.2,
            25.3,
            25.4,
            25.5,
            25.6,
            25.7,
            25.8,
            25.9,
            26.0,
            26.1,
            26.2,
            26.3,
            26.4,
            26.5,
            26.6,
            26.7,
            26.8,
            26.9,
            27.0,
            27.1,
            27.2,
            27.3,
            27.4,
            27.5,
            27.6,
            27.7,
            27.8,
            27.9,
            28.0,
            28.1,
            28.2,
            28.3,
            28.4,
            28.5,
            28.6,
            28.7,
            28.8,
            28.9,
            29.0,
            29.1,
            29.2,
            29.3,
            29.4,
            29.5,
            29.6,
            29.7,
            29.8,
            29.9,
            30.0,
            30.1,
            30.2,
            30.3,
            30.4,
            30.5,
            30.6,
            30.7,
            30.8,
            30.9,
            31.0,
            31.1,
            31.2,
            31.3,
            31.4,
            31.5,
            31.6,
            31.7,
            31.8,
            31.9,
            32.0,
            32.1,
            32.2,
            32.3,
            32.4,
            32.5,
            32.6,
            32.7,
            32.8,
            32.9,
            33.0,
            33.1,
            33.2,
            33.3,
            33.4,
            33.5,
            33.6,
            33.7,
            33.8,
            33.9,
            34.0,
            34.1,
            34.2,
            34.3,
            34.4,
            34.5,
            34.6,
            34.7,
            34.8,
            34.9,
            35.0,
            35.1,
            35.2,
            35.3,
            35.4,
            35.5,
            35.6,
            35.7,
            35.8,
            35.9,
            36.0,
            36.1,
            36.2,
            36.3,
            36.4,
            36.5,
            36.6,
            36.7,
            36.8,
            36.9,
            37.0,
            37.1,
            37.2,
            37.3,
            37.4,
            37.5,
            37.6,
            37.7,
            37.8,
            37.9,
            38.0,
            38.1,
            38.2,
            38.3,
            38.4,
            38.5
        ],
        "y": [
            1.1839864440886643,
            1.32774351263391,
            1.3965179797415936,
            1.3981056731021297,
            1.5363055993424195,
            1.573405306899798,
            1.6422145298916935,
            1.6818709140182453,
            1.4954384295879564,
            1.7011983194732505,
            1.6166450948446964,
            1.636256331731568,
            1.7314724132504462,
            1.6623135455235685,
            1.7551119908338972,
            1.7427384885683221,
            1.6894392526191926,
            1.7638699338898995,
            1.6649153077643177,
            1.6614613111603862,
            1.6317670637744197,
            1.614331352792249,
            1.5034940862090806,
            1.519627617870949,
            1.6993956565735406,
            1.6705323441706195,
            1.6516396278456196,
            1.618779886993777,
            1.5964141081732375,
            1.6205430829970575,
            1.6679704017603119,
            1.584302910148412,
            1.6805794293540839,
            1.5893356970844559,
            1.5636350718075647,
            1.645407931318658,
            1.6153764153362082,
            1.6776279895914057,
            1.6611645290257246,
            1.6431091308650674,
            1.5869471439574678,
            1.6738590598129974,
            1.6103907989737412,
            1.5848649715378962,
            1.6092118785859215,
            1.5763508367173948,
            1.6784519396114927,
            1.6161294373510346,
            1.6699220779479618,
            1.5646963298805507,
            1.5431674158226378,
            1.6659539694119623,
            1.5232902591204407,
            1.5800957121373262,
            1.490738960722218,
            1.6303245619657052,
            1.6727785611325678,
            1.7469286333061531,
            1.7556465328932944,
            1.8605095576144037,
            1.6873464948086487,
            1.7630069452801382,
            1.7683449514907943,
            1.805109950029129,
            1.7672044732129348,
            1.7676412134858335,
            1.7732858571803745,
            1.7420400727462033,
            1.759801483779145,
            1.7820496201100893,
            1.7111278582328022,
            1.816393588665769,
            1.7767729195112107,
            1.7445864910931002,
            1.7826351277192172,
            1.7736115845639953,
            1.7609396406984565,
            1.6631690663357614,
            1.816990167181636,
            1.763812421512604,
            1.748013354342907,
            1.7626847852254226,
            1.8672580727386336,
            1.7387660412888302,
            1.8753119651073245,
            1.7227198216740565,
            1.7973871815948517,
            1.7179659655958668,
            1.8078513349579735,
            1.7850915214393746,
            1.7687254672115638,
            1.825405570481064,
            1.828198107934238,
            1.7100674525160429,
            1.7273108161790356,
            1.7902321981909786,
            1.7309870633787892,
            1.7997142842057894,
            1.8441625958568917,
            1.6975051609856837,
            1.8297812783678733,
            1.8088421898145033,
            1.7453915930209918,
            1.8062679788617517,
            1.8126162954962324,
            1.8036541861416027,
            1.7522606758657409,
            1.711690435141018,
            1.8015513430472803,
            1.8539801803560696,
            1.740179892866902,
            1.8053557554005106,
            1.8035211925753665,
            1.8572883180189297,
            1.8490753991360809,
            1.803916243351294,
            1.863759075951543,
            1.8464139881951647,
            1.8477354722406323,
            1.7931228054431403,
            1.9374081134677297,
            1.7910914851499025,
            1.8719312117840436,
            1.8289748161381132,
            1.9882356296481607,
            1.9099157405945206,
            1.8254762380395342,
            1.8134624481396395,
            1.8940601964224246,
            1.8964800363196552,
            1.781791925159978,
            1.8222566777173643,
            1.819927775744785,
            1.8420085946949805,
            1.7687235691254644,
            1.9178989337492247,
            1.848362002825424,
            1.7916638571113837,
            1.8861597641694763,
            1.8197683870513257,
            1.8272502792146739,
            1.8238688326376027,
            1.8149896931755523,
            1.785122656876859,
            1.9338730005878493,
            1.9673407651608115,
            1.889359575021908,
            1.897179902296207,
            1.9410232856537066,
            1.8874323053442275,
            1.8986092753132464,
            1.8285267704529555,
            1.8691391121188072,
            1.8859282654199043,
            1.928264561231182,
            1.8308698957167158,
            1.8438931148529136,
            1.7715833672084411,
            1.858598093256134,
            1.833028290429077,
            1.8562624959584604,
            1.8174517791337852,
            1.7840512543822458,
            2.052501939751157,
            1.942490743764312,
            1.930177980923484,
            1.858595916498369,
            1.9292038892319283,
            1.9109860722611742,
            1.9096089073970852,
            1.892339423650846,
            1.8620585612548393,
            1.8194721088302288,
            1.8252446742227886,
            1.9790826876541796,
            1.9389306342769999,
            1.881720039211001,
            1.8844024731831304,
            2.0159987571036706,
            1.8963592746743216,
            1.8888589855242481,
            1.921321745433465,
            1.7829817605028044,
            1.8417396943434923,
            1.8485975842823283,
            1.8536407965924129,
            1.8710904816371485,
            1.9618413365250138,
            1.918063877803262,
            1.8561549653441463,
            1.7953897910347052,
            1.8248113591360022,
            1.9096954768749452,
            1.8578987863350844,
            1.7954405358933496,
            1.8887105480075688,
            1.8825304375152283,
            1.8387967427836498,
            1.8629852370756759,
            1.8759895347490148,
            1.9616887258993423,
            1.9420452633370864,
            1.8809774688690888,
            1.8774416006715917,
            1.8542054499517648,
            1.9193635806050013,
            1.8859163858618537,
            1.886486716594096,
            1.7975179321635248,
            1.873192830909612,
            2.009788458417917,
            1.8630643089848113,
            1.9651282765861549,
            1.9720383758792146,
            1.867061065732024,
            1.8983540401955061,
            1.932722217493002,
            1.9056238976005038,
            1.8054593124101592,
            1.7911545031912024,
            1.9441484308904504,
            1.9854535507368685,
            1.902957290533604,
            1.9123459134041703,
            1.9234301370388538,
            1.9224794546954602,
            1.8423741960616649,
            1.7851452181965974,
            1.740541934558837,
            1.8055941531839916,
            1.8682710497780208,
            1.847004826053892,
            1.9372900580909314,
            1.9640417268608201,
            1.9031207319784607,
            1.8396574263779346,
            1.7820084313938687,
            1.8797320805237934,
            1.9419225975284726,
            1.7994625393825856,
            1.819903855714176,
            1.9188455489244165,
            1.7792617920814342,
            1.871063966131075,
            1.9303433848569593,
            1.804757439508658,
            1.8702055395595714,
            1.9147041251582355,
            1.9550983729277316,
            1.9333714003876494,
            1.9370465855543266,
            1.939629995475473,
            1.9632909319519374,
            1.9401396704116578,
            1.8685771390132146,
            1.8723031854527086,
            1.8109999386856834,
            1.9061049519419548,
            1.915908554285755,
            1.9210377866862351,
            1.887324893984961,
            1.8546702448896195,
            1.8813501460165358,
            1.8412045571641864,
            1.9135622994740504,
            1.9369522686919918,
            1.945039855737247,
            1.8047003174832834,
            1.8489155927864787,
            1.8994882705381888,
            1.8165124745799395,
            1.9106634885187752,
            1.9414549748681935,
            1.7861162761221054,
            1.8500737934570726,
            1.874100351420439,
            1.910437500035009,
            1.855801197939302,
            1.9044326440170645,
            1.9351633783880624,
            1.836183692396644,
            1.8744968583177064,
            1.7761445497684534,
            1.7772394415128578,
            1.8123599710793712,
            1.933082756530543,
            1.8819910660033787,
            1.8928957185913875,
            1.904511100377085,
            1.9516984779603457,
            1.9500397961367888,
            1.9799187964796416,
            1.9345560943996407,
            2.003975127795876,
            1.9911153670256325,
            1.9478568455482133,
            1.8845121414485966,
            2.004769774623992,
            1.8215094774114593,
            2.0038494684205896,
            1.880389065986808,
            1.9329480183401262,
            1.965524844832678,
            1.9831665265412763,
            1.8989400820635953,
            1.9758407706017402,
            1.9196327084606033,
            1.976847466493372,
            1.9920997713514297,
            2.0180647758657515,
            1.892056068272769,
            1.9525222139239615,
            2.013234485927186,
            1.9461449155371204,
            1.8847079585932842,
            1.8332879811603384,
            1.883966784564825,
            1.9479035482266587,
            1.8754114265006463,
            1.9558455870561726,
            1.8289698010877349,
            1.9378764956496035,
            1.9402267545583387,
            1.9558295263557142,
            1.919684550077455,
            2.016027453710969,
            1.8876506647983275,
            1.9653804366279763,
            2.0109646107924544,
            1.9745820331009016,
            1.9248082954441665,
            1.9749936313560905,
            1.9506693575315197,
            2.0296449847867497,
            1.8609516967715114,
            1.9835049132924205,
            1.8825700238289145,
            1.8753982065727568,
            2.0186776593658498,
            1.8916872533047904,
            2.0295064062726964,
            1.939368363615755,
            1.8840518314135049,
            1.8652613720043447,
            1.9197976558601066,
            1.8443908646755747,
            1.9632716746318326,
            1.9043076934860441,
            2.0079866359116516,
            2.071011325282671,
            1.9492598991389556,
            1.9101678360015428,
            1.94042936651518,
            1.9203503277798883,
            1.894466565442756,
            1.983583401505367,
            1.9096687061601196,
            1.917777617861388,
            1.9047323157078082,
            1.921381292017046,
            1.9690650805845635,
            1.9228732444199708,
            1.8696594346321538,
            1.977608416856661,
            1.9163185559438833,
            1.8046077838982495,
            1.9949058524431338,
            1.9170423151249392,
            1.9783692371390753,
            1.9994162795268855,
            1.920178715197695,
            2.008148708261825,
            2.031516658084932,
            1.808798965360923,
            1.9637367862647643,
            1.9194894895090793,
            1.8742044567748157,
            1.945100885709354,
            1.8616069390546173,
            1.9138719555200405,
            1.8889262667159847,
            2.003071949518542,
            1.930526233669714,
            1.895679806826258,
            1.8904467720040135,
            1.9240981390188459
        ]
    },
    "$p_{\\rm CSP}^{6}$": {
        "x": [
            0.0,
            0.1,
            0.2,
            0.3,
            0.4,
            0.5,
            0.6,
            0.7,
            0.8,
            0.9,
            1.0,
            1.1,
            1.2,
            1.3,
            1.4,
            1.5,
            1.6,
            1.7,
            1.8,
            1.9,
            2.0,
            2.1,
            2.2,
            2.3,
            2.4,
            2.5,
            2.6,
            2.7,
            2.8,
            2.9,
            3.0,
            3.1,
            3.2,
            3.3,
            3.4,
            3.5,
            3.6,
            3.7,
            3.8,
            3.9,
            4.0,
            4.1,
            4.2,
            4.3,
            4.4,
            4.5,
            4.6,
            4.7,
            4.8,
            4.9,
            5.0,
            5.1,
            5.2,
            5.3,
            5.4,
            5.5,
            5.6,
            5.7,
            5.8,
            5.9,
            6.0,
            6.1,
            6.2,
            6.3,
            6.4,
            6.5,
            6.6,
            6.7,
            6.8,
            6.9,
            7.0,
            7.1,
            7.2,
            7.3,
            7.4,
            7.5,
            7.6,
            7.7,
            7.8,
            7.9,
            8.0,
            8.1,
            8.2,
            8.3,
            8.4,
            8.5,
            8.6,
            8.7,
            8.8,
            8.9,
            9.0,
            9.1,
            9.2,
            9.3,
            9.4,
            9.5,
            9.6,
            9.7,
            9.8,
            9.9,
            10.0,
            10.1,
            10.2,
            10.3,
            10.4,
            10.5,
            10.6,
            10.7,
            10.8,
            10.9,
            11.0,
            11.1,
            11.2,
            11.3,
            11.4,
            11.5,
            11.6,
            11.7,
            11.8,
            11.9,
            12.0,
            12.1,
            12.2,
            12.3,
            12.4,
            12.5,
            12.6,
            12.7,
            12.8,
            12.9,
            13.0,
            13.1,
            13.2,
            13.3,
            13.4,
            13.5,
            13.6,
            13.7,
            13.8,
            13.9,
            14.0,
            14.1,
            14.2,
            14.3,
            14.4,
            14.5,
            14.6,
            14.7,
            14.8,
            14.9,
            15.0,
            15.1,
            15.2,
            15.3,
            15.4,
            15.5,
            15.6,
            15.7,
            15.8,
            15.9,
            16.0,
            16.1,
            16.2,
            16.3,
            16.4,
            16.5,
            16.6,
            16.7,
            16.8,
            16.9,
            17.0,
            17.1,
            17.2,
            17.3,
            17.4,
            17.5,
            17.6,
            17.7,
            17.8,
            17.9,
            18.0,
            18.1,
            18.2,
            18.3,
            18.4,
            18.5,
            18.6,
            18.7,
            18.8,
            18.9,
            19.0,
            19.1,
            19.2,
            19.3,
            19.4,
            19.5,
            19.6,
            19.7,
            19.8,
            19.9,
            20.0,
            20.1,
            20.2,
            20.3,
            20.4,
            20.5,
            20.6,
            20.7,
            20.8,
            20.9,
            21.0,
            21.1,
            21.2,
            21.3,
            21.4,
            21.5,
            21.6,
            21.7,
            21.8,
            21.9,
            22.0,
            22.1,
            22.2,
            22.3,
            22.4,
            22.5,
            22.6,
            22.7,
            22.8,
            22.9,
            23.0,
            23.1,
            23.2,
            23.3,
            23.4,
            23.5,
            23.6,
            23.7,
            23.8,
            23.9,
            24.0,
            24.1,
            24.2,
            24.3,
            24.4,
            24.5,
            24.6,
            24.7,
            24.8,
            24.9,
            25.0,
            25.1,
            25.2,
            25.3,
            25.4,
            25.5,
            25.6,
            25.7,
            25.8,
            25.9,
            26.0,
            26.1,
            26.2,
            26.3,
            26.4,
            26.5,
            26.6,
            26.7,
            26.8,
            26.9,
            27.0,
            27.1,
            27.2,
            27.3,
            27.4,
            27.5,
            27.6,
            27.7,
            27.8,
            27.9,
            28.0,
            28.1,
            28.2,
            28.3,
            28.4,
            28.5,
            28.6,
            28.7,
            28.8,
            28.9,
            29.0,
            29.1,
            29.2,
            29.3,
            29.4,
            29.5,
            29.6,
            29.7,
            29.8,
            29.9,
            30.0,
            30.1,
            30.2,
            30.3,
            30.4,
            30.5,
            30.6,
            30.7,
            30.8,
            30.9,
            31.0,
            31.1,
            31.2,
            31.3,
            31.4,
            31.5,
            31.6,
            31.7,
            31.8,
            31.9,
            32.0,
            32.1,
            32.2,
            32.3,
            32.4,
            32.5,
            32.6,
            32.7,
            32.8,
            32.9,
            33.0,
            33.1,
            33.2,
            33.3,
            33.4,
            33.5,
            33.6,
            33.7,
            33.8,
            33.9,
            34.0,
            34.1,
            34.2,
            34.3,
            34.4,
            34.5,
            34.6,
            34.7,
            34.8,
            34.9,
            35.0,
            35.1,
            35.2,
            35.3,
            35.4,
            35.5,
            35.6,
            35.7,
            35.8,
            35.9,
            36.0,
            36.1,
            36.2,
            36.3,
            36.4,
            36.5,
            36.6,
            36.7,
            36.8,
            36.9,
            37.0,
            37.1,
            37.2,
            37.3,
            37.4,
            37.5,
            37.6,
            37.7,
            37.8,
            37.9,
            38.0,
            38.1,
            38.2,
            38.3,
            38.4,
            38.5
        ],
        "y": [
            4.269528084455193,
            4.860454533660742,
            5.0639608837144285,
            4.975371676784991,
            5.598025925433791,
            5.967808556031028,
            6.2136312108030225,
            5.939220499649468,
            5.891802373408846,
            6.088460642116097,
            5.500059939492604,
            5.827596730594163,
            5.794423119692005,
            5.7424865864497106,
            6.25281088374003,
            5.96552789223371,
            5.85739331183422,
            5.963854123439745,
            5.820013930682106,
            6.021028781253757,
            5.565203026717168,
            5.667926957326728,
            5.4464102353897585,
            5.697827508417428,
            5.6256502856986685,
            5.88775270619643,
            5.644977350743718,
            5.595361889383313,
            5.895184077760011,
            5.83520094794724,
            5.594158307032173,
            5.557336919244027,
            5.9492062523073175,
            5.441589606534412,
            5.322670624845041,
            5.715352830747414,
            5.538005851004009,
            5.400152336497672,
            5.436455216274159,
            5.780551954472845,
            5.502393867242624,
            5.445335285628114,
            5.594579049851121,
            5.68203272024039,
            5.5350836703712005,
            5.750832633631004,
            5.775081084662727,
            5.728736554428998,
            5.765948211222782,
            5.500665433120633,
            5.461146230121989,
            5.623990617079041,
            5.552332451978169,
            5.748497546952582,
            5.335169774279669,
            5.818702482845438,
            5.704067284538311,
            5.777256466342244,
            6.012471767175623,
            6.0889787889737095,
            5.612898958173461,
            6.0875667558378685,
            5.726056928255854,
            6.003428096509563,
            5.496252753812807,
            5.78125948555071,
            5.875378376937255,
            5.784815343321213,
            5.921954139866405,
            6.018109836915021,
            5.848736309262688,
            5.919282193410026,
            5.561095390252999,
            5.772788390905691,
            5.815274131324336,
            6.0184572548690225,
            5.550091467493641,
            5.860498830733618,
            5.681412192918136,
            5.604141670870508,
            5.72304842682792,
            5.759506656515623,
            6.000413328638133,
            5.885210624559492,
            6.049486318886288,
            5.624806540111991,
            5.631586085359996,
            5.821680146004506,
            5.890659839866818,
            5.714888527931983,
            5.835859310276358,
            5.855615754561085,
            5.998061329151704,
            5.6151485866915225,
            5.566870309431438,
            5.840520787730558,
            5.625982224593938,
            5.848559117512292,
            6.049596346118133,
            5.59548489321602,
            5.876726596140462,
            5.877614311011534,
            5.805756351210699,
            5.785935854532004,
            5.602831718124231,
            5.549420930180207,
            5.543382120423703,
            5.579216698360793,
            5.748856155660253,
            5.80416489612043,
            5.476252946574273,
            5.745797863209556,
            5.456799059553984,
            5.863178389921181,
            5.685915292288516,
            5.877992936496175,
            5.539533051931126,
            5.4554646343328015,
            5.755130907844278,
            5.673648288803787,
            5.693599182446057,
            5.703583261856078,
            5.938130321238334,
            5.63031764442735,
            6.3830053377684495,
            5.9754996802867595,
            5.514957561291731,
            5.482363693288261,
            5.917241390449223,
            5.985710791497691,
            5.8033826611729085,
            5.709018623709766,
            5.558570987071747,
            5.707603403889105,
            5.440381752171483,
            5.618688574738346,
            5.831097771111484,
            5.589626451059378,
            5.435900915242446,
            5.611944018056047,
            5.776202269147249,
            5.7023352657662025,
            5.48582347066215,
            5.771131789943382,
            5.640334131042103,
            6.035605757987131,
            5.5774994318064985,
            5.762895886858843,
            5.711790673417347,
            5.712051013626521,
            5.5022234400391525,
            5.623166740204887,
            5.596889391654656,
            5.413383559505618,
            5.7005676836555566,
            5.695349256529613,
            5.7218726763415155,
            5.509095776612149,
            5.339054523949248,
            5.639210914816888,
            5.3870103036714,
            5.455166796020582,
            5.756777944294806,
            5.965006439551466,
            5.65671541038657,
            6.251915650632654,
            5.685386351449161,
            5.874770258477102,
            5.682745383824056,
            6.017998922507078,
            5.883157048534161,
            5.695986883393647,
            5.509691614225715,
            5.840743586427576,
            5.708814590311945,
            5.814709830787923,
            5.711558655047892,
            5.6223486408980365,
            6.194924058122674,
            5.637777076115488,
            5.785854912992246,
            5.716589196846396,
            5.257199938905523,
            5.722994168389634,
            5.80880127901261,
            5.63081735897402,
            5.816640192951304,
            5.864957842315814,
            5.98480854279892,
            5.642116282927259,
            5.53147489250934,
            5.6221934859286735,
            5.739860238261393,
            5.579560582277754,
            5.627211653987691,
            5.639709653433648,
            5.625721528915572,
            5.404110025103986,
            5.480516758129421,
            5.48618226265144,
            5.613251435967409,
            5.6253353395970125,
            5.625377585481913,
            5.6479851481710215,
            5.4286098209817455,
            5.747025625815415,
            5.8147838961057685,
            5.775873224126554,
            5.710745221793879,
            5.576078712375054,
            5.738376777318279,
            5.997025032309914,
            5.832176078952635,
            5.733258061732131,
            5.726811972299875,
            5.649981570076709,
            6.018911434828517,
            5.839761712402883,
            5.457968186305831,
            5.722337324892628,
            5.8984913188719466,
            5.908822826552114,
            5.545547711150007,
            5.6555428939538315,
            5.680337205289888,
            5.707179264012417,
            5.4980059981037686,
            5.487622136543862,
            5.31209681730191,
            5.330500606678191,
            5.530355414621996,
            5.968624564074002,
            5.896174203958509,
            5.960045492928888,
            5.853401461805135,
            5.997744633158042,
            5.649639376910167,
            5.461300553291075,
            5.7942105195646265,
            5.501560416803248,
            5.771984927183742,
            5.489435522994842,
            5.386503779233112,
            5.525376615003992,
            6.076379086243356,
            5.897314564942415,
            5.713479254906544,
            5.570675541751747,
            6.027591841374779,
            5.741470066425578,
            5.87707353085262,
            5.761121236238648,
            5.986975384800019,
            5.8806522123609275,
            5.62288333255848,
            5.738898343949619,
            5.726398638423897,
            5.759298400605432,
            5.526367817209569,
            5.670453430644887,
            5.863243563232353,
            5.913566433699145,
            5.911330926671447,
            5.596333810397131,
            5.790707418013273,
            5.848435434386751,
            5.978868895843248,
            5.591902560260192,
            5.607783739567332,
            5.991065711721639,
            6.028536508629148,
            5.869192740476625,
            5.913367092562695,
            5.788627251342741,
            5.835065035384434,
            5.771814614223046,
            5.793527911703248,
            5.937073190820912,
            6.060267995600797,
            5.8077885469835095,
            5.694908762425437,
            5.892731811313827,
            5.750698666437951,
            5.5486870897229865,
            5.70371592103756,
            6.300349187916791,
            5.9056044575535624,
            5.541688403752261,
            5.830285245472708,
            5.887943764842376,
            6.078987565918008,
            5.714997375149646,
            5.705911415558866,
            5.929330243205421,
            5.99597614791788,
            5.579016439203056,
            5.6276290617459965,
            6.031785514852892,
            5.444154726011747,
            5.865761100035788,
            5.790462805036608,
            5.6694062318545555,
            5.961503199269759,
            5.685816004233914,
            5.276061607774875,
            5.923988682448127,
            5.8916305801353674,
            5.833642850853892,
            5.5889150590774905,
            5.959829365491683,
            5.554494432053384,
            5.837384087735718,
            6.293074420218967,
            6.008351935992792,
            5.60882491759062,
            5.790548226333918,
            5.734532638594035,
            5.8069269517688475,
            5.7613563268626455,
            5.898294918543505,
            5.370311342631534,
            5.762386236716689,
            5.870095277832275,
            5.902117950760555,
            5.640650282649677,
            6.010744450806079,
            5.626607967348318,
            6.021820973758113,
            5.8699821481378125,
            5.962001177867208,
            5.949881922142141,
            5.906087866227696,
            5.837343429849677,
            5.976085342079267,
            5.5990298680201365,
            5.922727617000618,
            5.766315019812683,
            5.505814406121715,
            5.8245278113176076,
            5.921558099165774,
            6.0921844721375065,
            5.262685327858963,
            5.507065732805344,
            5.730318186227824,
            5.838779459125983,
            5.805898192249874,
            6.006802258147007,
            5.681432647430505,
            5.903321548173023,
            6.360583978692784,
            5.9988132224476844,
            5.839817642908549,
            5.83306102090597,
            5.720695604649166,
            5.746120874289022,
            5.886766025569618,
            5.977304989243586,
            5.872490857811395,
            5.746564145988572,
            5.691208649986933,
            5.4757936390257465,
            5.970132379985582,
            5.580354049080202,
            6.074906060760651,
            5.71114737539137,
            5.881864780858309,
            5.905624494317158,
            5.81481216950247,
            5.914442373991825,
            5.95490915961118,
            5.843465503385892,
            6.013066720533543,
            6.096216844926609,
            5.600980960636893,
            5.84362863504644,
            5.638128896372499,
            5.665430327874336,
            6.090346153478087,
            5.860649884269217,
            5.586090211268367,
            5.635871328527149,
            5.805865390058766,
            6.066008210403678,
            5.776653763500074,
            5.451373689447885,
            5.689990133691978
        ]
    },
    "$p_{\\rm CSP}^{8}$": {
        "x": [
            0.0,
            0.1,
            0.2,
            0.3,
            0.4,
            0.5,
            0.6,
            0.7,
            0.8,
            0.9,
            1.0,
            1.1,
            1.2,
            1.3,
            1.4,
            1.5,
            1.6,
            1.7,
            1.8,
            1.9,
            2.0,
            2.1,
            2.2,
            2.3,
            2.4,
            2.5,
            2.6,
            2.7,
            2.8,
            2.9,
            3.0,
            3.1,
            3.2,
            3.3,
            3.4,
            3.5,
            3.6,
            3.7,
            3.8,
            3.9,
            4.0,
            4.1,
            4.2,
            4.3,
            4.4,
            4.5,
            4.6,
            4.7,
            4.8,
            4.9,
            5.0,
            5.1,
            5.2,
            5.3,
            5.4,
            5.5,
            5.6,
            5.7,
            5.8,
            5.9,
            6.0,
            6.1,
            6.2,
            6.3,
            6.4,
            6.5,
            6.6,
            6.7,
            6.8,
            6.9,
            7.0,
            7.1,
            7.2,
            7.3,
            7.4,
            7.5,
            7.6,
            7.7,
            7.8,
            7.9,
            8.0,
            8.1,
            8.2,
            8.3,
            8.4,
            8.5,
            8.6,
            8.7,
            8.8,
            8.9,
            9.0,
            9.1,
            9.2,
            9.3,
            9.4,
            9.5,
            9.6,
            9.7,
            9.8,
            9.9,
            10.0,
            10.1,
            10.2,
            10.3,
            10.4,
            10.5,
            10.6,
            10.7,
            10.8,
            10.9,
            11.0,
            11.1,
            11.2,
            11.3,
            11.4,
            11.5,
            11.6,
            11.7,
            11.8,
            11.9,
            12.0,
            12.1,
            12.2,
            12.3,
            12.4,
            12.5,
            12.6,
            12.7,
            12.8,
            12.9,
            13.0,
            13.1,
            13.2,
            13.3,
            13.4,
            13.5,
            13.6,
            13.7,
            13.8,
            13.9,
            14.0,
            14.1,
            14.2,
            14.3,
            14.4,
            14.5,
            14.6,
            14.7,
            14.8,
            14.9,
            15.0,
            15.1,
            15.2,
            15.3,
            15.4,
            15.5,
            15.6,
            15.7,
            15.8,
            15.9,
            16.0,
            16.1,
            16.2,
            16.3,
            16.4,
            16.5,
            16.6,
            16.7,
            16.8,
            16.9,
            17.0,
            17.1,
            17.2,
            17.3,
            17.4,
            17.5,
            17.6,
            17.7,
            17.8,
            17.9,
            18.0,
            18.1,
            18.2,
            18.3,
            18.4,
            18.5,
            18.6,
            18.7,
            18.8,
            18.9,
            19.0,
            19.1,
            19.2,
            19.3,
            19.4,
            19.5,
            19.6,
            19.7,
            19.8,
            19.9,
            20.0,
            20.1,
            20.2,
            20.3,
            20.4,
            20.5,
            20.6,
            20.7,
            20.8,
            20.9,
            21.0,
            21.1,
            21.2,
            21.3,
            21.4,
            21.5,
            21.6,
            21.7,
            21.8,
            21.9,
            22.0,
            22.1,
            22.2,
            22.3,
            22.4,
            22.5,
            22.6,
            22.7,
            22.8,
            22.9,
            23.0,
            23.1,
            23.2,
            23.3,
            23.4,
            23.5,
            23.6,
            23.7,
            23.8,
            23.9,
            24.0,
            24.1,
            24.2,
            24.3,
            24.4,
            24.5,
            24.6,
            24.7,
            24.8,
            24.9,
            25.0,
            25.1,
            25.2,
            25.3,
            25.4,
            25.5,
            25.6,
            25.7,
            25.8,
            25.9,
            26.0,
            26.1,
            26.2,
            26.3,
            26.4,
            26.5,
            26.6,
            26.7,
            26.8,
            26.9,
            27.0,
            27.1,
            27.2,
            27.3,
            27.4,
            27.5,
            27.6,
            27.7,
            27.8,
            27.9,
            28.0,
            28.1,
            28.2,
            28.3,
            28.4,
            28.5,
            28.6,
            28.7,
            28.8,
            28.9,
            29.0,
            29.1,
            29.2,
            29.3,
            29.4,
            29.5,
            29.6,
            29.7,
            29.8,
            29.9,
            30.0,
            30.1,
            30.2,
            30.3,
            30.4,
            30.5,
            30.6,
            30.7,
            30.8,
            30.9,
            31.0,
            31.1,
            31.2,
            31.3,
            31.4,
            31.5,
            31.6,
            31.7,
            31.8,
            31.9,
            32.0,
            32.1,
            32.2,
            32.3,
            32.4,
            32.5,
            32.6,
            32.7,
            32.8,
            32.9,
            33.0,
            33.1,
            33.2,
            33.3,
            33.4,
            33.5,
            33.6,
            33.7,
            33.8,
            33.9,
            34.0,
            34.1,
            34.2,
            34.3,
            34.4,
            34.5,
            34.6,
            34.7,
            34.8,
            34.9,
            35.0,
            35.1,
            35.2,
            35.3,
            35.4,
            35.5,
            35.6,
            35.7,
            35.8,
            35.9,
            36.0,
            36.1,
            36.2,
            36.3,
            36.4,
            36.5,
            36.6,
            36.7,
            36.8,
            36.9,
            37.0,
            37.1,
            37.2,
            37.3,
            37.4,
            37.5,
            37.6,
            37.7,
            37.8,
            37.9,
            38.0,
            38.1,
            38.2,
            38.3,
            38.4,
            38.5
        ],
        "y": [
            0.7552196320002689,
            0.714036758856403,
            0.7102604349449662,
            0.7027925589029446,
            0.6341653164467335,
            0.5663699035934553,
            0.618795262166633,
            0.5892143325513463,
            0.5937272890611259,
            0.6183820629211537,
            0.6104181066665123,
            0.6370353726758128,
            0.5881539500844203,
            0.6148607973462398,
            0.6171687839408395,
            0.6382585259532325,
            0.5898791153373084,
            0.5866902431113564,
            0.6367173232107132,
            0.6423692073654917,
            0.6305641167624586,
            0.6147735462516984,
            0.6470701444273772,
            0.5904917691638384,
            0.6140342547964418,
            0.5827533285975126,
            0.632044711062446,
            0.6273976293901762,
            0.5687203769240029,
            0.6517837571771724,
            0.628351803001129,
            0.6341942063711485,
            0.6405847182755159,
            0.6484589205203304,
            0.5639284871481822,
            0.6421383664592183,
            0.6613905872719575,
            0.6847316825813055,
            0.641153383436489,
            0.6692205126437573,
            0.6405324017388297,
            0.6226296816135624,
            0.6319233285006768,
            0.626179334632648,
            0.6216287452296206,
            0.6264586055000289,
            0.6213475444191676,
            0.6412815159433388,
            0.6245552929453393,
            0.639573491740446,
            0.6598992316958574,
            0.6126848497490144,
            0.6315551435888443,
            0.6391810748224948,
            0.5815608228196836,
            0.6147862392628,
            0.6330118216150036,
            0.6524234528872338,
            0.6464428419448239,
            0.6943893731663486,
            0.603971516074254,
            0.6178791305379017,
            0.66491670368218,
            0.631848479060786,
            0.652857622808186,
            0.6252318082916081,
            0.6142259544122554,
            0.6418830661435696,
            0.6769308446257712,
            0.6697870528708153,
            0.6593121055362375,
            0.6789869983901773,
            0.673164911253993,
            0.6404473463008179,
            0.6709777059254062,
            0.6605128764905016,
            0.6595663670311428,
            0.6809163653222994,
            0.6695561816034994,
            0.6676321421360744,
            0.6022157800003413,
            0.6818736582599508,
            0.6788014111240378,
            0.6427637481626949,
            0.6726915824435654,
            0.6360114293831525,
            0.653459882763074,
            0.6629809587440701,
            0.6518233657342432,
            0.6364341867230887,
            0.6751018070199745,
            0.7000402662812181,
            0.6361521912858775,
            0.6433939822822176,
            0.6710591793062802,
            0.6656332623790929,
            0.6779532847860429,
            0.6476038500075538,
            0.6731498603577503,
            0.6592814669657646,
            0.6823682628928834,
            0.6729302617817562,
            0.6278430378950047,
            0.6621318433539635,
            0.6537846726099339,
            0.6790720726660303,
            0.7187251914447356,
            0.6718395761581893,
            0.6965783733164518,
            0.7035608287411685,
            0.6509717557942167,
            0.6928810300777418,
            0.6989583474002684,
            0.6563012595212302,
            0.680437394924225,
            0.6627999030333704,
            0.6951915076127322,
            0.7050237448073732,
            0.684341222151184,
            0.6323884806598182,
            0.6823862822814947,
            0.6955810449021623,
            0.6854298177800856,
            0.6578598063958888,
            0.706533675016337,
            0.6785124672268846,
            0.6695730950125198,
            0.7057747757095258,
            0.6716740719579414,
            0.6556225830298348,
            0.6692237496101114,
            0.6542033780531077,
            0.6675271194386384,
            0.6379416589641611,
            0.6521931113091625,
            0.6617524685329883,
            0.6828665254829686,
            0.6624870331885534,
            0.6945713293127079,
            0.7124137466852755,
            0.6759213113869093,
            0.6687717013219577,
            0.7227902560845413,
            0.6469151042900841,
            0.6513891423391854,
            0.6795732634830746,
            0.6914008191235292,
            0.6585228390821634,
            0.7050524450247956,
            0.6957871239081665,
            0.6565506161193453,
            0.6922865642311757,
            0.7207097188672563,
            0.6855301095204379,
            0.7347415247313093,
            0.6488841165756939,
            0.6717160434806804,
            0.6295314858990725,
            0.7021689472640565,
            0.6523955885372011,
            0.6583327417212573,
            0.672651077375542,
            0.6815686590328448,
            0.71865610893,
            0.701145696668584,
            0.6495216082568905,
            0.6798060681984622,
            0.685726028310583,
            0.6945660490133481,
            0.6680840424296436,
            0.6775159052718466,
            0.6646531113674317,
            0.656785139547368,
            0.7213507205786938,
            0.6911123483526195,
            0.6975755172694255,
            0.6700320764686128,
            0.693804834547616,
            0.7228037519694704,
            0.6824847496775676,
            0.7151296848101184,
            0.68082893221835,
            0.6460932518832877,
            0.6521576737014287,
            0.6894037273368152,
            0.7037765164355602,
            0.7162919977522866,
            0.6586247400985794,
            0.6793548831051416,
            0.7207466550818896,
            0.6708666440818774,
            0.6570027765741319,
            0.6818571782340791,
            0.6776007808286778,
            0.6961470761704781,
            0.665579742538697,
            0.703251862344119,
            0.6867495276402424,
            0.680169780417421,
            0.6711311603772279,
            0.6918782374961112,
            0.7141657701633347,
            0.689140707280925,
            0.6803782751995989,
            0.6888660407684437,
            0.6997106894765345,
            0.6719271813307889,
            0.7138657414571249,
            0.6611519916782126,
            0.6793252787343338,
            0.7121597598056209,
            0.6444442984759671,
            0.6542879443593143,
            0.6768464583290026,
            0.6631382528895312,
            0.6941007189592643,
            0.6982347115768359,
            0.7061832365042672,
            0.6687029985611174,
            0.6613250325098171,
            0.6885655120476546,
            0.6649303229675755,
            0.6954727366372145,
            0.6866238251450362,
            0.6886093200094169,
            0.6294349526665021,
            0.6520339646690391,
            0.6664225716663791,
            0.6619936239733631,
            0.6818226888050196,
            0.6969719204398442,
            0.6581142924441105,
            0.6927113782830178,
            0.6832043670937963,
            0.6907750544719978,
            0.700057742093278,
            0.7098095953911275,
            0.6991667885953503,
            0.7295531335957506,
            0.6963939068864468,
            0.6745754688211837,
            0.7042594168505656,
            0.6826408398587315,
            0.6461698421180778,
            0.6713907479480081,
            0.6683457030161298,
            0.6999672602746901,
            0.7114299894920282,
            0.6856251281653046,
            0.7116255472801228,
            0.6850347014395975,
            0.7222505792298555,
            0.6927580106142313,
            0.7398834294959468,
            0.6865217921589255,
            0.653865751584842,
            0.7331885502938972,
            0.6959567414755515,
            0.7287866082619572,
            0.6646324494580851,
            0.6723575660150062,
            0.6835063625880284,
            0.6611947835419308,
            0.7383855877661073,
            0.7175380512869166,
            0.7020280712392276,
            0.676665989027077,
            0.6889520536892934,
            0.6499044055998437,
            0.6674735570307838,
            0.6460213323684229,
            0.7032779993212097,
            0.6791465622231764,
            0.6784934759382201,
            0.6642100791109936,
            0.6511939956275845,
            0.6315116468612295,
            0.6603771344080501,
            0.6644029385974254,
            0.6959143851343805,
            0.6695213218146,
            0.6780205328548489,
            0.6706681662442184,
            0.615792213105948,
            0.6533311681800053,
            0.6688073689447332,
            0.7065048420366907,
            0.6825115669033882,
            0.7434301089792181,
            0.6776620402087415,
            0.6796303593027982,
            0.6572327378181508,
            0.7110614085502673,
            0.7168398795024197,
            0.661732251540879,
            0.6440530107291805,
            0.6689940539974474,
            0.6919336154613367,
            0.6897007233792355,
            0.7148324512987987,
            0.7016002154519363,
            0.6584253284982031,
            0.6968817531008943,
            0.6919889750381593,
            0.6994300083384649,
            0.696037435017888,
            0.6836642230185604,
            0.6666947534972945,
            0.649957597362489,
            0.7113085054785725,
            0.642567613875839,
            0.7118234129341617,
            0.716815656606281,
            0.7020187947986135,
            0.6737685081396646,
            0.6680676558100532,
            0.7200888452633233,
            0.6746829574200457,
            0.6816616750137183,
            0.6841850106463806,
            0.7105015175874527,
            0.667147032276533,
            0.6851699715790214,
            0.7232804235472958,
            0.6942635902608663,
            0.7063048328281759,
            0.7196286718268544,
            0.6772846683756998,
            0.7088796385402892,
            0.6958140092943541,
            0.7367961255030714,
            0.6622839707449021,
            0.6818455299413565,
            0.6987940652295932,
            0.6820306959245567,
            0.7269789234021463,
            0.7310046745530423,
            0.6915516269144294,
            0.6764985661457447,
            0.688422776504617,
            0.6748705329975883,
            0.6960118194953164,
            0.6674152077235465,
            0.68087732530911,
            0.6916892152979962,
            0.691879883481035,
            0.7150175477883504,
            0.6552071002151655,
            0.7172626396433931,
            0.6939665929592979,
            0.6860600434212918,
            0.7032842428357743,
            0.6665163814108545,
            0.685827595506057,
            0.6833548660189357,
            0.7022694228038796,
            0.6859178861301624,
            0.6877491683725214,
            0.7095759754922693,
            0.6818255295190854,
            0.7430403202867583,
            0.684978724677262,
            0.7251161954797363,
            0.6985966349895518,
            0.6985277703469127,
            0.6887621835321934,
            0.6852161420526515,
            0.6906777486364554,
            0.6862142623950344,
            0.7063246556205484,
            0.6687901364985085,
            0.6889117698538091,
            0.6938524724148015,
            0.7047267569983947,
            0.6984581713148481,
            0.6608618181963927,
            0.6601925550139692,
            0.7216222186228824,
            0.6487063780728776,
            0.7200098400997074,
            0.7033282191131812,
            0.731044344952231,
            0.7008421963119841,
            0.6755734826382568,
            0.6944737412571301,
            0.6784950598931013
        ]
    },
    "$p_{\\rm CSP}^{12}$": {
        "x": [
            0.0,
            0.1,
            0.2,
            0.3,
            0.4,
            0.5,
            0.6,
            0.7,
            0.8,
            0.9,
            1.0,
            1.1,
            1.2,
            1.3,
            1.4,
            1.5,
            1.6,
            1.7,
            1.8,
            1.9,
            2.0,
            2.1,
            2.2,
            2.3,
            2.4,
            2.5,
            2.6,
            2.7,
            2.8,
            2.9,
            3.0,
            3.1,
            3.2,
            3.3,
            3.4,
            3.5,
            3.6,
            3.7,
            3.8,
            3.9,
            4.0,
            4.1,
            4.2,
            4.3,
            4.4,
            4.5,
            4.6,
            4.7,
            4.8,
            4.9,
            5.0,
            5.1,
            5.2,
            5.3,
            5.4,
            5.5,
            5.6,
            5.7,
            5.8,
            5.9,
            6.0,
            6.1,
            6.2,
            6.3,
            6.4,
            6.5,
            6.6,
            6.7,
            6.8,
            6.9,
            7.0,
            7.1,
            7.2,
            7.3,
            7.4,
            7.5,
            7.6,
            7.7,
            7.8,
            7.9,
            8.0,
            8.1,
            8.2,
            8.3,
            8.4,
            8.5,
            8.6,
            8.7,
            8.8,
            8.9,
            9.0,
            9.1,
            9.2,
            9.3,
            9.4,
            9.5,
            9.6,
            9.7,
            9.8,
            9.9,
            10.0,
            10.1,
            10.2,
            10.3,
            10.4,
            10.5,
            10.6,
            10.7,
            10.8,
            10.9,
            11.0,
            11.1,
            11.2,
            11.3,
            11.4,
            11.5,
            11.6,
            11.7,
            11.8,
            11.9,
            12.0,
            12.1,
            12.2,
            12.3,
            12.4,
            12.5,
            12.6,
            12.7,
            12.8,
            12.9,
            13.0,
            13.1,
            13.2,
            13.3,
            13.4,
            13.5,
            13.6,
            13.7,
            13.8,
            13.9,
            14.0,
            14.1,
            14.2,
            14.3,
            14.4,
            14.5,
            14.6,
            14.7,
            14.8,
            14.9,
            15.0,
            15.1,
            15.2,
            15.3,
            15.4,
            15.5,
            15.6,
            15.7,
            15.8,
            15.9,
            16.0,
            16.1,
            16.2,
            16.3,
            16.4,
            16.5,
            16.6,
            16.7,
            16.8,
            16.9,
            17.0,
            17.1,
            17.2,
            17.3,
            17.4,
            17.5,
            17.6,
            17.7,
            17.8,
            17.9,
            18.0,
            18.1,
            18.2,
            18.3,
            18.4,
            18.5,
            18.6,
            18.7,
            18.8,
            18.9,
            19.0,
            19.1,
            19.2,
            19.3,
            19.4,
            19.5,
            19.6,
            19.7,
            19.8,
            19.9,
            20.0,
            20.1,
            20.2,
            20.3,
            20.4,
            20.5,
            20.6,
            20.7,
            20.8,
            20.9,
            21.0,
            21.1,
            21.2,
            21.3,
            21.4,
            21.5,
            21.6,
            21.7,
            21.8,
            21.9,
            22.0,
            22.1,
            22.2,
            22.3,
            22.4,
            22.5,
            22.6,
            22.7,
            22.8,
            22.9,
            23.0,
            23.1,
            23.2,
            23.3,
            23.4,
            23.5,
            23.6,
            23.7,
            23.8,
            23.9,
            24.0,
            24.1,
            24.2,
            24.3,
            24.4,
            24.5,
            24.6,
            24.7,
            24.8,
            24.9,
            25.0,
            25.1,
            25.2,
            25.3,
            25.4,
            25.5,
            25.6,
            25.7,
            25.8,
            25.9,
            26.0,
            26.1,
            26.2,
            26.3,
            26.4,
            26.5,
            26.6,
            26.7,
            26.8,
            26.9,
            27.0,
            27.1,
            27.2,
            27.3,
            27.4,
            27.5,
            27.6,
            27.7,
            27.8,
            27.9,
            28.0,
            28.1,
            28.2,
            28.3,
            28.4,
            28.5,
            28.6,
            28.7,
            28.8,
            28.9,
            29.0,
            29.1,
            29.2,
            29.3,
            29.4,
            29.5,
            29.6,
            29.7,
            29.8,
            29.9,
            30.0,
            30.1,
            30.2,
            30.3,
            30.4,
            30.5,
            30.6,
            30.7,
            30.8,
            30.9,
            31.0,
            31.1,
            31.2,
            31.3,
            31.4,
            31.5,
            31.6,
            31.7,
            31.8,
            31.9,
            32.0,
            32.1,
            32.2,
            32.3,
            32.4,
            32.5,
            32.6,
            32.7,
            32.8,
            32.9,
            33.0,
            33.1,
            33.2,
            33.3,
            33.4,
            33.5,
            33.6,
            33.7,
            33.8,
            33.9,
            34.0,
            34.1,
            34.2,
            34.3,
            34.4,
            34.5,
            34.6,
            34.7,
            34.8,
            34.9,
            35.0,
            35.1,
            35.2,
            35.3,
            35.4,
            35.5,
            35.6,
            35.7,
            35.8,
            35.9,
            36.0,
            36.1,
            36.2,
            36.3,
            36.4,
            36.5,
            36.6,
            36.7,
            36.8,
            36.9,
            37.0,
            37.1,
            37.2,
            37.3,
            37.4,
            37.5,
            37.6,
            37.7,
            37.8,
            37.9,
            38.0,
            38.1,
            38.2,
            38.3,
            38.4,
            38.5
        ],
        "y": [
            6.689012754664081,
            6.781055828609193,
            6.88464681875493,
            6.418458615818842,
            6.427532668925143,
            6.214319596309253,
            6.071334222216399,
            6.188208516245279,
            6.214085284272223,
            6.3555412553991895,
            6.31376198828886,
            6.4532706220386515,
            5.900945107841191,
            5.702271554665558,
            5.670012408341273,
            5.578302787572369,
            5.887898639429057,
            5.931911993810523,
            5.78571763125571,
            6.213595412358327,
            6.192304976240339,
            6.163086358313848,
            5.814875380339494,
            6.009046227980285,
            6.028354978331468,
            5.644173304934507,
            5.568938522406067,
            5.285617829292948,
            5.9659519655582045,
            5.613989605510159,
            6.177934200476426,
            5.863376444773807,
            6.089600094744545,
            5.773845637056163,
            5.556988636398693,
            5.633051268703899,
            5.365024899606073,
            5.462342639394733,
            5.017264066862974,
            5.637910608805416,
            5.770890798527707,
            5.882458434679003,
            6.096496572029936,
            6.065072728775989,
            5.913677238772824,
            6.110293974203771,
            5.797857304809504,
            6.3095467300870824,
            6.102938571000991,
            5.947367317596005,
            6.220394489988402,
            5.8437200496057,
            6.530278512694369,
            6.799962253151535,
            6.0378662218427905,
            5.985538931996918,
            6.020903119796084,
            5.500246553728122,
            6.062028492560486,
            5.99800586748366,
            5.900127741358037,
            6.1287237132679495,
            5.617597406728687,
            5.6338313681729275,
            5.488724452853893,
            5.57636575898147,
            5.4559441878789725,
            6.136969272426498,
            5.866938346441766,
            5.645541991111382,
            5.571873788929433,
            5.250651193965989,
            5.415723402599402,
            5.346069853905408,
            5.879452479987559,
            5.4959741313534325,
            5.179731123965731,
            5.2898262081305365,
            5.598989023111869,
            5.478980457094387,
            5.678308715634948,
            5.707742083124805,
            5.1196797561399325,
            5.296612528624731,
            4.935417529701527,
            5.1335513266334845,
            5.462948867982933,
            5.139097812599683,
            5.04407630441041,
            5.366641178068939,
            5.320411033430762,
            4.9894373110971415,
            5.353180583836763,
            5.457287747932995,
            5.377627226023553,
            5.309650664131575,
            5.352921831365692,
            5.655847826715863,
            5.508133495922046,
            5.51318328777131,
            5.3478138693330495,
            5.313096091270468,
            5.595140277015505,
            5.031166481977945,
            4.861347810673355,
            5.0041565906594565,
            5.074190393967583,
            5.214507243519191,
            4.782935009212298,
            4.514261580783988,
            4.804601090828686,
            4.86261012561705,
            4.903111233547807,
            4.8639945644264175,
            4.591812208750814,
            5.274970179225529,
            4.856710508820631,
            4.6351648324870025,
            4.734459873860971,
            4.710855232911189,
            4.6384318384891925,
            4.455766707817606,
            4.6989298635960015,
            4.61476522587155,
            4.919861893477251,
            4.367709913973164,
            4.476741849705926,
            5.135572097748809,
            4.50214977242585,
            4.772866979952577,
            4.616102815512488,
            4.964419634531712,
            4.723368516577067,
            4.897831152420484,
            4.690137107078911,
            4.507409621377385,
            4.722634012491189,
            4.7597825265492775,
            4.545445346881987,
            4.888111313642123,
            4.626636448311488,
            4.671389491430854,
            4.784695196251065,
            5.088386550386276,
            4.680212517575407,
            4.19037180757343,
            4.347757097323944,
            4.479400891203599,
            4.464480408199782,
            4.330323958466791,
            4.692971132476532,
            4.699559300571539,
            4.658031542779609,
            4.526890313419977,
            4.369209816757562,
            4.656927602453005,
            4.24201535174612,
            4.594078796113027,
            4.532343764263085,
            4.577336501060922,
            4.453474197005048,
            4.8166023271348415,
            4.811473658364769,
            4.487440623073503,
            4.536326169865895,
            4.608372312654337,
            4.824009726417924,
            4.644327988916914,
            4.629309970859315,
            4.838309772476606,
            4.863173155666266,
            4.700764069065467,
            4.56619306273607,
            4.201392506018498,
            4.323706151046833,
            4.956502340843373,
            4.453691242773895,
            4.582917837519115,
            4.573911485984076,
            4.117986631667063,
            4.350668111788374,
            4.545464025429432,
            4.781737509266621,
            4.69506076724815,
            4.605261321630768,
            4.299634895605549,
            4.889608090391025,
            4.819801159669532,
            4.533748067969125,
            4.468724406573402,
            4.38968557744047,
            4.701233244953283,
            4.720011490428221,
            4.36298298023023,
            4.731806442271735,
            4.642676721404034,
            4.46591480256993,
            4.478811398858906,
            4.545787090498447,
            4.522802692478037,
            4.131437954101224,
            4.601790613708679,
            4.903566656283144,
            4.452307557521849,
            4.522465192402176,
            4.622456465978913,
            4.553143791741349,
            4.671567065692067,
            4.6743749771699,
            5.079028205595187,
            4.311192840219672,
            4.6095742243599,
            4.2758274250926425,
            4.199320391437795,
            4.609642881615032,
            4.549630955489587,
            4.494698830091839,
            4.785440356401918,
            4.471290771037702,
            4.842725862368877,
            4.585138520865083,
            4.447305934068933,
            4.450210286841787,
            4.457194923729452,
            4.498925311097982,
            4.682405852583982,
            4.442693449933283,
            4.657035509588728,
            4.762953775953766,
            4.54287117451569,
            4.525469963746037,
            4.648358028410382,
            4.713286993392232,
            4.958295051660044,
            4.740832723734626,
            4.902401783342967,
            4.810978528780215,
            4.612815389000368,
            4.647619823447741,
            4.714755593898861,
            4.4251028271684385,
            4.669093992047571,
            4.7938041943204155,
            4.562567237112161,
            4.488588579006694,
            4.760738153260045,
            4.554642920329311,
            4.448716884551822,
            4.638704629431078,
            4.490941305630267,
            4.470969367578872,
            4.82391243539482,
            4.666882654665895,
            5.0096703852885796,
            4.6482173984961,
            4.993204115075454,
            4.721507872336432,
            5.055438454028254,
            4.423045916856608,
            5.010889678024648,
            4.849245519817355,
            4.932835164471055,
            4.547358970639272,
            4.720475340071391,
            4.801237464011187,
            4.94758523549945,
            4.514470296897874,
            4.624041614358202,
            4.580802641127628,
            5.319652351384927,
            5.060096814845655,
            4.92876124303824,
            4.767234193656434,
            5.173630872447386,
            4.903232584055499,
            4.6190321040230105,
            4.842618857806536,
            4.943898303358143,
            4.796175049190783,
            5.341228924241491,
            5.039753124456229,
            5.353674715826124,
            5.107597041706445,
            5.0338711127668345,
            4.880209671441232,
            5.021526165602343,
            4.390058730492619,
            4.311382106559538,
            4.387408227377287,
            4.806661420046319,
            4.282776003301449,
            4.1326499573274385,
            4.227615467977794,
            4.713886874034378,
            4.5999571312169145,
            4.3700296619045425,
            4.455643302359593,
            4.564398341870459,
            4.485398275355888,
            4.4029131864509194,
            4.552750250189686,
            4.4618485234290155,
            4.345711717889006,
            4.1901739083408875,
            4.231452962587167,
            4.508600417465942,
            4.568700697119443,
            4.272231222612916,
            4.316802243871706,
            4.195832050277699,
            4.023813140457539,
            4.592506291717854,
            4.51675385659163,
            4.4868023251508715,
            4.3664807373110825,
            4.547320703789175,
            4.762059631100825,
            4.355060354279789,
            4.647482389310388,
            4.445706152623065,
            4.681192786875752,
            4.783338062224484,
            4.341365884850172,
            4.526292887828485,
            4.5228284188361485,
            4.4094359476897225,
            4.511311685007239,
            4.182323685492356,
            4.265711639445362,
            4.284728802695312,
            4.5913558361794005,
            4.460865727761555,
            4.610137666120836,
            4.2255100591417305,
            4.6439571909626975,
            4.465693845300444,
            4.361491991064066,
            4.265871625853442,
            4.486086258311505,
            4.640130707178758,
            4.630290432057916,
            4.128524774741732,
            4.696105818422434,
            4.722361174612287,
            4.21491749723674,
            4.396782512036888,
            4.235834445013877,
            4.3638480097888435,
            4.170508569166789,
            4.299299126641558,
            4.201117415259787,
            4.321833710343787,
            4.618135004359755,
            4.438498590181093,
            4.5124151713994785,
            4.390518335539126,
            4.497222692429827,
            4.5020585180562,
            4.659303170907854,
            4.461472659662062,
            4.201252198931651,
            4.553630795127122,
            4.646591749802316,
            4.537531208037719,
            4.941876873762257,
            4.381712196046171,
            4.329891025648805,
            4.529204357565331,
            4.416905599772693,
            4.426438271757652,
            4.592924306880435,
            4.396727177619084,
            4.506291716818853,
            5.0071372618096355,
            4.376800682927452,
            4.455304265565897,
            4.64217127412217,
            4.492171474231111,
            4.579448330524667,
            4.503198542646474,
            4.589503443157369,
            4.132243711617586,
            4.189642452853851,
            4.43240202828497,
            4.23843503760443,
            4.5065432947463995
        ]
    }
}
