# Supplementary material for: Temperature-pressure phase diagram of confined monolayer water/ice at first-principles accuracy with a machine-learning force field
Source: Nat Commun. 2023 Jul 11;14:4110. doi: 10.1038/s41467-023-39829-z (PMC10336112; doi:10.1038/s41467-023-39829-z)
Supplement: Supplementary file 39 — Source Data [file 41467_2023_39829_MOESM39_ESM.zip › Source_Data/Fig.3f.json]

{
    "ZigZag": [
        20.64786989487721,
        16.98904955361263,
        20.382699860193394,
        21.995332478903112,
        20.50635410941483,
        20.968400985703184,
        19.35592123218911,
        24.049737776335544,
        24.01383045755611,
        15.72559404719991,
        14.873316443995254,
        18.826703070221242,
        22.809730547583513,
        14.75881074303004,
        25.0479651923237,
        21.07111370056097,
        25.482170218152387,
        25.877527803651525,
        15.853663125491824,
        25.684442739061637,
        30.41023347830812,
        13.835997471196839,
        13.606358419245012,
        17.7260258035306,
        29.15643206155234,
        11.509406101996586,
        18.64041171385706,
        16.53833161833299,
        20.24200140385191,
        19.034324548335704,
        30.208454354331167,
        16.981718822238864,
        6.909296420862947,
        16.406816816758734,
        17.065484098757942,
        16.696034026998912,
        30.86866835381372,
        13.928019250913987,
        30.579343623686547,
        18.37918681809916,
        27.698569024780234,
        21.08754151483652,
        11.601021025727412,
        15.272818647326096,
        30.306508626412516,
        32.69615472035664,
        32.97833462900129,
        20.852767350294386,
        18.216892702758276,
        24.810690613677327,
        12.19412171779645,
        19.150036520636846,
        23.681120119231085,
        12.008937266974144,
        40.16659145040548,
        22.82610231733342,
        30.138809067044953,
        22.513330941667192,
        20.046794134774192,
        21.08572845899871,
        21.367236505067662,
        25.724989969394656,
        11.118467000097187,
        14.11970834238557,
        29.92212214636802,
        11.162237747679765,
        28.206027669400395,
        16.995591151970242,
        11.097104640305167,
        16.815969749838448,
        24.55139428449865,
        35.995631348017874,
        31.483330022040978,
        18.481323702251956,
        17.665264880956315,
        22.42767535875491,
        13.28216999344342,
        15.175595838761284,
        21.956410552631134,
        30.03108675743315,
        37.158725601770236,
        16.461297112869495,
        11.973807994029908,
        15.781227291058872,
        21.142076149689927,
        23.237433923097658,
        24.958614379669214,
        21.73545780667449,
        13.224112751713074,
        19.812881337657895,
        21.758084944640874,
        28.76098159896145,
        26.389127018386933,
        20.22128894799177,
        29.4886178286736,
        21.250116410425775,
        46.531566674445976,
        9.101737573187801,
        25.469847604969438,
        23.109256465632466,
        25.082626314404365,
        7.705560998062924,
        15.668677652765926,
        5.059417475227006,
        23.969161834230817,
        16.955742285978122,
        8.564636787364847,
        16.363293689259933,
        0.8360911835147863,
        13.374532803875287,
        13.823945902876607,
        19.60672866487044,
        28.02660105651994,
        24.473009405460896,
        16.35550320114752,
        11.74838578245913,
        25.35398526485052,
        17.197823790325668,
        32.47220304206342,
        13.54026006103475,
        23.809276188045164,
        15.649915021952813,
        14.81047314294276,
        21.699218232514436,
        21.401869878853137,
        11.602736331481934,
        15.291120819514662,
        9.632662800168657,
        22.21972212070097,
        18.702518400878553,
        29.104053800267728,
        25.52731046052586,
        20.699431673603645,
        20.36721372858315,
        22.863245335791344,
        45.64869864769147,
        30.077557287877166,
        9.630010113098693,
        19.65538722728847,
        24.779493125780927,
        27.747929314308198,
        13.109761068667,
        22.531470830794884,
        11.076002530997284,
        23.879020032873406,
        35.73772288773789,
        26.64479227560897,
        30.482217526344016,
        29.243340052987875,
        28.0040290387436,
        19.08123427046501,
        20.164968864553277,
        16.14928720417962,
        13.098003885635467,
        24.76180061027186,
        20.14082329576672,
        24.17515476802955,
        22.31170383510018,
        26.905642548463042,
        12.013182517899848,
        15.114382739125974,
        36.314551814388594,
        23.37123245493235,
        8.788501574124867,
        32.09942778315054,
        10.478129726698672,
        24.30512886050992,
        31.308940224105896,
        26.478880012390913,
        27.503112930079286,
        15.769222721861757,
        24.017552583863885,
        28.279550974853976,
        19.051075497305437,
        34.05880934235559,
        18.454739608933536,
        18.44984548487141,
        14.141656501326631,
        15.301591397090721,
        15.160508044589568,
        33.731785391293414,
        21.247605131308127,
        16.250347527153178,
        7.97622789771505,
        21.558706753256672,
        23.492164806427397,
        11.955597437344476,
        2.8030466633100346,
        19.97169744320836,
        25.482996229656283,
        28.982754755651907,
        14.362908637867106,
        8.628087942580246,
        42.69351223657158,
        9.373195086260424,
        16.002000340720652,
        21.476030748168306,
        8.727444774965136,
        14.278285081663887,
        14.192079563980368,
        16.232332852777997
    ],
    "Branch": [
        38.30159686287149,
        31.532548235362825,
        32.54273791141384,
        34.983144493763966,
        38.227968237185536,
        30.202363986026413,
        30.56469624180208,
        29.82370028450624,
        37.17283075102903,
        51.84445600725011,
        41.900203396857044,
        30.160116277796398,
        34.542684903374436,
        34.65239688153296,
        35.814889674568505,
        42.421060806460375,
        42.66602506190906,
        39.7571219772305,
        47.614803006497596,
        31.84736542245689,
        36.48113937269068,
        31.24543416635642,
        39.83485351176384,
        34.996519927054145,
        25.879979266611127,
        39.211876926069806,
        40.56957966934421,
        37.24046718988073,
        36.51917126561328,
        38.38772637778745,
        17.389015482854138,
        36.54539559323006,
        43.60604554552174,
        43.243571771942435,
        39.79713697240955,
        22.256434447665093,
        44.96951068320047,
        35.86781667260642,
        49.0260502688381,
        27.728090672884445,
        40.594915722198515,
        26.337169470126202,
        37.693844635561696,
        41.7879513180678,
        23.474976948713838,
        29.129368554310442,
        40.10855655910659,
        54.216214495984126,
        37.56017289877636,
        50.223676749892874,
        41.13222076511364,
        24.849345878562367,
        34.770499752672144,
        43.01430913205667,
        37.20159463128242,
        31.69548404321312,
        27.38800121829695,
        51.80781605499031,
        39.48847915201818,
        31.080484158741314,
        28.20701686898981,
        43.40027834164315,
        50.05610739463835,
        27.297771899031027,
        37.94277866071858,
        46.160320409766555,
        44.50740206942628,
        52.78985270998863,
        51.435531659266616,
        26.98248307993652,
        29.816049049111253,
        38.47201384791969,
        44.81423010525707,
        44.00344250559187,
        30.0811911772867,
        42.21697413596916,
        42.363581624806635,
        45.68030674267608,
        35.13874388658157,
        29.67611843924397,
        37.0408259408215,
        26.362212546608582,
        41.04817807896746,
        27.34073422210936,
        46.813850338523,
        27.69267181699474,
        37.14024913015191,
        44.599754028395374,
        33.19511604063377,
        33.012260434920584,
        39.554103033574165,
        38.28283713086426,
        46.51260849282098,
        35.53502487139572,
        49.837253729562995,
        32.290394770324525,
        38.98976223586764,
        42.73435619799181,
        33.21137246953781,
        30.27567026106782,
        45.183669220601004,
        37.26662972185266,
        32.84558394200865,
        37.72657046490075,
        37.02824284411436,
        27.0213125731962,
        40.67423678458147,
        41.3088737918273,
        34.99561140720129,
        40.37208379276661,
        27.86305301612089,
        30.6077953573765,
        41.69200757588866,
        32.234793874028846,
        32.15854601323221,
        36.148009145376776,
        33.25510397682419,
        40.88882640177936,
        42.17786304889881,
        46.14539854190166,
        44.221435329213996,
        43.372822534285824,
        26.158011108176414,
        27.887684301879496,
        47.53181416762774,
        33.07454115325538,
        26.18310891583375,
        36.905374160774336,
        39.45895116304543,
        37.032502219136354,
        23.205641845865994,
        38.61614621290693,
        28.857183320029847,
        41.70663869903263,
        31.270261987320584,
        17.91564371624746,
        34.8846644828474,
        35.65923224388726,
        41.24725411892019,
        50.94799917169284,
        19.057430072594865,
        34.78150392373182,
        39.180739040630236,
        29.627178314231195,
        34.34615135825913,
        29.1836093447068,
        36.92290323291904,
        33.95338773168015,
        38.999153794748175,
        24.740008332370554,
        34.90557220674518,
        35.86211867341712,
        37.25174285311427,
        32.172277649979534,
        33.80905051375761,
        49.54680336849624,
        39.95462159129581,
        20.407282253630324,
        34.94778477620252,
        37.34506471910086,
        26.527652330238144,
        25.76446132126323,
        33.107525020449124,
        20.270205629618058,
        43.12448207524422,
        33.03816196350478,
        34.607647968401594,
        34.992528760116066,
        32.32293138805527,
        32.74190787494513,
        13.402458879970277,
        40.47775158692963,
        39.6342721795216,
        42.789600564026905,
        31.554455817916,
        23.443204020780893,
        44.34749571382459,
        23.185027307490927,
        41.5546410618884,
        40.743583241996426,
        43.050632180455054,
        36.476115899209375,
        32.55731810307688,
        42.76738458142715,
        25.089566385190366,
        36.823929552033064,
        35.30686533052608,
        17.66358541430989,
        50.86254870316738,
        29.81197622741035,
        41.868625069302425,
        34.1472105547239,
        26.49587601496513,
        46.90480254002072,
        31.105676869369482,
        16.72761038878522,
        32.4192714774747,
        37.36514446920983,
        30.226963892798242,
        20.874033689072608,
        41.41693339583047
    ]
}
