# Supplementary material for: Temperature-pressure phase diagram of confined monolayer water/ice at first-principles accuracy with a machine-learning force field
Source: Nat Commun. 2023 Jul 11;14:4110. doi: 10.1038/s41467-023-39829-z (PMC10336112; doi:10.1038/s41467-023-39829-z)
Supplement: Supplementary file 39 — Source Data [file 41467_2023_39829_MOESM39_ESM.zip › Source_Data/Fig.4a.json]

{
    "Hexagonal-to-Pentagonal": {
        "x": [
            10.0,
            50.0,
            100.0,
            150.0,
            180.0
        ],
        "y": [
            0.05,
            0.05,
            0.075,
            0.125,
            0.15
        ],
        "yerr_low": [
            0.025,
            0.025,
            0.024999999999999994,
            0.024999999999999994,
            0.04999999999999999
        ],
        "yerr_up": [
            0.024999999999999994,
            0.024999999999999994,
            0.02500000000000001,
            0.024999999999999994,
            0.05000000000000002
        ]
    },
    "Pentagonal-to-Square": {
        "x": [
            10.0,
            50.0,
            100.0,
            150.0,
            180.0
        ],
        "y": [
            0.4,
            0.4,
            0.4,
            0.45,
            0.5
        ],
        "yerr_low": [
            0.10000000000000003,
            0.10000000000000003,
            0.10000000000000003,
            0.15000000000000002,
            0.2
        ],
        "yerr_up": [
            0.09999999999999998,
            0.09999999999999998,
            0.19999999999999996,
            0.14999999999999997,
            0.5
        ]
    },
    "Square-to-ZZMI": {
        "x": [
            10.0,
            50.0,
            100.0,
            150.0,
            180.0,
            200.0,
            250.0
        ],
        "y": [
            3.0,
            3.0,
            3.25,
            3.5,
            4.0,
            4.5,
            4.5
        ],
        "yerr_low": [
            1.0,
            1.0,
            0.75,
            1.0,
            1.0,
            1.0,
            0.5
        ],
        "yerr_up": [
            1.0,
            1.0,
            0.75,
            0.5,
            2.0,
            1.5,
            2.0
        ]
    },
    "Hexatic": {
        "x": [
            250.0,
            280.0,
            300.0,
            350.0,
            400.0
        ],
        "y": [
            2.2,
            2.25,
            2.5,
            2.5,
            2.75
        ],
        "yerr_low": [
            0.22000000000000003,
            0.25,
            0.25,
            0.25,
            0.5
        ],
        "yerr_up": [
            0.22000000000000003,
            0.25,
            0.25,
            0.25,
            0.275
        ]
    },
    "ZZMI": {
        "x": [
            250.0,
            280.0,
            300.0,
            350.0
        ],
        "y": [
            5.0,
            5.5,
            5.5,
            10.0
        ],
        "yerr_low": [
            1.0,
            1.0,
            1.0,
            1.0
        ],
        "yerr_up": [
            1.0,
            1.0,
            2.0,
            5.0
        ]
    },
    "ZZMI-to-qBI": {
        "x": [
            10.0,
            50.0,
            100.0,
            150.0,
            200.0,
            250.0,
            280.0,
            300.0,
            350.0,
            400.0
        ],
        "y": [
            14.5,
            14.5,
            14.5,
            14.5,
            14.5,
            14.5,
            14.5,
            14.5,
            14.0,
            13.5
        ],
        "yerr_low": [
            2.0,
            2.0,
            2.0,
            2.0,
            2.0,
            2.0,
            2.0,
            2.0,
            1.5,
            1.35
        ],
        "yerr_up": [
            1.4500000000000002,
            1.4500000000000002,
            1.4500000000000002,
            1.4500000000000002,
            1.4500000000000002,
            1.4500000000000002,
            1.4500000000000002,
            1.4500000000000002,
            2.0,
            2.5
        ]
    },
    "Hexagonal-to-Liquid": {
        "x": [
            90.0,
            110.0,
            130.0,
            140.0,
            160.0,
            165.0,
            170.0,
            180.0,
            185.0,
            200.0,
            200.0,
            190.0
        ],
        "y": [
            -0.35000000000000003,
            -0.3,
            -0.25,
            -0.2,
            -0.15,
            -0.1,
            -0.075,
            -0.05,
            0.0005,
            0.05,
            0.1,
            0.15
        ],
        "xerr_low": [
            30.0,
            30.0,
            30.0,
            20.0,
            20.0,
            15.0,
            10.0,
            10.0,
            15.0,
            10.0,
            10.0,
            10.0
        ],
        "xerr_up": [
            30.0,
            30.0,
            30.0,
            20.0,
            20.0,
            15.0,
            10.0,
            10.0,
            15.0,
            10.0,
            10.0,
            10.0
        ]
    },
    "Pentagonal-to-Liquid": {
        "x": [
            195.0,
            200.0,
            195.0
        ],
        "y": [
            0.15,
            0.25,
            0.5
        ],
        "xerr_low": [
            15.0,
            10.0,
            15.0
        ],
        "xerr_up": [
            15.0,
            10.0,
            15.0
        ]
    },
    "Square-to-Liquid": {
        "x": [
            190.0,
            230.0,
            250.0,
            250.0,
            250.0,
            250.0
        ],
        "y": [
            0.5,
            1.0,
            2.0,
            3.0,
            4.0,
            5.0
        ],
        "xerr_low": [
            20.0,
            30.0,
            20.0,
            20.0,
            20.0,
            20.0
        ],
        "xerr_up": [
            20.0,
            30.0,
            20.0,
            20.0,
            20.0,
            20.0
        ]
    },
    "ZZMI-to-Hexatic": {
        "x": [
            350.0,
            350.0,
            350.0
        ],
        "y": [
            10.0,
            12.5,
            14.0
        ],
        "xerr_low": [
            10.0,
            20.0,
            20.0
        ],
        "xerr_up": [
            10.0,
            20.0,
            20.0
        ]
    },
    "48-to-Hexagonal": {
        "x": [
            1.0,
            10.0,
            20.0,
            50.0,
            80.0
        ],
        "y": [
            -0.25,
            -0.25,
            -0.25,
            -0.3,
            -0.35000000000000003
        ],
        "yerr_low": [
            0.04999999999999999,
            0.04999999999999999,
            0.10000000000000003,
            0.050000000000000044,
            0.09999999999999998
        ],
        "yerr_up": [
            0.04999999999999999,
            0.04999999999999999,
            0.04999999999999999,
            0.04999999999999999,
            0.050000000000000044
        ]
    },
    "48-to-Liquid": {
        "x": [
            35.0,
            50.0,
            75.0,
            85.0
        ],
        "y": [
            -0.5,
            -0.45,
            -0.4,
            -0.35000000000000003
        ],
        "xerr_low": [
            15.0,
            20.0,
            25.0,
            35.0
        ],
        "xerr_up": [
            15.0,
            20.0,
            25.0,
            35.0
        ]
    },
    "Gas-to-Liquid": {
        "x": [
            150,
            175,
            200,
            250,
            275,
            300,
            350,
            400
        ],
        "y": [
            -0.15,
            -0.1,
            -0.075,
            -0.075,
            -0.05,
            -0.025,
            -0.025,
            -0.025
        ],
        "xerr": [
            25.0,
            25.0,
            25.0,
            25.0,
            25.0,
            25.0,
            25.0,
            25.0
        ],
        "yerr": [
            0.05,
            0.0375,
            0.025,
            0.025,
            0.025,
            0.025,
            0.025,
            0.025
        ]
    },
    "bZZqBI-to-ZZqBI": {
        "x": [
            375,
            275,
            60
        ],
        "y": [
            17.5,
            19.0,
            20.0
        ],
        "xerr_low": [
            25,
            25,
            10
        ],
        "xerr_up": [
            25,
            25,
            20
        ]
    }
}
