# Supplementary material for: Temperature-pressure phase diagram of confined monolayer water/ice at first-principles accuracy with a machine-learning force field
Source: Nat Commun. 2023 Jul 11;14:4110. doi: 10.1038/s41467-023-39829-z (PMC10336112; doi:10.1038/s41467-023-39829-z)
Supplement: Supplementary file 39 — Source Data [file 41467_2023_39829_MOESM39_ESM.zip › Source_Data/Fig.3a.json]

{
    "x": [
        0.0,
        0.025,
        0.05,
        0.075,
        0.1,
        0.125,
        0.15,
        0.17500000000000002,
        0.2,
        0.22499999999999998,
        0.25,
        0.275,
        0.3,
        0.325,
        0.35000000000000003,
        0.375,
        0.4,
        0.42500000000000004,
        0.44999999999999996,
        0.475,
        0.5,
        0.525,
        0.55,
        0.5750000000000001,
        0.6,
        0.625,
        0.65,
        0.675,
        0.7000000000000001,
        0.725,
        0.75,
        0.775,
        0.8,
        0.8250000000000001,
        0.8500000000000001,
        0.875,
        0.8999999999999999,
        0.925,
        0.95,
        0.9750000000000001,
        1.0,
        1.025,
        1.05,
        1.075,
        1.1,
        1.125,
        1.1500000000000001,
        1.1749999999999998,
        1.2,
        1.225,
        1.25,
        1.275,
        1.3,
        1.3250000000000002,
        1.35,
        1.375,
        1.4000000000000001,
        1.4249999999999998,
        1.45,
        1.4749999999999999,
        1.5,
        1.525,
        1.55,
        1.575,
        1.6,
        1.625,
        1.6500000000000001,
        1.675,
        1.7000000000000002,
        1.7249999999999999,
        1.75,
        1.775,
        1.7999999999999998,
        1.825,
        1.85,
        1.875,
        1.9,
        1.925,
        1.9500000000000002,
        1.975,
        2.0,
        2.0250000000000004,
        2.05,
        2.0749999999999997,
        2.1,
        2.125,
        2.15,
        2.175,
        2.2,
        2.225,
        2.25,
        2.275,
        2.3000000000000003,
        2.325,
        2.3499999999999996,
        2.375,
        2.4,
        2.425,
        2.45,
        2.475,
        2.5,
        2.525,
        2.55,
        2.575,
        2.6,
        2.625,
        2.6500000000000004,
        2.6750000000000003,
        2.7,
        2.725,
        2.75,
        2.7750000000000004,
        2.8000000000000003,
        2.8249999999999997,
        2.8499999999999996,
        2.875,
        2.9,
        2.925,
        2.9499999999999997,
        2.9749999999999996,
        3.0,
        3.025,
        3.05,
        3.075,
        3.1,
        3.125,
        3.15,
        3.175,
        3.2,
        3.225,
        3.25,
        3.2750000000000004,
        3.3000000000000003,
        3.325,
        3.35,
        3.375,
        3.4000000000000004,
        3.4250000000000003,
        3.4499999999999997,
        3.4749999999999996,
        3.5,
        3.525,
        3.55,
        3.5749999999999997,
        3.5999999999999996,
        3.625,
        3.65,
        3.675,
        3.7,
        3.725,
        3.75,
        3.775,
        3.8,
        3.825,
        3.85,
        3.875,
        3.9000000000000004,
        3.9250000000000003,
        3.95,
        3.975,
        4.0,
        4.025,
        4.050000000000001,
        4.074999999999999,
        4.1,
        4.125,
        4.1499999999999995,
        4.175,
        4.2,
        4.225,
        4.25,
        4.275,
        4.3,
        4.325,
        4.35,
        4.375,
        4.4,
        4.425,
        4.45,
        4.475,
        4.5,
        4.525,
        4.55,
        4.575,
        4.6000000000000005,
        4.625,
        4.65,
        4.675000000000001,
        4.699999999999999,
        4.725,
        4.75,
        4.7749999999999995,
        4.8,
        4.825,
        4.85,
        4.875,
        4.9,
        4.925,
        4.95,
        4.975,
        5.0,
        5.0249999999999995,
        5.05,
        5.074999999999999,
        5.1,
        5.125,
        5.15,
        5.175,
        5.2,
        5.225,
        5.25,
        5.2749999999999995,
        5.300000000000001,
        5.324999999999999,
        5.3500000000000005,
        5.375,
        5.4,
        5.425,
        5.45,
        5.475,
        5.5,
        5.525,
        5.550000000000001,
        5.575,
        5.6000000000000005,
        5.625,
        5.6499999999999995,
        5.675,
        5.699999999999999,
        5.725,
        5.75,
        5.775,
        5.8,
        5.825,
        5.85,
        5.875,
        5.8999999999999995,
        5.925000000000001,
        5.949999999999999,
        5.9750000000000005,
        6.0,
        6.025,
        6.05,
        6.075,
        6.1,
        6.125,
        6.15,
        6.175000000000001,
        6.2,
        6.2250000000000005,
        6.25,
        6.2749999999999995,
        6.3,
        6.324999999999999,
        6.35,
        6.375,
        6.4,
        6.425,
        6.45,
        6.475,
        6.5,
        6.5249999999999995,
        6.550000000000001,
        6.574999999999999,
        6.6000000000000005,
        6.625,
        6.65,
        6.675,
        6.7,
        6.725,
        6.75,
        6.775,
        6.800000000000001,
        6.825,
        6.8500000000000005,
        6.875,
        6.8999999999999995,
        6.925,
        6.949999999999999,
        6.975,
        7.0,
        7.025,
        7.05,
        7.075,
        7.1,
        7.125,
        7.1499999999999995,
        7.175000000000001,
        7.199999999999999,
        7.2250000000000005,
        7.25,
        7.275,
        7.3,
        7.325,
        7.35,
        7.375,
        7.4,
        7.425000000000001,
        7.45,
        7.4750000000000005,
        7.5,
        7.5249999999999995,
        7.55,
        7.574999999999999,
        7.6,
        7.625,
        7.65,
        7.675,
        7.7,
        7.725,
        7.75,
        7.7749999999999995,
        7.800000000000001,
        7.824999999999999,
        7.8500000000000005,
        7.875,
        7.9,
        7.925,
        7.95,
        7.975,
        8.0,
        8.025,
        8.05,
        8.075,
        8.100000000000001,
        8.125,
        8.149999999999999,
        8.175,
        8.2,
        8.225,
        8.25,
        8.275,
        8.299999999999999,
        8.325,
        8.35,
        8.375,
        8.4,
        8.425,
        8.45,
        8.475,
        8.5,
        8.525,
        8.55,
        8.575000000000001,
        8.6,
        8.625,
        8.65,
        8.675,
        8.7,
        8.725000000000001,
        8.75,
        8.774999999999999,
        8.8,
        8.825,
        8.85,
        8.875,
        8.9,
        8.924999999999999,
        8.95,
        8.975,
        9.0,
        9.025,
        9.05,
        9.075,
        9.1,
        9.125,
        9.15,
        9.175,
        9.200000000000001,
        9.225,
        9.25,
        9.275,
        9.3,
        9.325,
        9.350000000000001,
        9.375,
        9.399999999999999,
        9.425,
        9.45,
        9.475,
        9.5,
        9.525,
        9.549999999999999,
        9.575,
        9.6,
        9.625,
        9.65,
        9.675,
        9.7,
        9.725,
        9.75,
        9.775,
        9.8,
        9.825000000000001,
        9.85,
        9.875,
        9.9,
        9.925,
        9.95,
        9.975000000000001,
        10.0,
        10.024999999999999,
        10.049999999999999,
        10.075000000000001,
        10.1,
        10.125,
        10.149999999999999,
        10.175,
        10.2,
        10.225,
        10.25,
        10.275,
        10.3,
        10.325,
        10.35,
        10.375,
        10.4,
        10.425,
        10.45,
        10.475000000000001,
        10.5,
        10.525,
        10.549999999999999,
        10.575000000000001,
        10.600000000000001,
        10.625,
        10.649999999999999,
        10.674999999999999,
        10.700000000000001,
        10.725,
        10.75,
        10.774999999999999,
        10.8,
        10.825,
        10.85,
        10.875,
        10.9,
        10.925,
        10.95,
        10.975,
        11.0,
        11.025,
        11.05,
        11.075,
        11.100000000000001,
        11.125,
        11.15,
        11.174999999999999,
        11.200000000000001,
        11.225000000000001,
        11.25,
        11.274999999999999,
        11.299999999999999,
        11.325000000000001,
        11.35,
        11.375,
        11.399999999999999,
        11.425,
        11.45,
        11.475,
        11.5,
        11.525,
        11.55,
        11.575,
        11.6,
        11.625,
        11.65,
        11.675,
        11.7,
        11.725000000000001,
        11.75,
        11.775,
        11.799999999999999,
        11.825000000000001,
        11.850000000000001,
        11.875,
        11.899999999999999,
        11.924999999999999,
        11.950000000000001,
        11.975,
        12.0,
        12.024999999999999,
        12.05,
        12.075,
        12.1,
        12.125,
        12.15,
        12.175,
        12.2,
        12.225,
        12.25,
        12.275,
        12.3,
        12.325,
        12.350000000000001,
        12.375,
        12.4,
        12.424999999999999,
        12.450000000000001,
        12.475000000000001,
        12.5,
        12.524999999999999,
        12.549999999999999,
        12.575000000000001,
        12.6,
        12.625,
        12.649999999999999,
        12.675,
        12.7,
        12.725,
        12.75,
        12.775,
        12.8,
        12.825,
        12.85,
        12.875,
        12.9,
        12.925,
        12.95,
        12.975000000000001,
        13.0,
        13.025,
        13.049999999999999,
        13.075000000000001,
        13.100000000000001,
        13.125,
        13.149999999999999,
        13.174999999999999,
        13.200000000000001,
        13.225,
        13.25,
        13.274999999999999,
        13.3,
        13.325,
        13.35,
        13.375,
        13.4,
        13.425,
        13.45,
        13.475,
        13.5,
        13.525,
        13.55,
        13.575,
        13.600000000000001,
        13.625,
        13.65,
        13.674999999999999,
        13.700000000000001,
        13.725000000000001,
        13.75,
        13.774999999999999,
        13.799999999999999,
        13.825000000000001,
        13.85,
        13.875,
        13.899999999999999,
        13.925,
        13.95,
        13.975,
        14.0,
        14.025,
        14.05,
        14.075,
        14.1,
        14.125,
        14.15,
        14.175,
        14.2,
        14.225000000000001,
        14.25,
        14.275,
        14.299999999999999,
        14.325000000000001,
        14.350000000000001,
        14.375,
        14.399999999999999,
        14.424999999999999,
        14.450000000000001,
        14.475,
        14.5,
        14.524999999999999,
        14.55,
        14.575,
        14.6,
        14.625,
        14.65,
        14.675,
        14.7,
        14.725,
        14.75,
        14.775,
        14.8,
        14.825,
        14.850000000000001,
        14.875,
        14.9,
        14.924999999999999,
        14.950000000000001,
        14.975000000000001,
        15.0,
        15.024999999999999,
        15.049999999999999,
        15.075000000000001,
        15.1,
        15.125,
        15.149999999999999,
        15.175,
        15.2,
        15.225,
        15.25,
        15.275,
        15.3,
        15.325,
        15.35,
        15.375,
        15.4,
        15.425,
        15.45,
        15.475000000000001,
        15.5,
        15.525,
        15.549999999999999,
        15.575000000000001,
        15.600000000000001,
        15.625,
        15.649999999999999,
        15.674999999999999,
        15.700000000000001,
        15.725,
        15.75,
        15.774999999999999,
        15.8,
        15.825,
        15.85,
        15.875,
        15.9,
        15.925,
        15.95,
        15.975,
        16.0,
        16.025,
        16.05,
        16.075,
        16.1,
        16.125,
        16.15,
        16.175,
        16.200000000000003,
        16.225,
        16.25,
        16.275,
        16.299999999999997,
        16.325,
        16.35,
        16.375,
        16.4,
        16.425,
        16.45,
        16.475,
        16.5,
        16.525000000000002,
        16.55,
        16.575,
        16.599999999999998,
        16.625,
        16.65,
        16.675,
        16.7,
        16.725,
        16.75,
        16.775,
        16.8,
        16.825000000000003,
        16.85,
        16.875,
        16.9,
        16.924999999999997,
        16.95,
        16.975,
        17.0,
        17.025,
        17.05,
        17.075,
        17.1,
        17.125,
        17.150000000000002,
        17.175,
        17.2,
        17.224999999999998,
        17.25,
        17.275,
        17.3,
        17.325,
        17.35,
        17.375,
        17.4,
        17.425,
        17.450000000000003,
        17.475,
        17.5,
        17.525,
        17.549999999999997,
        17.575,
        17.6,
        17.625,
        17.65,
        17.675,
        17.7,
        17.725,
        17.75,
        17.775000000000002,
        17.8,
        17.825,
        17.849999999999998,
        17.875,
        17.9,
        17.925,
        17.95,
        17.975,
        18.0,
        18.025,
        18.05,
        18.075000000000003,
        18.1,
        18.125,
        18.15,
        18.174999999999997,
        18.2,
        18.225,
        18.25,
        18.275,
        18.3,
        18.325,
        18.35,
        18.375,
        18.400000000000002,
        18.425,
        18.45,
        18.474999999999998,
        18.5,
        18.525,
        18.55,
        18.575,
        18.6,
        18.625,
        18.65,
        18.675,
        18.700000000000003,
        18.725,
        18.75,
        18.775,
        18.799999999999997,
        18.825,
        18.85,
        18.875,
        18.9,
        18.925,
        18.95,
        18.975,
        19.0,
        19.025000000000002,
        19.05,
        19.075,
        19.099999999999998,
        19.125,
        19.15,
        19.175,
        19.2,
        19.225,
        19.25,
        19.275,
        19.3,
        19.325000000000003,
        19.35,
        19.375,
        19.4,
        19.424999999999997,
        19.45,
        19.475,
        19.5,
        19.525,
        19.55,
        19.575,
        19.6,
        19.625,
        19.650000000000002,
        19.675,
        19.7,
        19.724999999999998,
        19.75,
        19.775,
        19.8,
        19.825,
        19.85,
        19.875,
        19.9,
        19.925,
        19.950000000000003,
        19.975,
        20.0,
        20.025,
        20.049999999999997,
        20.075,
        20.099999999999998,
        20.125,
        20.150000000000002,
        20.175,
        20.2,
        20.225,
        20.25,
        20.275,
        20.299999999999997,
        20.325000000000003,
        20.35,
        20.375,
        20.4,
        20.425,
        20.45,
        20.474999999999998,
        20.5,
        20.525000000000002,
        20.55,
        20.575000000000003,
        20.6,
        20.625,
        20.65,
        20.674999999999997,
        20.7,
        20.724999999999998,
        20.75,
        20.775000000000002,
        20.8,
        20.825,
        20.85,
        20.875,
        20.9,
        20.924999999999997,
        20.950000000000003,
        20.975,
        21.0,
        21.025,
        21.05,
        21.075,
        21.099999999999998,
        21.125,
        21.150000000000002,
        21.175,
        21.200000000000003,
        21.225,
        21.25,
        21.275,
        21.299999999999997,
        21.325,
        21.349999999999998,
        21.375,
        21.400000000000002,
        21.425,
        21.45,
        21.475,
        21.5,
        21.525,
        21.549999999999997,
        21.575000000000003,
        21.6,
        21.625,
        21.65,
        21.675,
        21.7,
        21.724999999999998,
        21.75,
        21.775000000000002,
        21.8,
        21.825000000000003,
        21.85,
        21.875,
        21.9,
        21.924999999999997,
        21.95,
        21.974999999999998,
        22.0,
        22.025000000000002,
        22.05,
        22.075,
        22.1,
        22.125,
        22.15,
        22.174999999999997,
        22.200000000000003,
        22.225,
        22.25,
        22.275,
        22.3,
        22.325,
        22.349999999999998,
        22.375,
        22.400000000000002,
        22.425,
        22.450000000000003,
        22.475,
        22.5,
        22.525,
        22.549999999999997,
        22.575,
        22.599999999999998,
        22.625,
        22.650000000000002,
        22.675,
        22.7,
        22.725,
        22.75,
        22.775,
        22.799999999999997,
        22.825000000000003,
        22.85,
        22.875,
        22.9,
        22.925,
        22.95,
        22.974999999999998,
        23.0,
        23.025000000000002,
        23.05,
        23.075000000000003,
        23.1,
        23.125,
        23.15,
        23.174999999999997,
        23.2,
        23.224999999999998,
        23.25,
        23.275000000000002,
        23.3,
        23.325,
        23.35,
        23.375,
        23.4,
        23.424999999999997,
        23.450000000000003,
        23.475,
        23.5,
        23.525,
        23.55,
        23.575,
        23.599999999999998,
        23.625,
        23.650000000000002,
        23.675,
        23.700000000000003,
        23.725,
        23.75,
        23.775,
        23.799999999999997,
        23.825,
        23.849999999999998,
        23.875,
        23.900000000000002,
        23.925,
        23.95,
        23.975,
        24.0,
        24.025,
        24.049999999999997,
        24.075000000000003,
        24.1,
        24.125,
        24.15,
        24.175,
        24.2,
        24.224999999999998,
        24.25,
        24.275000000000002,
        24.3,
        24.325000000000003,
        24.35,
        24.375,
        24.4,
        24.424999999999997,
        24.45,
        24.474999999999998,
        24.5,
        24.525000000000002,
        24.55,
        24.575,
        24.6,
        24.625,
        24.65,
        24.674999999999997,
        24.700000000000003,
        24.725,
        24.75,
        24.775,
        24.8,
        24.825,
        24.849999999999998,
        24.875,
        24.900000000000002,
        24.925,
        24.950000000000003,
        24.975,
        25.0
    ],
    "y": [
        0.2100000000000004,
        0.16800000000000015,
        0.19600000000000062,
        0.2240000000000002,
        0.15600000000000014,
        0.2100000000000004,
        0.16800000000000015,
        0.15399999999999991,
        0.2100000000000004,
        0.23400000000000043,
        0.2100000000000004,
        0.19500000000000028,
        0.19200000000000017,
        0.18200000000000038,
        0.2549999999999999,
        0.2250000000000001,
        0.18199999999999994,
        0.19600000000000017,
        0.19600000000000017,
        0.22100000000000009,
        0.238,
        0.16800000000000015,
        0.26000000000000023,
        0.2240000000000002,
        0.16800000000000015,
        0.20800000000000018,
        0.2240000000000002,
        0.2100000000000004,
        0.20999999999999996,
        0.23400000000000043,
        0.23400000000000043,
        0.19500000000000028,
        0.19600000000000017,
        0.19600000000000017,
        0.19599999999999973,
        0.23800000000000043,
        0.18199999999999994,
        0.18199999999999994,
        0.16800000000000015,
        0.16800000000000015,
        0.16900000000000004,
        0.23400000000000043,
        0.2100000000000004,
        0.2250000000000001,
        0.17999999999999972,
        0.2240000000000002,
        0.18200000000000038,
        0.18200000000000038,
        0.18199999999999994,
        0.16800000000000015,
        0.23800000000000043,
        0.2100000000000004,
        0.2240000000000002,
        0.2100000000000004,
        0.238,
        0.2100000000000004,
        0.19600000000000017,
        0.2100000000000004,
        0.2240000000000002,
        0.19500000000000028,
        0.19600000000000017,
        0.16800000000000015,
        0.2100000000000004,
        0.19500000000000028,
        0.2520000000000002,
        0.18199999999999994,
        0.17999999999999972,
        0.16800000000000015,
        0.14400000000000013,
        0.2520000000000002,
        0.2100000000000004,
        0.18199999999999994,
        0.16800000000000015,
        0.2240000000000002,
        0.23400000000000043,
        0.16800000000000015,
        0.20999999999999996,
        0.22100000000000009,
        0.20999999999999996,
        0.19600000000000017,
        0.18199999999999994,
        0.2240000000000002,
        0.238,
        0.19599999999999973,
        0.19600000000000017,
        0.19600000000000017,
        0.2240000000000002,
        0.23800000000000043,
        0.23800000000000043,
        0.2240000000000002,
        0.2100000000000004,
        0.238,
        0.238,
        0.18200000000000038,
        0.20999999999999996,
        0.2400000000000002,
        0.2240000000000002,
        0.238,
        0.2240000000000002,
        0.19499999999999984,
        0.266,
        0.22500000000000053,
        0.2240000000000002,
        0.238,
        0.2240000000000002,
        0.2240000000000002,
        0.238,
        0.20999999999999996,
        0.19500000000000028,
        0.2240000000000002,
        0.238,
        0.2520000000000002,
        0.16800000000000015,
        0.19600000000000017,
        0.2240000000000002,
        0.2520000000000002,
        0.2240000000000002,
        0.23800000000000043,
        0.25500000000000034,
        0.20999999999999996,
        0.20999999999999996,
        0.238,
        0.19600000000000062,
        0.24700000000000033,
        0.20800000000000018,
        0.2520000000000002,
        0.2520000000000002,
        0.238,
        0.19500000000000028,
        0.26600000000000046,
        0.2520000000000002,
        0.28000000000000025,
        0.2520000000000002,
        0.2520000000000002,
        0.27000000000000046,
        0.25500000000000034,
        0.2520000000000002,
        0.19600000000000062,
        0.238,
        0.22100000000000009,
        0.2520000000000002,
        0.2520000000000002,
        0.2400000000000002,
        0.2100000000000004,
        0.266,
        0.26000000000000023,
        0.2100000000000004,
        0.2240000000000002,
        0.19499999999999984,
        0.2520000000000002,
        0.2240000000000002,
        0.18199999999999994,
        0.19600000000000017,
        0.19600000000000017,
        0.2519999999999998,
        0.20999999999999996,
        0.2520000000000002,
        0.19599999999999973,
        0.2400000000000002,
        0.2240000000000002,
        0.2519999999999998,
        0.238,
        0.28000000000000025,
        0.16800000000000015,
        0.16800000000000015,
        0.19600000000000062,
        0.24700000000000033,
        0.2100000000000004,
        0.2240000000000002,
        0.2240000000000002,
        0.2240000000000002,
        0.16800000000000015,
        0.19600000000000062,
        0.26600000000000046,
        0.23800000000000043,
        0.238,
        0.23399999999999999,
        0.2100000000000004,
        0.25500000000000034,
        0.2520000000000002,
        0.2250000000000001,
        0.2240000000000002,
        0.2520000000000002,
        0.2100000000000004,
        0.19500000000000028,
        0.28000000000000025,
        0.2240000000000002,
        0.266,
        0.238,
        0.2520000000000002,
        0.2549999999999999,
        0.20999999999999996,
        0.238,
        0.2400000000000002,
        0.2240000000000002,
        0.2400000000000002,
        0.2250000000000001,
        0.20999999999999996,
        0.2520000000000002,
        0.2240000000000002,
        0.28500000000000014,
        0.23800000000000043,
        0.26600000000000046,
        0.28000000000000025,
        0.19600000000000017,
        0.2240000000000002,
        0.28000000000000025,
        0.2519999999999998,
        0.28500000000000014,
        0.2100000000000004,
        0.22100000000000009,
        0.2520000000000002,
        0.266,
        0.266,
        0.2240000000000002,
        0.2240000000000002,
        0.2940000000000005,
        0.2400000000000002,
        0.28000000000000025,
        0.30000000000000027,
        0.2400000000000002,
        0.2519999999999998,
        0.28000000000000025,
        0.2520000000000002,
        0.238,
        0.2240000000000002,
        0.2549999999999999,
        0.2400000000000002,
        0.28000000000000025,
        0.266,
        0.2560000000000002,
        0.266,
        0.266,
        0.19500000000000028,
        0.2400000000000002,
        0.2560000000000002,
        0.266,
        0.2250000000000001,
        0.20999999999999996,
        0.25500000000000034,
        0.27200000000000024,
        0.28000000000000025,
        0.28000000000000025,
        0.18000000000000016,
        0.266,
        0.28000000000000025,
        0.28000000000000025,
        0.2240000000000002,
        0.2250000000000001,
        0.266,
        0.23800000000000043,
        0.28500000000000014,
        0.266,
        0.266,
        0.2250000000000001,
        0.2250000000000001,
        0.3520000000000003,
        0.3000000000000007,
        0.28000000000000025,
        0.238,
        0.2850000000000006,
        0.3080000000000003,
        0.28000000000000025,
        0.28000000000000025,
        0.29400000000000004,
        0.2850000000000006,
        0.3000000000000007,
        0.28800000000000026,
        0.2999999999999998,
        0.2520000000000002,
        0.2400000000000002,
        0.22500000000000053,
        0.25500000000000034,
        0.28000000000000025,
        0.2250000000000001,
        0.2850000000000006,
        0.23800000000000043,
        0.3640000000000003,
        0.27200000000000024,
        0.31499999999999995,
        0.2560000000000002,
        0.28500000000000014,
        0.33000000000000007,
        0.33000000000000007,
        0.2560000000000002,
        0.33000000000000007,
        0.3080000000000003,
        0.28000000000000025,
        0.2850000000000006,
        0.3080000000000007,
        0.27000000000000046,
        0.3640000000000003,
        0.28500000000000014,
        0.2850000000000006,
        0.30400000000000027,
        0.28000000000000025,
        0.3150000000000004,
        0.3150000000000004,
        0.28000000000000025,
        0.3220000000000005,
        0.3220000000000005,
        0.27000000000000046,
        0.33000000000000007,
        0.3360000000000003,
        0.2400000000000002,
        0.33000000000000007,
        0.33000000000000007,
        0.266,
        0.27,
        0.3300000000000005,
        0.30000000000000027,
        0.27200000000000024,
        0.3520000000000003,
        0.3450000000000002,
        0.3150000000000004,
        0.3360000000000003,
        0.3200000000000003,
        0.30000000000000027,
        0.33000000000000007,
        0.3680000000000003,
        0.3080000000000003,
        0.28000000000000025,
        0.2940000000000005,
        0.31499999999999995,
        0.30000000000000027,
        0.27000000000000046,
        0.27200000000000024,
        0.2560000000000002,
        0.3000000000000007,
        0.3600000000000003,
        0.32200000000000006,
        0.2560000000000002,
        0.3200000000000003,
        0.3200000000000003,
        0.28500000000000014,
        0.3680000000000003,
        0.25500000000000034,
        0.3200000000000003,
        0.3220000000000005,
        0.3150000000000004,
        0.39000000000000057,
        0.37500000000000044,
        0.3600000000000003,
        0.41999999999999993,
        0.28800000000000026,
        0.3360000000000003,
        0.3680000000000003,
        0.37800000000000056,
        0.38400000000000034,
        0.33000000000000007,
        0.3600000000000003,
        0.3520000000000003,
        0.41600000000000037,
        0.3080000000000007,
        0.40000000000000036,
        0.3600000000000003,
        0.40500000000000025,
        0.3360000000000003,
        0.2560000000000002,
        0.3680000000000003,
        0.38400000000000034,
        0.4350000000000005,
        0.41600000000000037,
        0.4340000000000006,
        0.3200000000000003,
        0.40000000000000036,
        0.41600000000000037,
        0.40000000000000036,
        0.3520000000000003,
        0.3200000000000003,
        0.3520000000000003,
        0.38400000000000034,
        0.4320000000000004,
        0.4320000000000004,
        0.3360000000000003,
        0.4320000000000004,
        0.41999999999999993,
        0.4500000000000002,
        0.30400000000000027,
        0.43500000000000005,
        0.38400000000000034,
        0.4640000000000004,
        0.38400000000000034,
        0.4640000000000004,
        0.4320000000000004,
        0.4480000000000004,
        0.4200000000000004,
        0.4500000000000006,
        0.4050000000000007,
        0.4800000000000004,
        0.4480000000000004,
        0.4480000000000004,
        0.4800000000000004,
        0.49600000000000044,
        0.4480000000000004,
        0.4480000000000004,
        0.38400000000000034,
        0.4640000000000004,
        0.4480000000000004,
        0.4320000000000004,
        0.40000000000000036,
        0.41600000000000037,
        0.41600000000000037,
        0.41600000000000037,
        0.49600000000000044,
        0.4800000000000004,
        0.4320000000000004,
        0.4500000000000006,
        0.4480000000000004,
        0.4640000000000004,
        0.4480000000000004,
        0.4640000000000004,
        0.4640000000000004,
        0.4800000000000004,
        0.4800000000000004,
        0.3900000000000001,
        0.4640000000000004,
        0.4800000000000004,
        0.4480000000000004,
        0.4800000000000004,
        0.4320000000000004,
        0.5120000000000005,
        0.4320000000000004,
        0.4650000000000003,
        0.5280000000000005,
        0.4480000000000004,
        0.43500000000000005,
        0.5120000000000005,
        0.4760000000000004,
        0.4480000000000004,
        0.5280000000000005,
        0.49600000000000044,
        0.4640000000000004,
        0.4590000000000005,
        0.49600000000000044,
        0.4590000000000005,
        0.4590000000000005,
        0.49600000000000044,
        0.4760000000000004,
        0.5280000000000005,
        0.49600000000000044,
        0.49600000000000044,
        0.49600000000000044,
        0.5100000000000007,
        0.4930000000000003,
        0.5440000000000005,
        0.49600000000000044,
        0.5280000000000005,
        0.5280000000000005,
        0.5440000000000005,
        0.5600000000000005,
        0.5280000000000005,
        0.6120000000000005,
        0.5780000000000003,
        0.5100000000000007,
        0.5320000000000005,
        0.5600000000000005,
        0.5280000000000005,
        0.5510000000000006,
        0.5440000000000005,
        0.5270000000000006,
        0.5600000000000005,
        0.5440000000000005,
        0.5440000000000005,
        0.5600000000000005,
        0.5600000000000005,
        0.5760000000000005,
        0.5440000000000005,
        0.5760000000000005,
        0.5600000000000005,
        0.5600000000000005,
        0.5610000000000008,
        0.5600000000000005,
        0.5600000000000005,
        0.6120000000000001,
        0.5780000000000003,
        0.5610000000000004,
        0.5270000000000006,
        0.5280000000000005,
        0.5600000000000005,
        0.5950000000000002,
        0.5600000000000005,
        0.5610000000000004,
        0.5270000000000001,
        0.5600000000000005,
        0.5760000000000005,
        0.5780000000000003,
        0.5600000000000005,
        0.5780000000000003,
        0.5700000000000007,
        0.5610000000000004,
        0.5780000000000007,
        0.5780000000000007,
        0.5760000000000005,
        0.5600000000000005,
        0.5920000000000005,
        0.5760000000000005,
        0.5760000000000005,
        0.5280000000000005,
        0.5780000000000003,
        0.5760000000000005,
        0.6120000000000005,
        0.6120000000000005,
        0.5920000000000005,
        0.6080000000000005,
        0.5600000000000005,
        0.6120000000000005,
        0.6080000000000005,
        0.5920000000000005,
        0.6400000000000006,
        0.5950000000000006,
        0.6080000000000005,
        0.5950000000000002,
        0.5890000000000004,
        0.5950000000000006,
        0.6080000000000005,
        0.5890000000000004,
        0.5700000000000007,
        0.5950000000000006,
        0.5920000000000005,
        0.5780000000000003,
        0.6290000000000004,
        0.5610000000000008,
        0.6290000000000009,
        0.6080000000000005,
        0.6120000000000005,
        0.6270000000000007,
        0.6080000000000005,
        0.5950000000000006,
        0.6560000000000006,
        0.6240000000000006,
        0.6290000000000004,
        0.6400000000000006,
        0.6080000000000005,
        0.6460000000000004,
        0.6240000000000006,
        0.5780000000000007,
        0.6290000000000004,
        0.6240000000000006,
        0.5700000000000003,
        0.6460000000000004,
        0.5890000000000004,
        0.6630000000000007,
        0.6270000000000007,
        0.6460000000000008,
        0.6080000000000005,
        0.6460000000000004,
        0.6290000000000004,
        0.6240000000000006,
        0.6080000000000005,
        0.6560000000000006,
        0.6290000000000004,
        0.6400000000000006,
        0.6650000000000005,
        0.6720000000000006,
        0.6880000000000006,
        0.6460000000000004,
        0.6460000000000004,
        0.6400000000000006,
        0.6120000000000005,
        0.6630000000000007,
        0.6650000000000005,
        0.6840000000000006,
        0.6560000000000006,
        0.6630000000000003,
        0.6290000000000004,
        0.6460000000000008,
        0.6800000000000006,
        0.6270000000000007,
        0.6460000000000004,
        0.6720000000000006,
        0.6290000000000004,
        0.6460000000000004,
        0.6720000000000006,
        0.6650000000000005,
        0.6460000000000004,
        0.6650000000000005,
        0.6650000000000005,
        0.6840000000000006,
        0.6800000000000006,
        0.6630000000000007,
        0.6840000000000006,
        0.7030000000000003,
        0.7140000000000004,
        0.6800000000000006,
        0.6630000000000007,
        0.6650000000000005,
        0.6400000000000006,
        0.6460000000000008,
        0.6880000000000006,
        0.6560000000000006,
        0.7030000000000003,
        0.6650000000000005,
        0.6970000000000005,
        0.7030000000000003,
        0.6970000000000005,
        0.6800000000000006,
        0.7140000000000004,
        0.7030000000000003,
        0.7030000000000003,
        0.6650000000000005,
        0.6880000000000006,
        0.6840000000000006,
        0.6840000000000006,
        0.7030000000000003,
        0.6650000000000005,
        0.6650000000000005,
        0.7030000000000003,
        0.7030000000000003,
        0.7030000000000003,
        0.6970000000000005,
        0.7030000000000003,
        0.7030000000000003,
        0.6460000000000008,
        0.7030000000000003,
        0.7310000000000008,
        0.7030000000000003,
        0.6840000000000002,
        0.6970000000000005,
        0.7020000000000004,
        0.7220000000000004,
        0.7030000000000003,
        0.7030000000000003,
        0.7220000000000004,
        0.6800000000000006,
        0.7030000000000003,
        0.7030000000000003,
        0.7030000000000003,
        0.6970000000000005,
        0.7030000000000003,
        0.7310000000000008,
        0.7030000000000003,
        0.7480000000000007,
        0.7220000000000004,
        0.7140000000000004,
        0.6650000000000005,
        0.7200000000000006,
        0.7140000000000009,
        0.7220000000000004,
        0.7410000000000005,
        0.7220000000000004,
        0.7410000000000005,
        0.7030000000000003,
        0.7220000000000004,
        0.7030000000000003,
        0.7030000000000003,
        0.7220000000000004,
        0.7030000000000003,
        0.7220000000000004,
        0.7410000000000005,
        0.7030000000000003,
        0.7140000000000004,
        0.7410000000000005,
        0.7220000000000004,
        0.7220000000000004,
        0.7410000000000005,
        0.7030000000000003,
        0.7410000000000005,
        0.7410000000000005,
        0.7140000000000004,
        0.7220000000000004,
        0.7480000000000007,
        0.7220000000000004,
        0.7410000000000005,
        0.7140000000000004,
        0.7410000000000005,
        0.7410000000000005,
        0.7140000000000009,
        0.7030000000000003,
        0.7410000000000005,
        0.7600000000000007,
        0.7220000000000004,
        0.7480000000000007,
        0.7410000000000005,
        0.7410000000000005,
        0.7790000000000008,
        0.7410000000000005,
        0.7410000000000005,
        0.7410000000000005,
        0.7410000000000005,
        0.7600000000000007,
        0.7410000000000005,
        0.7410000000000005,
        0.7480000000000007,
        0.7410000000000005,
        0.7410000000000005,
        0.7030000000000003,
        0.7600000000000007,
        0.7410000000000005,
        0.7410000000000005,
        0.7410000000000005,
        0.7790000000000008,
        0.7600000000000007,
        0.7790000000000008,
        0.7410000000000005,
        0.7410000000000005,
        0.7790000000000008,
        0.7410000000000005,
        0.7790000000000008,
        0.7410000000000005,
        0.7600000000000007,
        0.7790000000000008,
        0.7790000000000008,
        0.7600000000000007,
        0.7790000000000008,
        0.7790000000000008,
        0.7410000000000005,
        0.7790000000000008,
        0.7790000000000008,
        0.7790000000000008,
        0.7790000000000008,
        0.7790000000000008,
        0.7790000000000008,
        0.7600000000000007,
        0.7790000000000008,
        0.7790000000000008,
        0.7790000000000008,
        0.7790000000000008,
        0.7790000000000008,
        0.7790000000000008,
        0.7480000000000007,
        0.7980000000000009,
        0.7790000000000008,
        0.7600000000000007,
        0.7790000000000008,
        0.7980000000000009,
        0.7980000000000009,
        0.7980000000000009,
        0.7790000000000008,
        0.8170000000000011,
        0.7980000000000009,
        0.7790000000000008,
        0.7980000000000009,
        0.7790000000000008,
        0.7790000000000008,
        0.7600000000000007,
        0.7980000000000009,
        0.7790000000000008,
        0.7980000000000009,
        0.7790000000000008,
        0.7790000000000008,
        0.7790000000000008,
        0.7790000000000008,
        0.8170000000000011,
        0.7790000000000008,
        0.8170000000000011,
        0.8170000000000011,
        0.7790000000000008,
        0.7980000000000009,
        0.7790000000000008,
        0.7980000000000009,
        0.7980000000000009,
        0.8170000000000011,
        0.8170000000000011,
        0.8170000000000011,
        0.8170000000000011,
        0.7980000000000009,
        0.8170000000000011,
        0.8170000000000011,
        0.7790000000000008,
        0.8170000000000011,
        0.8170000000000011,
        0.8170000000000011,
        0.8170000000000011,
        0.8170000000000011,
        0.8170000000000011,
        0.8170000000000011,
        0.8170000000000011,
        0.8170000000000011,
        0.8170000000000011,
        0.8360000000000007,
        0.8170000000000011,
        0.8170000000000011,
        0.8170000000000011,
        0.8170000000000011,
        0.8550000000000009,
        0.8360000000000007,
        0.8360000000000007,
        0.8170000000000011,
        0.8360000000000007,
        0.8550000000000009,
        0.8170000000000011,
        0.8360000000000012,
        0.8550000000000009,
        0.8170000000000011,
        0.8550000000000009,
        0.8360000000000007,
        0.8550000000000009,
        0.8360000000000007,
        0.7980000000000009,
        0.8550000000000009,
        0.8360000000000007,
        0.8360000000000007,
        0.8360000000000007,
        0.8360000000000007,
        0.8170000000000011,
        0.8360000000000007,
        0.8170000000000011,
        0.8360000000000007,
        0.8550000000000009,
        0.8170000000000011,
        0.8550000000000009,
        0.8550000000000009,
        0.874000000000001,
        0.8550000000000009,
        0.8170000000000011,
        0.8550000000000009,
        0.8170000000000006,
        0.8550000000000009,
        0.874000000000001,
        0.8550000000000009,
        0.8550000000000009,
        0.8550000000000009,
        0.8550000000000009,
        0.8550000000000009,
        0.874000000000001,
        0.8550000000000009,
        0.8550000000000009,
        0.8550000000000009,
        0.874000000000001,
        0.874000000000001,
        0.8550000000000009,
        0.8550000000000009,
        0.8550000000000009,
        0.8360000000000007,
        0.8930000000000007,
        0.8550000000000009,
        0.8550000000000009,
        0.874000000000001,
        0.8550000000000009,
        0.8930000000000007,
        0.8550000000000009,
        0.8550000000000009,
        0.8930000000000007,
        0.8930000000000007,
        0.874000000000001,
        0.874000000000001,
        0.874000000000001,
        0.8600000000000008,
        0.8550000000000009,
        0.8930000000000007,
        0.874000000000001,
        0.874000000000001,
        0.8930000000000007,
        0.8740000000000006,
        0.9120000000000008,
        0.8930000000000007,
        0.8930000000000007,
        0.8930000000000007,
        0.8930000000000007,
        0.8930000000000007,
        0.8930000000000007,
        0.874000000000001,
        0.8930000000000007,
        0.8930000000000007,
        0.9120000000000008,
        0.8930000000000007,
        0.8930000000000007,
        0.8930000000000007,
        0.8930000000000007,
        0.8930000000000007,
        0.9120000000000008,
        0.9120000000000008,
        0.8930000000000007,
        0.8930000000000007,
        0.9000000000000008,
        0.8930000000000007,
        0.8930000000000007,
        0.874000000000001,
        0.9200000000000008,
        0.8930000000000007,
        0.8930000000000007,
        0.9310000000000009,
        0.8930000000000007,
        0.9120000000000008,
        0.8930000000000007,
        0.8930000000000007,
        0.874000000000001,
        0.9310000000000009,
        0.9120000000000008,
        0.8930000000000007,
        0.9310000000000009,
        0.9120000000000008,
        0.9120000000000008,
        0.8930000000000007,
        0.8930000000000007,
        0.9120000000000008,
        0.8930000000000007,
        0.9310000000000009,
        0.9120000000000008,
        0.9120000000000008,
        0.9120000000000008,
        0.9500000000000006,
        0.8930000000000007,
        0.9120000000000008,
        0.9310000000000009,
        0.9120000000000008,
        0.9120000000000008,
        0.9120000000000008,
        0.9310000000000009,
        0.9500000000000006,
        0.9310000000000009,
        0.9200000000000008,
        0.9120000000000008,
        0.9310000000000009,
        0.9310000000000009,
        0.9500000000000006,
        0.9310000000000009,
        0.9500000000000006,
        0.9500000000000006,
        0.9400000000000008,
        0.9310000000000009,
        0.9310000000000009,
        0.9310000000000009,
        0.9310000000000009,
        0.9310000000000009,
        0.9400000000000008,
        0.9690000000000007,
        0.9600000000000009,
        0.9600000000000009,
        0.9310000000000009,
        0.9310000000000009,
        0.9600000000000009,
        0.9600000000000009,
        0.9690000000000007,
        0.9310000000000009,
        0.9690000000000007,
        0.9600000000000009,
        0.9690000000000007,
        0.9500000000000006,
        0.9310000000000009,
        0.9600000000000009,
        0.9310000000000009,
        0.9500000000000006,
        0.9690000000000007,
        0.9690000000000007,
        0.9500000000000006,
        0.9690000000000007,
        0.9690000000000007,
        0.9690000000000007,
        0.9880000000000009,
        0.9690000000000007,
        0.9600000000000009,
        0.9690000000000007,
        0.9690000000000007,
        0.9500000000000006,
        0.9600000000000009,
        0.9690000000000007,
        0.9800000000000009,
        0.9880000000000009,
        1.0000000000000009,
        0.9600000000000009,
        1.0000000000000009,
        0.9600000000000009,
        0.9690000000000007,
        0.9880000000000009,
        0.9690000000000007,
        0.9690000000000007,
        0.9690000000000007,
        0.9690000000000007,
        1.0000000000000009,
        0.9690000000000007,
        1.0000000000000009,
        1.0070000000000006,
        0.9690000000000007,
        0.9800000000000009,
        0.9880000000000009,
        0.9880000000000009,
        1.0000000000000009,
        1.0000000000000009,
        0.9880000000000009,
        1.0000000000000009,
        1.0070000000000006,
        1.007000000000001,
        1.0070000000000006,
        1.0070000000000006,
        1.0000000000000009,
        0.9880000000000009,
        1.0000000000000009,
        1.0070000000000006,
        1.020000000000001,
        1.040000000000001,
        1.040000000000001,
        1.0070000000000006,
        1.0000000000000009,
        1.0260000000000011,
        1.0000000000000009,
        0.9880000000000009,
        1.040000000000001,
        1.0000000000000009,
        1.0260000000000007,
        1.020000000000001,
        1.0260000000000007,
        1.040000000000001,
        1.0260000000000007,
        1.020000000000001,
        1.0260000000000011,
        1.0070000000000006,
        1.0260000000000007,
        1.0070000000000006,
        1.040000000000001
    ]
}
